# Supplementary material for: ARTEM: a method for RNA and DNA tertiary motif identification with backbone permutations
Source: Genome Biol. 2025 Jul 28;26:226. doi: 10.1186/s13059-025-03696-2 (PMC12306022; doi:10.1186/s13059-025-03696-2)
Supplement: Supplementary file 1 — Additional file 1: Table S1. 26,564 kink-turn matches obtained with ARTEM. [file 13059_2025_3696_MOESM1_ESM.xlsx]

## Sheet: filteredhits
PDB	MOL	REFERENCE	SIZE	RMSD	RNA3DHUB	-2b	-2n	-1b	-1n	L1	L1p	1n	1b	2b	2n	3b	3n	4b	4n	-2bBASE	-2nBASE	-1bBASE	-1nBASE	L1BASE	L1pBASE	1nBASE	1bBASE	2bBASE	2nBASE	3bBASE	3nBASE	4bBASE	4nBASE	-2bSS	-2nSS	-1bSS	-1nSS	L1SS	L1pSS	1nSS	1bSS	2bSS	2nSS	3bSS	3nSS	4bSS	4nSS	XwayJunction	RANGE
1FFK.cif1	23S RRNA	1ffk_0_kt7.cif	12	1.566	HIT#1		0.C.1343.	0.G.1312.	0.C.1342.	0.A.1313.		0.A.1341.	0.G.1316.	0.A.1317.	0.G.1340.	0.A.1318.	0.G.1339.	0.G.1319.	0.U.1338.		C	G	C	A		A	G	A	G	A	G	G	U		S	S	S	IC		IC	IC	IC	IC	IC	IC	S	S		LC
1FFK.cif1	23S RRNA	1ffk_0_kt7.cif	12	1.505	HIT#2	0.G.1311.	0.C.1343.	0.G.1312.	0.C.1342.	0.A.1313.		0.A.1341.	0.G.1316.	0.A.1317.	0.G.1340.	0.A.1318.	0.G.1339.		0.U.1338.	G	C	G	C	A		A	G	A	G	A	G		U	S	S	S	S	IC		IC	IC	IC	IC	IC	IC		S		LC
1FFK.cif1	23S RRNA	1ffk_0_kt7.cif	12	1.465	HIT#3	0.C.1025.	0.G.941.	0.C.1026.	0.G.940.	0.G.1027.		0.A.939.	0.G.1031.	0.A.1032.	0.G.938.	0.C.1033.	0.C.937.	0.G.1034.		C	G	C	G	G		A	G	A	G	C	C	G		S	S	S	S	IC		IC	IC	IC	IC	IC	IC	S			LC
1FFK.cif1	23S RRNA	1ffk_0_kt7.cif	13	1.87	HIT#4	0.C.42.	0.G.149.	0.U.43.	0.A.148.	0.G.44.		0.A.113.	0.G.47.	0.A.48.	0.G.112.	0.A.49.	0.C.111.	0.G.50.	0.C.110.	C	G	U	A	G		A	G	A	G	A	C	G	C	S	S	S	S	JC		JC	JC	JC	JC	JC	S	S	S	4	LC
1FFK.cif1	23S RRNA	1ffk_0_kt7.cif	13	1.544	HIT#5	0.C.1146.	0.G.1217.	0.C.1147.	0.G.1216.	0.C.1148.		0.A.1215.	0.G.1151.	0.A.1152.	0.G.1214.	0.C.1153.	0.C.1213.	0.A.1154.	0.C.1212.	C	G	C	G	C		A	G	A	G	C	C	A	C	S	S	S	S	IC		IC	IC	IC	IC	IC	IC	IC	S		LC
1FFK.cif1	23S RRNA	1ffk_0_kt7.cif	13	1.177	HIT#6	0.C.42.	0.G.149.	0.U.43.	0.A.148.	0.G.44.		0.A.113.	0.G.47.	0.A.48.	0.A.114.	0.A.49.	0.G.112.	0.G.50.	0.C.111.	C	G	U	A	G		A	G	A	A	A	G	G	C	S	S	S	S	JC		JC	JC	JC	JC	JC	JC	S	S	4	LC
1FFK.cif1	23S RRNA	1ffk_0_kt7.cif	13	0	HIT#7	0.G.92.	0.C.82.	0.C.93.	0.G.81.	0.G.94.		0.A.80.	0.G.97.	0.A.98.	0.G.79.	0.A.99.	0.G.78.	0.C.100.	0.G.77.	G	C	C	G	G		A	G	A	G	A	G	C	G	S	SHP	S	SHP	IC		HPIC	IC	IC	HPIC	IC	HPIC	S	SHP		LC
1FFK.cif1	23S RRNA	3d2g_A_kj.cif	12	1.895	HIT#8	0.U.2640.	0.A.2624.	0.C.2641.	0.G.2623.	0.G.2642.	0.A.2622.	0.U.1835.	0.A.1840.	0.C.1841.	0.C.1834.	0.A.1843.		0.C.1844.		U	A	C	G	G	A	U	A	C	C	A		C		S	S	S	S	JC	JC	HC	HC	HC	HC	S		S		5	LR
1FFK.cif1	23S RRNA	3d2g_A_kj.cif	12	1.677	HIT#9		0.U.864.	0.C.783.	0.G.863.	0.A.784.		0.A.1485.	0.U.1457.	0.A.1459.	0.G.1484.	0.G.1460.	0.C.1483.	0.U.1461.	0.A.1482.		U	C	G	A		A	U	A	G	G	C	U	A		S	S	S	S		IC	IC	IC	IC	S	S	S	S		LR
1FFK.cif1	23S RRNA	3d2g_A_kj.cif	12	1.668	HIT#10		0.G.941.	0.C.1026.	0.G.940.	0.G.1027.		0.A.939.	0.G.1031.	0.A.1032.	0.G.938.	0.C.1033.	0.C.937.	0.G.1034.	0.C.936.		G	C	G	G		A	G	A	G	C	C	G	C		S	S	S	IC		IC	IC	IC	IC	IC	IC	S	S		LC
1FFK.cif1	23S RRNA	3d2g_A_kj.cif	13	1.436	HIT#11	0.U.900.		0.G.901.	0.C.764.	0.G.902.	0.C.763.	0.A.643.	0.A.1355.	0.A.1358.	0.G.642.	0.C.1360.	0.G.641.	0.C.1361.	0.G.640.	U		G	C	G	C	A	A	A	G	C	G	C	G	IC		S	IC	S	S	JC	JC	JC	JC	S	S	S	S	5	LC
1FFK.cif1	23S RRNA	3d2g_A_kj.cif	13	1.274	HIT#12	0.U.900.	0.C.764.	0.G.901.	0.C.763.	0.G.902.	0.C.762.	0.A.643.	0.A.1355.	0.A.1358.	0.G.642.		0.G.641.	0.C.1361.	0.G.640.	U	C	G	C	G	C	A	A	A	G		G	C	G	IC	IC	S	S	S	S	JC	JC	JC	JC		S	S	S	5	LC
1FFK.cif1	23S RRNA	3d2g_A_kj.cif	13	1.271	HIT#13	0.U.900.	0.C.764.	0.G.901.	0.C.763.	0.G.902.	0.C.762.	0.A.643.	0.A.1355.	0.A.1358.	0.G.642.	0.C.1360.	0.G.641.	0.C.1361.		U	C	G	C	G	C	A	A	A	G	C	G	C		IC	IC	S	S	S	S	JC	JC	JC	JC	S	S	S		5	LC
1FFK.cif1	23S RRNA	3d2g_A_kj.cif	13	1.206	HIT#14	0.C.2821.	0.G.2668.	0.C.2822.	0.G.2667.	0.G.2823.		0.A.2914.	0.C.2825.	0.A.2827.	0.A.2913.	0.G.2828.	0.C.2912.	0.G.2829.	0.C.2911.	C	G	C	G	G		A	C	A	A	G	C	G	C	S	SJP	S	SJP	II		II	II	II	II	S	S	S	S		LC
1FFK.cif1	23S RRNA	3d2g_A_kj.cif	13	1.08	HIT#15	0.C.2821.	0.G.2668.	0.C.2822.	0.G.2667.	0.G.2823.		0.A.2914.	0.G.2826.	0.A.2827.	0.A.2913.	0.G.2828.	0.C.2912.	0.G.2829.	0.C.2911.	C	G	C	G	G		A	G	A	A	G	C	G	C	S	SJP	S	SJP	II		II	II	II	II	S	S	S	S		LC
1FFK.cif1	23S RRNA	3d2g_A_kj.cif	14	1.503	HIT#16	0.C.1083.	0.G.1076.	0.C.1084.	0.G.1075.	0.C.1085.	0.G.1074.	0.A.1259.	0.U.1096.	0.A.1098.	0.G.1258.	0.G.1099.	0.C.1257.	0.G.1100.	0.C.1256.	C	G	C	G	C	G	A	U	A	G	G	C	G	C	S	S	S	S	S	S	IC	IC	IC	IC	S	S	S	S		LR
1FFK.cif1	23S RRNA	3d2g_A_kj.cif	14	1.157	HIT#17	0.G.1785.	0.U.1807.	0.C.1786.	0.G.1806.	0.C.1787.	0.G.1805.	0.A.2875.	0.G.2882.	0.A.2883.	0.G.2874.	0.G.2884.	0.C.2873.	0.A.2885.	0.U.2872.	G	U	C	G	C	G	A	G	A	G	G	C	A	U	S	S	S	S	S	S	HC	HC	HC	HC	S	S	S	S		LR
1FJG.cif1	16S RIBOSOMAL RNA	1ffk_0_kt7.cif	12	1.576	HIT#18	A.G.276.	A.C.248.	A.C.277.	A.G.247.	A.G.278.		A.A.246.	A.G.281.	A.A.282.	A.A.243.	A.C.283.		A.G.284.	A.C.242.	G	C	C	G	G		A	G	A	A	C		G	C	S	S	S	S	IC		IC	IC	IC	IC	IC		S	S		LC
1FJG.cif1	16S RIBOSOMAL RNA	1ffk_0_kt7.cif	13	1.099	HIT#19	A.G.698.	A.C.689.	A.C.699.	A.G.688.	A.G.700.		A.A.687.	A.G.703.	A.A.704.	A.U.686.	A.U.705.	A.G.685.	A.A.706.	A.A.684.	G	C	C	G	G		A	G	A	U	U	G	A	A	S	S	S	S	IC		IC	IC	IC	IC	IC	IC	IC	IC		LC
1FJG.cif1	16S RIBOSOMAL RNA	3d2g_A_kj.cif	12	1.548	HIT#20	A.G.276.	A.C.248.	A.C.277.	A.G.247.	A.G.278.		A.A.246.	A.G.281.	A.A.282.	A.A.243.	A.C.283.	A.C.245.	A.G.284.		G	C	C	G	G		A	G	A	A	C	C	G		S	S	S	S	IC		IC	IC	IC	IC	IC	IC	S			LC
1FJG.cif1	16S RIBOSOMAL RNA	3d2g_A_kj.cif	13	1.776	HIT#21	A.G.317.		A.G.318.	A.C.336.	A.G.319.	A.C.335.	A.A.1433.	A.G.1467.	A.A.1468.	A.G.1432.	A.G.1469.	A.C.1431.	A.G.1470.	A.C.1430.	G		G	C	G	C	A	G	A	G	G	C	G	C	S		S	S	S	S	IC	IC	IC	IC	S	S	S	S		LR
1GRZ.cif1	LSU R-RNA GROUP I INTRON	3d2g_A_kj.cif	12	1.734	HIT#22		B.U.273.	B.C.102.	B.G.272.	B.A.103.	B.U.271.	B.A.256.	B.C.217.	B.A.219.	B.G.254.		B.U.253.	B.U.221.	B.A.252.		U	C	G	A	U	A	C	A	G		U	U	A		ICIP	S	SIP	S	SIP	JP	JP	JP	JP		S	S	S		LC
1HNW.cif1	16S RIBOSOMAL RNA	1ffk_0_kt7.cif	12	1.649	HIT#23	A.G.276.	A.C.248.	A.C.277.	A.G.247.	A.G.278.		A.A.246.	A.G.281.	A.A.282.	A.A.243.	A.C.283.	A.C.245.	A.G.284.		G	C	C	G	G		A	G	A	A	C	C	G		S	S	S	S	IC		IC	IC	IC	IC	IC	IC	S			LC
1HNW.cif1	16S RIBOSOMAL RNA	1ffk_0_kt7.cif	12	1.607	HIT#24	A.G.276.	A.C.248.	A.C.277.	A.G.247.	A.G.278.		A.A.246.	A.G.281.	A.A.282.	A.A.243.	A.C.283.		A.G.284.	A.C.242.	G	C	C	G	G		A	G	A	A	C		G	C	S	S	S	S	IC		IC	IC	IC	IC	IC		S	S		LC
1HNW.cif1	16S RIBOSOMAL RNA	1ffk_0_kt7.cif	13	1.132	HIT#25	A.G.698.	A.C.689.	A.C.699.	A.G.688.	A.G.700.		A.A.687.	A.G.703.	A.A.704.	A.U.686.	A.U.705.	A.G.685.	A.A.706.	A.A.684.	G	C	C	G	G		A	G	A	U	U	G	A	A	S	S	S	S	IC		IC	IC	IC	IC	IC	IC	IC	IC		LC
1HNW.cif1	16S RIBOSOMAL RNA	3d2g_A_kj.cif	13	1.744	HIT#26	A.G.317.		A.G.318.	A.C.336.	A.G.319.	A.C.335.	A.A.1433.	A.G.1467.	A.A.1468.	A.G.1432.	A.G.1469.	A.C.1431.	A.G.1470.	A.C.1430.	G		G	C	G	C	A	G	A	G	G	C	G	C	S		S	S	S	S	IC	IC	IC	IC	S	S	S	S		LR
1HNX.cif1	16S RIBOSOMAL RNA	1ffk_0_kt7.cif	12	1.617	HIT#27	A.G.276.	A.C.248.	A.C.277.	A.G.247.	A.G.278.		A.A.246.	A.G.281.	A.A.282.	A.A.243.	A.C.283.		A.G.284.	A.C.242.	G	C	C	G	G		A	G	A	A	C		G	C	S	S	S	S	IC		IC	IC	IC	IC	IC		S	S		LC
1HNX.cif1	16S RIBOSOMAL RNA	1ffk_0_kt7.cif	13	1.125	HIT#28	A.G.698.	A.C.689.	A.C.699.	A.G.688.	A.G.700.		A.A.687.	A.G.703.	A.A.704.	A.U.686.	A.U.705.	A.G.685.	A.A.706.	A.A.684.	G	C	C	G	G		A	G	A	U	U	G	A	A	S	S	S	S	IC		IC	IC	IC	IC	IC	IC	IC	IC		LC
1HNZ.cif1	16S RIBOSOMAL RNA	1ffk_0_kt7.cif	12	1.614	HIT#29	A.G.276.	A.C.248.	A.C.277.	A.G.247.	A.G.278.		A.A.246.	A.G.281.	A.A.282.	A.A.243.	A.C.283.	A.C.245.	A.G.284.		G	C	C	G	G		A	G	A	A	C	C	G		S	S	S	S	IC		IC	IC	IC	IC	IC	IC	S			LC
1HNZ.cif1	16S RIBOSOMAL RNA	1ffk_0_kt7.cif	12	1.541	HIT#30	A.G.276.	A.C.248.	A.C.277.	A.G.247.	A.G.278.		A.A.246.	A.G.281.	A.A.282.	A.A.243.	A.C.283.		A.G.284.	A.C.242.	G	C	C	G	G		A	G	A	A	C		G	C	S	S	S	S	IC		IC	IC	IC	IC	IC		S	S		LC
1HNZ.cif1	16S RIBOSOMAL RNA	1ffk_0_kt7.cif	13	1.132	HIT#31	A.G.698.	A.C.689.	A.C.699.	A.G.688.	A.G.700.		A.A.687.	A.G.703.	A.A.704.	A.U.686.	A.U.705.	A.G.685.	A.A.706.	A.A.684.	G	C	C	G	G		A	G	A	U	U	G	A	A	S	S	S	S	IC		IC	IC	IC	IC	IC	IC	IC	IC		LC
1HR0.cif1	16S RIBOSOMAL RNA	1ffk_0_kt7.cif	12	1.548	HIT#32	A.G.276.	A.C.248.	A.C.277.	A.G.247.	A.G.278.		A.A.246.	A.G.281.	A.A.282.	A.A.243.	A.C.283.		A.G.284.	A.C.242.	G	C	C	G	G		A	G	A	A	C		G	C	S	S	S	S	IC		IC	IC	IC	IC	IC		S	S		LC
1HR0.cif1	16S RIBOSOMAL RNA	1ffk_0_kt7.cif	13	1.137	HIT#33	A.G.698.	A.C.689.	A.C.699.	A.G.688.	A.G.700.		A.A.687.	A.G.703.	A.A.704.	A.U.686.	A.U.705.	A.G.685.	A.A.706.	A.A.684.	G	C	C	G	G		A	G	A	U	U	G	A	A	S	S	S	S	IC		IC	IC	IC	IC	IC	IC	IC	IC		LC
1HR0.cif1	16S RIBOSOMAL RNA	3d2g_A_kj.cif	12	1.825	HIT#34			A.C.335.	A.G.319.	A.C.336.	A.G.318.	A.A.1468.	A.G.1432.	A.A.1434.	A.G.1467.	A.G.1435.	A.C.1466.	A.U.1436.	A.C.1465.			C	G	C	G	A	G	A	G	G	C	U	C			S	S	S	S	IC	IC	IC	IC	IC	IC	IC	IC		LR
1I94.cif1	16S RRNA	1ffk_0_kt7.cif	13	1.71	HIT#35	A.G.271.	A.C.243.	A.C.272.	A.G.242.	A.G.273.		A.A.241.	A.G.276.	A.A.277.	A.A.238.	A.C.278.	A.C.240.	A.G.279.	A.C.237.	G	C	C	G	G		A	G	A	A	C	C	G	C	S	S	S	S	IC		IC	IC	IC	IC	IC	IC	S	S		LC
1I94.cif1	16S RRNA	1ffk_0_kt7.cif	13	1.138	HIT#36	A.G.681.	A.C.672.	A.C.682.	A.G.671.	A.G.683.		A.A.670.	A.G.686.	A.A.687.	A.U.669.	A.U.688.	A.G.668.	A.A.689.	A.A.667.	G	C	C	G	G		A	G	A	U	U	G	A	A	S	S	S	S	IC		IC	IC	IC	IC	IC	IC	IC	IC		LC
1I95.cif1	16S RRNA	1ffk_0_kt7.cif	12	1.624	HIT#37	A.G.681.	A.C.672.	A.C.682.	A.G.671.	A.G.683.		A.A.670.	A.C.684.	A.A.687.	A.U.669.	A.U.688.		A.A.689.	A.G.668.	G	C	C	G	G		A	C	A	U	U		A	G	S	S	S	S	IC		IC	IC	IC	IC	IC		IC	IC		LC
1I95.cif1	16S RRNA	1ffk_0_kt7.cif	12	1.562	HIT#38	A.G.271.	A.C.243.	A.C.272.	A.G.242.	A.G.273.		A.A.241.	A.G.276.	A.A.277.	A.A.238.	A.C.278.		A.G.279.	A.C.237.	G	C	C	G	G		A	G	A	A	C		G	C	S	S	S	S	IC		IC	IC	IC	IC	IC		S	S		LC
1I95.cif1	16S RRNA	1ffk_0_kt7.cif	13	1.195	HIT#39	A.G.681.	A.C.672.	A.C.682.	A.G.671.	A.G.683.		A.A.670.	A.G.686.	A.A.687.	A.U.669.	A.U.688.	A.G.668.	A.A.689.	A.A.667.	G	C	C	G	G		A	G	A	U	U	G	A	A	S	S	S	S	IC		IC	IC	IC	IC	IC	IC	IC	IC		LC
1I96.cif1	16S RRNA	1ffk_0_kt7.cif	12	1.549	HIT#40	A.G.271.	A.C.243.	A.C.272.	A.G.242.	A.G.273.		A.A.241.	A.G.276.	A.A.277.	A.A.238.	A.C.278.		A.G.279.	A.C.237.	G	C	C	G	G		A	G	A	A	C		G	C	S	S	S	S	IC		IC	IC	IC	IC	IC		S	S		LC
1I96.cif1	16S RRNA	1ffk_0_kt7.cif	13	1.118	HIT#41	A.G.681.	A.C.672.	A.C.682.	A.G.671.	A.G.683.		A.A.670.	A.G.686.	A.A.687.	A.U.669.	A.U.688.	A.G.668.	A.A.689.	A.A.667.	G	C	C	G	G		A	G	A	U	U	G	A	A	S	S	S	S	IC		IC	IC	IC	IC	IC	IC	IC	IC		LC
1I96.cif1	16S RRNA	3d2g_A_kj.cif	12	1.596	HIT#42	A.G.271.	A.C.243.	A.C.272.	A.G.242.	A.G.273.		A.A.241.	A.G.276.	A.A.277.	A.A.238.	A.C.278.	A.C.240.	A.G.279.		G	C	C	G	G		A	G	A	A	C	C	G		S	S	S	S	IC		IC	IC	IC	IC	IC	IC	S			LC
1I97.cif1	16S RRNA	1ffk_0_kt7.cif	12	1.888	HIT#43	A.G.1088.	A.C.1051.	A.C.1089.	A.G.1050.	A.G.1090.		A.A.1049.	A.U.1047.	A.A.1172.	A.G.1046.		A.C.1045.	A.G.1174.	A.U.1044.	G	C	C	G	G		A	U	A	G		C	G	U	S	S	S	S	JC		JC	JC	JC	JC		JC	JC	JC	3	LC
1I97.cif1	16S RRNA	1ffk_0_kt7.cif	13	1.723	HIT#44	A.G.271.	A.C.243.	A.C.272.	A.G.242.	A.G.273.		A.A.241.	A.G.276.	A.A.277.	A.A.238.	A.C.278.	A.C.240.	A.G.279.	A.C.237.	G	C	C	G	G		A	G	A	A	C	C	G	C	IC	IC	IC	IC	IC		IC	IC	IC	IC	IC	IC	S	S		LC
1I97.cif1	16S RRNA	1ffk_0_kt7.cif	13	1.505	HIT#45	A.G.681.	A.C.672.	A.C.682.	A.G.671.	A.G.683.		A.A.670.	A.G.686.	A.A.687.	A.U.669.	A.U.688.	A.G.668.	A.A.689.	A.A.667.	G	C	C	G	G		A	G	A	U	U	G	A	A	HC	HC	HC	HC	HC		HC	HC	HC	HC	HC	HC	HC	HC		LC
1I97.cif1	16S RRNA	3d2g_A_kj.cif	14	1.79	HIT#46	A.G.312.	A.C.332.	A.G.313.	A.C.331.	A.G.314.	A.C.330.	A.A.1415.	A.G.1444.	A.A.1445.	A.G.1414.	A.G.1446.	A.C.1413.	A.G.1447.	A.C.1412.	G	C	G	C	G	C	A	G	A	G	G	C	G	C	S	S	S	S	S	S	IC	IC	IC	IC	S	S	S	S		LR
1IBK.cif1	16S RIBOSOMAL RNA	1ffk_0_kt7.cif	12	1.543	HIT#47	A.G.276.	A.C.248.	A.C.277.	A.G.247.	A.G.278.		A.A.246.	A.G.281.	A.A.282.	A.A.243.	A.C.283.		A.G.284.	A.C.242.	G	C	C	G	G		A	G	A	A	C		G	C	S	S	S	S	IC		IC	IC	IC	IC	IC		S	S		LC
1IBK.cif1	16S RIBOSOMAL RNA	1ffk_0_kt7.cif	13	1.118	HIT#48	A.G.698.	A.C.689.	A.C.699.	A.G.688.	A.G.700.		A.A.687.	A.G.703.	A.A.704.	A.U.686.	A.U.705.	A.G.685.	A.A.706.	A.A.684.	G	C	C	G	G		A	G	A	U	U	G	A	A	S	S	S	S	IC		IC	IC	IC	IC	IC	IC	IC	IC		LC
1IBK.cif1	16S RIBOSOMAL RNA	3d2g_A_kj.cif	12	1.855	HIT#49			A.C.335.	A.G.319.	A.C.336.	A.G.318.	A.A.1468.	A.G.1432.	A.A.1434.	A.G.1467.	A.G.1435.	A.C.1466.	A.U.1436.	A.C.1465.			C	G	C	G	A	G	A	G	G	C	U	C			S	S	S	S	IC	IC	IC	IC	IC	IC	IC	IC		LR
1IBK.cif1	16S RIBOSOMAL RNA	3d2g_A_kj.cif	12	1.518	HIT#50	A.G.276.	A.C.248.	A.C.277.	A.G.247.	A.G.278.		A.A.246.	A.G.281.	A.A.282.	A.A.243.	A.C.283.	A.C.245.	A.G.284.		G	C	C	G	G		A	G	A	A	C	C	G		S	S	S	S	IC		IC	IC	IC	IC	IC	IC	S			LC
1IBL.cif1	16S RIBOSOMAL RNA	1ffk_0_kt7.cif	12	1.853	HIT#51	A.G.1106.	A.C.1069.	A.C.1107.	A.G.1068.	A.G.1108.		A.A.1067.	A.U.1065.	A.A.1191.	A.G.1064.		A.C.1063.	A.G.1193.	A.U.1062.	G	C	C	G	G		A	U	A	G		C	G	U	S	S	S	S	JC		JC	JC	JC	JC		JC	JC	JC	3	LC
1IBL.cif1	16S RIBOSOMAL RNA	1ffk_0_kt7.cif	13	1.126	HIT#52	A.G.698.	A.C.689.	A.C.699.	A.G.688.	A.G.700.		A.A.687.	A.G.703.	A.A.704.	A.U.686.	A.U.705.	A.G.685.	A.A.706.	A.A.684.	G	C	C	G	G		A	G	A	U	U	G	A	A	S	S	S	S	IC		IC	IC	IC	IC	IC	IC	IC	IC		LC
1IBL.cif1	16S RIBOSOMAL RNA	3d2g_A_kj.cif	12	1.527	HIT#53	A.G.276.	A.C.248.	A.C.277.	A.G.247.	A.G.278.		A.A.246.	A.G.281.	A.A.282.	A.A.243.	A.C.283.		A.G.284.	A.C.242.	G	C	C	G	G		A	G	A	A	C		G	C	S	S	S	S	IC		IC	IC	IC	IC	IC		S	S		LC
1IBL.cif1	16S RIBOSOMAL RNA	3d2g_A_kj.cif	12	1.487	HIT#54	A.G.276.	A.C.248.	A.C.277.	A.G.247.	A.G.278.		A.A.246.	A.G.281.	A.A.282.	A.A.243.	A.C.283.	A.C.245.	A.G.284.		G	C	C	G	G		A	G	A	A	C	C	G		S	S	S	S	IC		IC	IC	IC	IC	IC	IC	S			LC
1IBM.cif1	16S RIBOSOMAL RNA	1ffk_0_kt7.cif	13	1.142	HIT#55	A.G.698.	A.C.689.	A.C.699.	A.G.688.	A.G.700.		A.A.687.	A.G.703.	A.A.704.	A.U.686.	A.U.705.	A.G.685.	A.A.706.	A.A.684.	G	C	C	G	G		A	G	A	U	U	G	A	A	S	S	S	S	IC		IC	IC	IC	IC	IC	IC	IC	IC		LC
1IBM.cif1	16S RIBOSOMAL RNA	3d2g_A_kj.cif	12	1.578	HIT#56	A.G.276.	A.C.248.	A.C.277.	A.G.247.	A.G.278.		A.A.246.	A.G.281.	A.A.282.	A.A.243.	A.C.283.		A.G.284.	A.C.242.	G	C	C	G	G		A	G	A	A	C		G	C	S	S	S	S	IC		IC	IC	IC	IC	IC		S	S		LC
1J5A.cif1	23S RRNA	1ffk_0_kt7.cif	12	1.638	HIT#57	A.G.1220.	A.C.1252.	A.C.1221.	A.G.1251.	A.G.1222.		A.A.1250.	A.G.1225.	A.A.1226.	A.G.1249.	A.A.1227.	A.G.1248.	A.G.1228.		G	C	C	G	G		A	G	A	G	A	G	G		S	S	S	S	IC		IC	IC	IC	IC	IC	IC	S			LC
1J5A.cif1	23S RRNA	1ffk_0_kt7.cif	13	1.5	HIT#58	A.C.45.	A.G.156.	A.C.46.	A.G.155.	A.G.47.		A.A.116.	A.G.50.	A.A.51.	A.A.117.	A.A.52.	A.G.115.	A.G.53.	A.C.114.	C	G	C	G	G		A	G	A	A	A	G	G	C	S	S	S	S	JC		JC	JC	JC	JC	JC	JC	S	S	5	LC
1J5A.cif1	23S RRNA	1ffk_0_kt7.cif	13	1.198	HIT#59	A.G.95.	A.C.85.	A.C.96.	A.G.84.	A.U.97.		A.A.83.	A.G.100.	A.A.101.	A.G.82.	A.C.102.	A.C.81.	A.U.103.	A.A.80.	G	C	C	G	U		A	G	A	G	C	C	U	A	S	SHP	S	SHP	IC		HPIC	IC	IC	HPIC	IC	HPIC	S	SHP		LC
1J5A.cif1	23S RRNA	3d2g_A_kj.cif	12	1.907	HIT#60	A.C.235.	A.U.216.	A.C.236.	A.G.215.	A.G.237.	A.C.214.	A.A.618.	A.G.630.	A.A.632.	A.U.616.	A.G.633.		A.G.634.		C	U	C	G	G	C	A	G	A	U	G		G		IC	IC	S	S	S	S	JC	JC	JC	JC	JC		JC		4	LR
1J5A.cif1	23S RRNA	3d2g_A_kj.cif	12	1.818	HIT#61	A.U.2584.	A.A.2568.	A.C.2585.	A.G.2567.	A.G.2586.	A.A.2566.	A.U.1770.	A.A.1775.	A.A.1776.	A.U.1769.	A.U.1778.		A.C.1779.		U	A	C	G	G	A	U	A	A	U	U		C		JC	JC	JC	JC	JC	JC	JC	JC	JC	JC	JC		JC		3,5	LR
1J5A.cif1	23S RRNA	3d2g_A_kj.cif	12	1.623	HIT#62		A.U.784.	A.C.705.	A.G.783.	A.A.706.		A.A.1391.	A.U.1365.	A.A.1367.	A.G.1390.	A.G.1368.	A.C.1389.	A.G.1369.	A.C.1388.		U	C	G	A		A	U	A	G	G	C	G	C		S	S	S	S		IC	IC	IC	IC	S	S	S	S		LR
1J5A.cif1	23S RRNA	3d2g_A_kj.cif	13	1.626	HIT#63	A.G.1571.	A.C.1451.	A.C.1572.	A.G.1450.	A.G.1573.		A.A.1493.	A.U.1530.	A.C.1531.	A.A.1492.	A.A.1532.	A.C.1491.	A.G.1533.	A.U.1490.	G	C	C	G	G		A	U	C	A	A	C	G	U	SJP	S	SJP	S	SJP		JCJP	JCJP	JCJP	JCJP	JCJP	JCJP	JCJP	JCJP	4	LC
1J5A.cif1	23S RRNA	3d2g_A_kj.cif	13	1.612	HIT#64	A.C.213.	A.G.238.	A.C.214.	A.G.237.	A.G.215.	A.C.236.	A.A.632.	A.U.616.	A.A.618.	A.G.630.	A.A.619.	A.C.629.	A.G.620.		C	G	C	G	G	C	A	U	A	G	A	C	G		S	S	S	S	S	S	JC	JC	JC	JC	JC	JC	JC		4	LR
1J5A.cif1	23S RRNA	3d2g_A_kj.cif	14	1.63	HIT#65	A.U.2766.	A.A.2611.	A.C.2767.	A.G.2610.	A.C.2768.	A.G.2609.	A.A.2866.	A.G.2782.	A.A.2785.	A.G.2865.	A.G.2786.	A.C.2864.	A.A.2787.	A.U.2863.	U	A	C	G	C	G	A	G	A	G	G	C	A	U	S	SJP	S	SJP	S	SJP	JI	JI	JI	JI	S	S	S	S		LC
1J5A.cif1	23S RRNA	3d2g_A_kj.cif	14	1.543	HIT#66	A.U.820.	A.C.686.	A.A.821.	A.U.685.	A.G.822.	A.C.684.	A.A.595.	A.C.1264.	A.A.1267.	A.G.594.	A.G.1269.	A.C.593.	A.C.1270.	A.G.592.	U	C	A	U	G	C	A	C	A	G	G	C	C	G	IC	IC	S	S	S	S	JC	JC	JC	JC	S	S	S	S	5	LC
1J5A.cif1	23S RRNA	3d2g_A_kj.cif	14	1.543	HIT#67	A.C.996.	A.G.989.	A.C.997.	A.G.988.	A.C.998.	A.G.987.	A.A.1166.	A.U.1010.	A.A.1012.	A.G.1165.	A.G.1013.	A.C.1164.	A.G.1014.	A.C.1163.	C	G	C	G	C	G	A	U	A	G	G	C	G	C	S	S	S	S	S	S	IC	IC	IC	IC	S	S	S	S		LR
1J5E.cif1	16S ribosomal RNA	1ffk_0_kt7.cif	12	1.558	HIT#68	A.G.276.	A.C.248.	A.C.277.	A.G.247.	A.G.278.		A.A.246.	A.G.281.	A.A.282.	A.A.243.	A.C.283.		A.G.284.	A.C.242.	G	C	C	G	G		A	G	A	A	C		G	C	S	S	S	S	IC		IC	IC	IC	IC	IC		S	S		LC
1J5E.cif1	16S ribosomal RNA	1ffk_0_kt7.cif	13	1.172	HIT#69	A.G.698.	A.C.689.	A.C.699.	A.G.688.	A.G.700.		A.A.687.	A.G.703.	A.A.704.	A.U.686.	A.U.705.	A.G.685.	A.A.706.	A.A.684.	G	C	C	G	G		A	G	A	U	U	G	A	A	S	S	S	S	IC		IC	IC	IC	IC	IC	IC	IC	IC		LC
1J5E.cif1	16S ribosomal RNA	3d2g_A_kj.cif	12	1.556	HIT#70	A.G.276.	A.C.248.	A.C.277.	A.G.247.	A.G.278.		A.A.246.	A.G.281.	A.A.282.	A.A.243.	A.C.283.	A.C.245.	A.G.284.		G	C	C	G	G		A	G	A	A	C	C	G		S	S	S	S	IC		IC	IC	IC	IC	IC	IC	S			LC
1JJ2.cif1	23S RRNA	1ffk_0_kt7.cif	12	1.506	HIT#71	0.G.1311.	0.C.1343.	0.G.1312.	0.C.1342.	0.A.1313.		0.A.1341.	0.G.1316.	0.A.1317.	0.G.1340.	0.A.1318.	0.G.1339.		0.U.1338.	G	C	G	C	A		A	G	A	G	A	G		U	S	S	S	S	IC		IC	IC	IC	IC	IC	IC		S		LC
1JJ2.cif1	23S RRNA	1ffk_0_kt7.cif	13	1.858	HIT#72	0.C.42.	0.G.149.	0.U.43.	0.A.148.	0.G.44.		0.A.113.	0.G.47.	0.A.48.	0.G.112.	0.A.49.	0.C.111.	0.G.50.	0.C.110.	C	G	U	A	G		A	G	A	G	A	C	G	C	S	S	S	S	JC		JC	JC	JC	JC	JC	S	S	S	4	LC
1JJ2.cif1	23S RRNA	1ffk_0_kt7.cif	13	1.614	HIT#73	0.C.1025.	0.G.941.	0.C.1026.	0.G.940.	0.G.1027.		0.A.939.	0.G.1031.	0.A.1032.	0.G.938.	0.C.1033.	0.C.937.	0.G.1034.	0.C.936.	C	G	C	G	G		A	G	A	G	C	C	G	C	S	S	S	S	IC		IC	IC	IC	IC	IC	IC	S	S		LC
1JJ2.cif1	23S RRNA	1ffk_0_kt7.cif	13	1.591	HIT#74	0.C.1146.	0.G.1217.	0.C.1147.	0.G.1216.	0.C.1148.		0.A.1215.	0.G.1151.	0.A.1152.	0.G.1214.	0.C.1153.	0.C.1213.	0.A.1154.	0.C.1212.	C	G	C	G	C		A	G	A	G	C	C	A	C	S	S	S	S	IC		IC	IC	IC	IC	IC	IC	IC	S		LC
1JJ2.cif1	23S RRNA	1ffk_0_kt7.cif	13	1.197	HIT#75	0.C.42.	0.G.149.	0.U.43.	0.A.148.	0.G.44.		0.A.113.	0.G.47.	0.A.48.	0.A.114.	0.A.49.	0.G.112.	0.G.50.	0.C.111.	C	G	U	A	G		A	G	A	A	A	G	G	C	S	S	S	S	JC		JC	JC	JC	JC	JC	JC	S	S	4	LC
1JJ2.cif1	23S RRNA	1ffk_0_kt7.cif	13	0.118	HIT#76	0.G.92.	0.C.82.	0.C.93.	0.G.81.	0.G.94.		0.A.80.	0.G.97.	0.A.98.	0.G.79.	0.A.99.	0.G.78.	0.C.100.	0.G.77.	G	C	C	G	G		A	G	A	G	A	G	C	G	S	SHP	S	SHP	IC		HPIC	IC	IC	HPIC	IC	HPIC	S	SHP		LC
1JJ2.cif1	23S RRNA	3d2g_A_kj.cif	12	1.898	HIT#77	0.U.2640.	0.A.2624.	0.C.2641.	0.G.2623.	0.G.2642.	0.A.2622.	0.U.1835.	0.A.1840.	0.C.1841.	0.C.1834.	0.A.1843.		0.C.1844.		U	A	C	G	G	A	U	A	C	C	A		C		S	S	S	S	JC	JC	HC	HC	HC	HC	S		S		5	LR
1JJ2.cif1	23S RRNA	3d2g_A_kj.cif	12	1.674	HIT#78		0.U.864.	0.C.783.	0.G.863.	0.A.784.		0.A.1485.	0.U.1457.	0.A.1459.	0.G.1484.	0.G.1460.	0.C.1483.	0.U.1461.	0.A.1482.		U	C	G	A		A	U	A	G	G	C	U	A		S	S	S	S		IC	IC	IC	IC	S	S	S	S		LR
1JJ2.cif1	23S RRNA	3d2g_A_kj.cif	13	1.451	HIT#79	0.U.900.		0.G.901.	0.C.764.	0.G.902.	0.C.763.	0.A.643.	0.A.1355.	0.A.1358.	0.G.642.	0.C.1360.	0.G.641.	0.C.1361.	0.G.640.	U		G	C	G	C	A	A	A	G	C	G	C	G	IC		S	IC	S	S	JC	JC	JC	JC	S	S	S	S	5	LC
1JJ2.cif1	23S RRNA	3d2g_A_kj.cif	13	1.279	HIT#80	0.U.900.	0.C.764.	0.G.901.	0.C.763.	0.G.902.	0.C.762.	0.A.643.	0.A.1355.	0.A.1358.	0.G.642.		0.G.641.	0.C.1361.	0.G.640.	U	C	G	C	G	C	A	A	A	G		G	C	G	IC	IC	S	S	S	S	JC	JC	JC	JC		S	S	S	5	LC
1JJ2.cif1	23S RRNA	3d2g_A_kj.cif	13	1.277	HIT#81	0.U.900.	0.C.764.	0.G.901.	0.C.763.	0.G.902.	0.C.762.	0.A.643.	0.A.1355.	0.A.1358.	0.G.642.	0.C.1360.	0.G.641.	0.C.1361.		U	C	G	C	G	C	A	A	A	G	C	G	C		IC	IC	S	S	S	S	JC	JC	JC	JC	S	S	S		5	LC
1JJ2.cif1	23S RRNA	3d2g_A_kj.cif	14	1.513	HIT#82	0.C.1083.	0.G.1076.	0.C.1084.	0.G.1075.	0.C.1085.	0.G.1074.	0.A.1259.	0.U.1096.	0.A.1098.	0.G.1258.	0.G.1099.	0.C.1257.	0.G.1100.	0.C.1256.	C	G	C	G	C	G	A	U	A	G	G	C	G	C	S	S	S	S	S	S	IC	IC	IC	IC	S	S	S	S		LR
1JJ2.cif1	23S RRNA	3d2g_A_kj.cif	14	1.15	HIT#83	0.G.1785.	0.U.1807.	0.C.1786.	0.G.1806.	0.C.1787.	0.G.1805.	0.A.2875.	0.G.2882.	0.A.2883.	0.G.2874.	0.G.2884.	0.C.2873.	0.A.2885.	0.U.2872.	G	U	C	G	C	G	A	G	A	G	G	C	A	U	S	S	S	S	S	S	HC	HC	HC	HC	S	S	S	S		LR
1JZX.cif1	23S rRNA	1ffk_0_kt7.cif	12	1.637	HIT#84	A.G.1220.	A.C.1252.	A.C.1221.	A.G.1251.	A.G.1222.		A.A.1250.	A.G.1225.	A.A.1226.	A.G.1249.	A.A.1227.	A.G.1248.	A.G.1228.		G	C	C	G	G		A	G	A	G	A	G	G		S	S	S	S	IC		IC	IC	IC	IC	IC	IC	S			LC
1JZX.cif1	23S rRNA	1ffk_0_kt7.cif	13	1.499	HIT#85	A.C.45.	A.G.156.	A.C.46.	A.G.155.	A.G.47.		A.A.116.	A.G.50.	A.A.51.	A.A.117.	A.A.52.	A.G.115.	A.G.53.	A.C.114.	C	G	C	G	G		A	G	A	A	A	G	G	C	S	S	S	S	JC		JC	JC	JC	JC	JC	JC	S	S	5	LC
1JZX.cif1	23S rRNA	1ffk_0_kt7.cif	13	1.196	HIT#86	A.G.95.	A.C.85.	A.C.96.	A.G.84.	A.U.97.		A.A.83.	A.G.100.	A.A.101.	A.G.82.	A.C.102.	A.C.81.	A.U.103.	A.A.80.	G	C	C	G	U		A	G	A	G	C	C	U	A	S	SHP	S	SHP	IC		HPIC	IC	IC	HPIC	IC	HPIC	S	SHP		LC
1JZX.cif1	23S rRNA	3d2g_A_kj.cif	12	1.905	HIT#87	A.C.235.	A.U.216.	A.C.236.	A.G.215.	A.G.237.	A.C.214.	A.A.618.	A.G.630.	A.A.632.	A.U.616.	A.G.633.		A.G.634.		C	U	C	G	G	C	A	G	A	U	G		G		IC	IC	S	S	S	S	JC	JC	JC	JC	JC		JC		4	LR
1JZX.cif1	23S rRNA	3d2g_A_kj.cif	12	1.812	HIT#88	A.U.2584.	A.A.2568.	A.C.2585.	A.G.2567.	A.G.2586.	A.A.2566.	A.U.1770.	A.A.1775.	A.A.1776.	A.U.1769.	A.U.1778.		A.C.1779.		U	A	C	G	G	A	U	A	A	U	U		C		S	S	S	S	JC	JC	JC	JC	JC	JC	JC		JC		3,5	LR
1JZX.cif1	23S rRNA	3d2g_A_kj.cif	12	1.621	HIT#89		A.U.784.	A.C.705.	A.G.783.	A.A.706.		A.A.1391.	A.U.1365.	A.A.1367.	A.G.1390.	A.G.1368.	A.C.1389.	A.G.1369.	A.C.1388.		U	C	G	A		A	U	A	G	G	C	G	C		S	S	S	S		IC	IC	IC	IC	S	S	S	S		LR
1JZX.cif1	23S rRNA	3d2g_A_kj.cif	13	1.626	HIT#90	A.G.1571.	A.C.1451.	A.C.1572.	A.G.1450.	A.G.1573.		A.A.1493.	A.U.1530.	A.C.1531.	A.A.1492.	A.A.1532.	A.C.1491.	A.G.1533.	A.U.1490.	G	C	C	G	G		A	U	C	A	A	C	G	U	SJP	S	SJP	S	SJP		JCJP	JCJP	JCJP	JCJP	JCJP	JCJP	JCJP	JCJP	4	LC
1JZX.cif1	23S rRNA	3d2g_A_kj.cif	13	1.615	HIT#91	A.C.213.	A.G.238.	A.C.214.	A.G.237.	A.G.215.	A.C.236.	A.A.632.	A.U.616.	A.A.618.	A.G.630.	A.A.619.	A.C.629.	A.G.620.		C	G	C	G	G	C	A	U	A	G	A	C	G		S	S	S	S	S	S	JC	JC	JC	JC	JC	JC	JC		4	LR
1JZX.cif1	23S rRNA	3d2g_A_kj.cif	14	1.626	HIT#92	A.U.2766.	A.A.2611.	A.C.2767.	A.G.2610.	A.C.2768.	A.G.2609.	A.A.2866.	A.G.2782.	A.A.2785.	A.G.2865.	A.G.2786.	A.C.2864.	A.A.2787.	A.U.2863.	U	A	C	G	C	G	A	G	A	G	G	C	A	U	S	SJP	S	SJP	S	SJP	JI	JI	JI	JI	S	S	S	S		LC
1JZX.cif1	23S rRNA	3d2g_A_kj.cif	14	1.543	HIT#93	A.C.996.	A.G.989.	A.C.997.	A.G.988.	A.C.998.	A.G.987.	A.A.1166.	A.U.1010.	A.A.1012.	A.G.1165.	A.G.1013.	A.C.1164.	A.G.1014.	A.C.1163.	C	G	C	G	C	G	A	U	A	G	G	C	G	C	S	S	S	S	S	S	IC	IC	IC	IC	S	S	S	S		LR
1JZX.cif1	23S rRNA	3d2g_A_kj.cif	14	1.537	HIT#94	A.U.820.	A.C.686.	A.A.821.	A.U.685.	A.G.822.	A.C.684.	A.A.595.	A.C.1264.	A.A.1267.	A.G.594.	A.G.1269.	A.C.593.	A.C.1270.	A.G.592.	U	C	A	U	G	C	A	C	A	G	G	C	C	G	IC	IC	S	S	S	S	JC	JC	JC	JC	S	S	S	S	5	LC
1JZY.cif1	23S rRNA	1ffk_0_kt7.cif	12	1.636	HIT#95	A.G.1220.	A.C.1252.	A.C.1221.	A.G.1251.	A.G.1222.		A.A.1250.	A.G.1225.	A.A.1226.	A.G.1249.	A.A.1227.	A.G.1248.	A.G.1228.		G	C	C	G	G		A	G	A	G	A	G	G		S	S	S	S	IC		IC	IC	IC	IC	IC	IC	S			LC
1JZY.cif1	23S rRNA	1ffk_0_kt7.cif	13	1.496	HIT#96	A.C.45.	A.G.156.	A.C.46.	A.G.155.	A.G.47.		A.A.116.	A.G.50.	A.A.51.	A.A.117.	A.A.52.	A.G.115.	A.G.53.	A.C.114.	C	G	C	G	G		A	G	A	A	A	G	G	C	S	S	S	S	JC		JC	JC	JC	JC	JC	JC	S	S	5	LC
1JZY.cif1	23S rRNA	1ffk_0_kt7.cif	13	1.192	HIT#97	A.G.95.	A.C.85.	A.C.96.	A.G.84.	A.U.97.		A.A.83.	A.G.100.	A.A.101.	A.G.82.	A.C.102.	A.C.81.	A.U.103.	A.A.80.	G	C	C	G	U		A	G	A	G	C	C	U	A	S	SHP	S	SHP	IC		HPIC	IC	IC	HPIC	IC	HPIC	S	SHP		LC
1JZY.cif1	23S rRNA	3d2g_A_kj.cif	12	1.906	HIT#98	A.C.235.	A.U.216.	A.C.236.	A.G.215.	A.G.237.	A.C.214.	A.A.618.	A.G.630.	A.A.632.	A.U.616.	A.G.633.		A.G.634.		C	U	C	G	G	C	A	G	A	U	G		G		IC	IC	S	S	S	S	JC	JC	JC	JC	JC		JC		4	LR
1JZY.cif1	23S rRNA	3d2g_A_kj.cif	12	1.818	HIT#99	A.U.2584.	A.A.2568.	A.C.2585.	A.G.2567.	A.G.2586.	A.A.2566.	A.U.1770.	A.A.1775.	A.A.1776.	A.U.1769.	A.U.1778.		A.C.1779.		U	A	C	G	G	A	U	A	A	U	U		C		S	S	S	S	JC	JC	JC	JC	JC	JC	JC		JC		3,5	LR
1JZY.cif1	23S rRNA	3d2g_A_kj.cif	12	1.62	HIT#100		A.U.784.	A.C.705.	A.G.783.	A.A.706.		A.A.1391.	A.U.1365.	A.A.1367.	A.G.1390.	A.G.1368.	A.C.1389.	A.G.1369.	A.C.1388.		U	C	G	A		A	U	A	G	G	C	G	C		S	S	S	S		IC	IC	IC	IC	S	S	S	S		LR
1JZY.cif1	23S rRNA	3d2g_A_kj.cif	13	1.626	HIT#101	A.G.1571.	A.C.1451.	A.C.1572.	A.G.1450.	A.G.1573.		A.A.1493.	A.U.1530.	A.C.1531.	A.A.1492.	A.A.1532.	A.C.1491.	A.G.1533.	A.U.1490.	G	C	C	G	G		A	U	C	A	A	C	G	U	SJP	S	SJP	S	SJP		JCJP	JCJP	JCJP	JCJP	JCJP	JCJP	JCJP	JCJP	4	LC
1JZY.cif1	23S rRNA	3d2g_A_kj.cif	13	1.619	HIT#102	A.C.213.	A.G.238.	A.C.214.	A.G.237.	A.G.215.	A.C.236.	A.A.632.	A.U.616.	A.A.618.	A.G.630.	A.A.619.	A.C.629.	A.G.620.		C	G	C	G	G	C	A	U	A	G	A	C	G		S	S	S	S	S	S	JC	JC	JC	JC	JC	JC	JC		4	LR
1JZY.cif1	23S rRNA	3d2g_A_kj.cif	14	1.624	HIT#103	A.U.2766.	A.A.2611.	A.C.2767.	A.G.2610.	A.C.2768.	A.G.2609.	A.A.2866.	A.G.2782.	A.A.2785.	A.G.2865.	A.G.2786.	A.C.2864.	A.A.2787.	A.U.2863.	U	A	C	G	C	G	A	G	A	G	G	C	A	U	S	SJP	S	SJP	S	SJP	JI	JI	JI	JI	S	S	S	S		LC
1JZY.cif1	23S rRNA	3d2g_A_kj.cif	14	1.544	HIT#104	A.C.996.	A.G.989.	A.C.997.	A.G.988.	A.C.998.	A.G.987.	A.A.1166.	A.U.1010.	A.A.1012.	A.G.1165.	A.G.1013.	A.C.1164.	A.G.1014.	A.C.1163.	C	G	C	G	C	G	A	U	A	G	G	C	G	C	S	S	S	S	S	S	IC	IC	IC	IC	S	S	S	S		LR
1JZY.cif1	23S rRNA	3d2g_A_kj.cif	14	1.535	HIT#105	A.U.820.	A.C.686.	A.A.821.	A.U.685.	A.G.822.	A.C.684.	A.A.595.	A.C.1264.	A.A.1267.	A.G.594.	A.G.1269.	A.C.593.	A.C.1270.	A.G.592.	U	C	A	U	G	C	A	C	A	G	G	C	C	G	IC	IC	S	S	S	S	JC	JC	JC	JC	S	S	S	S	5	LC
1JZZ.cif1	23S rRNA	1ffk_0_kt7.cif	12	1.64	HIT#106	A.G.1220.	A.C.1252.	A.C.1221.	A.G.1251.	A.G.1222.		A.A.1250.	A.G.1225.	A.A.1226.	A.G.1249.	A.A.1227.	A.G.1248.	A.G.1228.		G	C	C	G	G		A	G	A	G	A	G	G		S	S	S	S	IC		IC	IC	IC	IC	IC	IC	S			LC
1JZZ.cif1	23S rRNA	1ffk_0_kt7.cif	13	1.5	HIT#107	A.C.45.	A.G.156.	A.C.46.	A.G.155.	A.G.47.		A.A.116.	A.G.50.	A.A.51.	A.A.117.	A.A.52.	A.G.115.	A.G.53.	A.C.114.	C	G	C	G	G		A	G	A	A	A	G	G	C	S	S	S	S	JC		JC	JC	JC	JC	JC	JC	S	S	5	LC
1JZZ.cif1	23S rRNA	1ffk_0_kt7.cif	13	1.197	HIT#108	A.G.95.	A.C.85.	A.C.96.	A.G.84.	A.U.97.		A.A.83.	A.G.100.	A.A.101.	A.G.82.	A.C.102.	A.C.81.	A.U.103.	A.A.80.	G	C	C	G	U		A	G	A	G	C	C	U	A	S	SHP	S	SHP	IC		HPIC	IC	IC	HPIC	IC	HPIC	S	SHP		LC
1JZZ.cif1	23S rRNA	3d2g_A_kj.cif	12	1.907	HIT#109	A.C.235.	A.U.216.	A.C.236.	A.G.215.	A.G.237.	A.C.214.	A.A.618.	A.G.630.	A.A.632.	A.U.616.	A.G.633.		A.G.634.		C	U	C	G	G	C	A	G	A	U	G		G		IC	IC	S	S	S	S	JC	JC	JC	JC	JC		JC		4	LR
1JZZ.cif1	23S rRNA	3d2g_A_kj.cif	12	1.818	HIT#110	A.U.2584.	A.A.2568.	A.C.2585.	A.G.2567.	A.G.2586.	A.A.2566.	A.U.1770.	A.A.1775.	A.A.1776.	A.U.1769.	A.U.1778.		A.C.1779.		U	A	C	G	G	A	U	A	A	U	U		C		JC	JC	JC	JC	JC	JC	JC	JC	JC	JC	JC		JC		3,5	LR
1JZZ.cif1	23S rRNA	3d2g_A_kj.cif	12	1.623	HIT#111		A.U.784.	A.C.705.	A.G.783.	A.A.706.		A.A.1391.	A.U.1365.	A.A.1367.	A.G.1390.	A.G.1368.	A.C.1389.	A.G.1369.	A.C.1388.		U	C	G	A		A	U	A	G	G	C	G	C		S	S	S	S		IC	IC	IC	IC	S	S	S	S		LR
1JZZ.cif1	23S rRNA	3d2g_A_kj.cif	13	1.625	HIT#112	A.G.1571.	A.C.1451.	A.C.1572.	A.G.1450.	A.G.1573.		A.A.1493.	A.U.1530.	A.C.1531.	A.A.1492.	A.A.1532.	A.C.1491.	A.G.1533.	A.U.1490.	G	C	C	G	G		A	U	C	A	A	C	G	U	SJP	S	SJP	S	SJP		JCJP	JCJP	JCJP	JCJP	JCJP	JCJP	JCJP	JCJP	4	LC
1JZZ.cif1	23S rRNA	3d2g_A_kj.cif	13	1.613	HIT#113	A.C.213.	A.G.238.	A.C.214.	A.G.237.	A.G.215.	A.C.236.	A.A.632.	A.U.616.	A.A.618.	A.G.630.	A.A.619.	A.C.629.	A.G.620.		C	G	C	G	G	C	A	U	A	G	A	C	G		S	S	S	S	S	S	JC	JC	JC	JC	JC	JC	JC		4	LR
1JZZ.cif1	23S rRNA	3d2g_A_kj.cif	14	1.629	HIT#114	A.U.2766.	A.A.2611.	A.C.2767.	A.G.2610.	A.C.2768.	A.G.2609.	A.A.2866.	A.G.2782.	A.A.2785.	A.G.2865.	A.G.2786.	A.C.2864.	A.A.2787.	A.U.2863.	U	A	C	G	C	G	A	G	A	G	G	C	A	U	S	SJP	S	SJP	S	SJP	JI	JI	JI	JI	S	S	S	S		LC
1JZZ.cif1	23S rRNA	3d2g_A_kj.cif	14	1.543	HIT#115	A.C.996.	A.G.989.	A.C.997.	A.G.988.	A.C.998.	A.G.987.	A.A.1166.	A.U.1010.	A.A.1012.	A.G.1165.	A.G.1013.	A.C.1164.	A.G.1014.	A.C.1163.	C	G	C	G	C	G	A	U	A	G	G	C	G	C	S	S	S	S	S	S	IC	IC	IC	IC	S	S	S	S		LR
1JZZ.cif1	23S rRNA	3d2g_A_kj.cif	14	1.542	HIT#116	A.U.820.	A.C.686.	A.A.821.	A.U.685.	A.G.822.	A.C.684.	A.A.595.	A.C.1264.	A.A.1267.	A.G.594.	A.G.1269.	A.C.593.	A.C.1270.	A.G.592.	U	C	A	U	G	C	A	C	A	G	G	C	C	G	IC	IC	S	S	S	S	JC	JC	JC	JC	S	S	S	S	5	LC
1K01.cif1	23S rRNA	1ffk_0_kt7.cif	12	1.639	HIT#117	A.G.1220.	A.C.1252.	A.C.1221.	A.G.1251.	A.G.1222.		A.A.1250.	A.G.1225.	A.A.1226.	A.G.1249.	A.A.1227.	A.G.1248.	A.G.1228.		G	C	C	G	G		A	G	A	G	A	G	G		S	S	S	S	IC		IC	IC	IC	IC	IC	IC	S			LC
1K01.cif1	23S rRNA	1ffk_0_kt7.cif	13	1.497	HIT#118	A.C.45.	A.G.156.	A.C.46.	A.G.155.	A.G.47.		A.A.116.	A.G.50.	A.A.51.	A.A.117.	A.A.52.	A.G.115.	A.G.53.	A.C.114.	C	G	C	G	G		A	G	A	A	A	G	G	C	S	S	S	S	JC		JC	JC	JC	JC	JC	JC	S	S	5	LC
1K01.cif1	23S rRNA	1ffk_0_kt7.cif	13	1.192	HIT#119	A.G.95.	A.C.85.	A.C.96.	A.G.84.	A.U.97.		A.A.83.	A.G.100.	A.A.101.	A.G.82.	A.C.102.	A.C.81.	A.U.103.	A.A.80.	G	C	C	G	U		A	G	A	G	C	C	U	A	S	SHP	S	SHP	IC		HPIC	IC	IC	HPIC	IC	HPIC	S	SHP		LC
1K01.cif1	23S rRNA	3d2g_A_kj.cif	12	1.906	HIT#120	A.C.235.	A.U.216.	A.C.236.	A.G.215.	A.G.237.	A.C.214.	A.A.618.	A.G.630.	A.A.632.	A.U.616.	A.G.633.		A.G.634.		C	U	C	G	G	C	A	G	A	U	G		G		IC	IC	S	S	S	S	JC	JC	JC	JC	JC		JC		4	LR
1K01.cif1	23S rRNA	3d2g_A_kj.cif	12	1.811	HIT#121	A.U.2584.	A.A.2568.	A.C.2585.	A.G.2567.	A.G.2586.	A.A.2566.	A.U.1770.	A.A.1775.	A.A.1776.	A.U.1769.	A.U.1778.		A.C.1779.		U	A	C	G	G	A	U	A	A	U	U		C		S	S	S	S	JC	JC	JC	JC	JC	JC	JC		JC		3,5	LR
1K01.cif1	23S rRNA	3d2g_A_kj.cif	12	1.618	HIT#122		A.U.784.	A.C.705.	A.G.783.	A.A.706.		A.A.1391.	A.U.1365.	A.A.1367.	A.G.1390.	A.G.1368.	A.C.1389.	A.G.1369.	A.C.1388.		U	C	G	A		A	U	A	G	G	C	G	C		S	S	S	S		IC	IC	IC	IC	S	S	S	S		LR
1K01.cif1	23S rRNA	3d2g_A_kj.cif	13	1.625	HIT#123	A.G.1571.	A.C.1451.	A.C.1572.	A.G.1450.	A.G.1573.		A.A.1493.	A.U.1530.	A.C.1531.	A.A.1492.	A.A.1532.	A.C.1491.	A.G.1533.	A.U.1490.	G	C	C	G	G		A	U	C	A	A	C	G	U	SJP	S	SJP	S	SJP		JCJP	JCJP	JCJP	JCJP	JCJP	JCJP	JCJP	JCJP	4	LC
1K01.cif1	23S rRNA	3d2g_A_kj.cif	13	1.62	HIT#124	A.C.213.	A.G.238.	A.C.214.	A.G.237.	A.G.215.	A.C.236.	A.A.632.	A.U.616.	A.A.618.	A.G.630.	A.A.619.	A.C.629.	A.G.620.		C	G	C	G	G	C	A	U	A	G	A	C	G		S	S	S	S	S	S	JC	JC	JC	JC	JC	JC	JC		4	LR
1K01.cif1	23S rRNA	3d2g_A_kj.cif	14	1.625	HIT#125	A.U.2766.	A.A.2611.	A.C.2767.	A.G.2610.	A.C.2768.	A.G.2609.	A.A.2866.	A.G.2782.	A.A.2785.	A.G.2865.	A.G.2786.	A.C.2864.	A.A.2787.	A.U.2863.	U	A	C	G	C	G	A	G	A	G	G	C	A	U	S	SJP	S	SJP	S	SJP	JI	JI	JI	JI	S	S	S	S		LC
1K01.cif1	23S rRNA	3d2g_A_kj.cif	14	1.542	HIT#126	A.C.996.	A.G.989.	A.C.997.	A.G.988.	A.C.998.	A.G.987.	A.A.1166.	A.U.1010.	A.A.1012.	A.G.1165.	A.G.1013.	A.C.1164.	A.G.1014.	A.C.1163.	C	G	C	G	C	G	A	U	A	G	G	C	G	C	S	S	S	S	S	S	IC	IC	IC	IC	S	S	S	S		LR
1K01.cif1	23S rRNA	3d2g_A_kj.cif	14	1.531	HIT#127	A.U.820.	A.C.686.	A.A.821.	A.U.685.	A.G.822.	A.C.684.	A.A.595.	A.C.1264.	A.A.1267.	A.G.594.	A.G.1269.	A.C.593.	A.C.1270.	A.G.592.	U	C	A	U	G	C	A	C	A	G	G	C	C	G	IC	IC	S	S	S	S	JC	JC	JC	JC	S	S	S	S	5	LC
1K73.cif1	23S RRNA	1ffk_0_kt7.cif	12	1.502	HIT#128	A.G.1311.	A.C.1343.	A.G.1312.	A.C.1342.	A.A.1313.		A.A.1341.	A.G.1316.	A.A.1317.	A.G.1340.	A.A.1318.	A.G.1339.		A.U.1338.	G	C	G	C	A		A	G	A	G	A	G		U	S	S	S	S	IC		IC	IC	IC	IC	IC	IC		S		LC
1K73.cif1	23S RRNA	1ffk_0_kt7.cif	13	1.855	HIT#129	A.C.42.	A.G.149.	A.U.43.	A.A.148.	A.G.44.		A.A.113.	A.G.47.	A.A.48.	A.G.112.	A.A.49.	A.C.111.	A.G.50.	A.C.110.	C	G	U	A	G		A	G	A	G	A	C	G	C	S	S	S	S	JC		JC	JC	JC	JC	JC	S	S	S	4	LC
1K73.cif1	23S RRNA	1ffk_0_kt7.cif	13	1.611	HIT#130	A.C.1025.	A.G.941.	A.C.1026.	A.G.940.	A.G.1027.		A.A.939.	A.G.1031.	A.A.1032.	A.G.938.	A.C.1033.	A.C.937.	A.G.1034.	A.C.936.	C	G	C	G	G		A	G	A	G	C	C	G	C	S	S	S	S	IC		IC	IC	IC	IC	IC	IC	S	S		LC
1K73.cif1	23S RRNA	1ffk_0_kt7.cif	13	1.588	HIT#131	A.C.1146.	A.G.1217.	A.C.1147.	A.G.1216.	A.C.1148.		A.A.1215.	A.G.1151.	A.A.1152.	A.G.1214.	A.C.1153.	A.C.1213.	A.A.1154.	A.C.1212.	C	G	C	G	C		A	G	A	G	C	C	A	C	S	S	S	S	IC		IC	IC	IC	IC	IC	IC	IC	S		LC
1K73.cif1	23S RRNA	1ffk_0_kt7.cif	13	1.196	HIT#132	A.C.42.	A.G.149.	A.U.43.	A.A.148.	A.G.44.		A.A.113.	A.G.47.	A.A.48.	A.A.114.	A.A.49.	A.G.112.	A.G.50.	A.C.111.	C	G	U	A	G		A	G	A	A	A	G	G	C	S	S	S	S	JC		JC	JC	JC	JC	JC	JC	S	S	4	LC
1K73.cif1	23S RRNA	1ffk_0_kt7.cif	13	0.122	HIT#133	A.G.92.	A.C.82.	A.C.93.	A.G.81.	A.G.94.		A.A.80.	A.G.97.	A.A.98.	A.G.79.	A.A.99.	A.G.78.	A.C.100.	A.G.77.	G	C	C	G	G		A	G	A	G	A	G	C	G	S	SHP	S	SHP	IC		HPIC	IC	IC	HPIC	IC	HPIC	S	SHP		LC
1K73.cif1	23S RRNA	3d2g_A_kj.cif	12	1.894	HIT#134	A.U.2640.	A.A.2624.	A.C.2641.	A.G.2623.	A.G.2642.	A.A.2622.	A.U.1835.	A.A.1840.	A.C.1841.	A.C.1834.	A.A.1843.		A.C.1844.		U	A	C	G	G	A	U	A	C	C	A		C		S	S	S	S	JC	JC	HC	HC	HC	HC	S		S		5	LR
1K73.cif1	23S RRNA	3d2g_A_kj.cif	12	1.66	HIT#135		A.U.864.	A.C.783.	A.G.863.	A.A.784.		A.A.1485.	A.U.1457.	A.A.1459.	A.G.1484.	A.G.1460.	A.C.1483.	A.U.1461.	A.A.1482.		U	C	G	A		A	U	A	G	G	C	U	A		S	S	S	S		IC	IC	IC	IC	S	S	S	S		LR
1K73.cif1	23S RRNA	3d2g_A_kj.cif	12	1.268	HIT#136	A.U.900.	A.C.764.	A.G.901.	A.C.763.	A.G.902.	A.C.762.	A.A.643.	A.A.1355.	A.A.1358.	A.G.642.	A.C.1360.	A.G.641.			U	C	G	C	G	C	A	A	A	G	C	G			IC	IC	S	S	S	S	JC	JC	JC	JC	S	S			5	LC
1K73.cif1	23S RRNA	3d2g_A_kj.cif	13	1.45	HIT#137	A.U.900.		A.G.901.	A.C.764.	A.G.902.	A.C.763.	A.A.643.	A.A.1355.	A.A.1358.	A.G.642.	A.C.1360.	A.G.641.	A.C.1361.	A.G.640.	U		G	C	G	C	A	A	A	G	C	G	C	G	IC		S	IC	S	S	JC	JC	JC	JC	S	S	S	S	5	LC
1K73.cif1	23S RRNA	3d2g_A_kj.cif	13	1.266	HIT#138	A.U.900.	A.C.764.	A.G.901.	A.C.763.	A.G.902.	A.C.762.	A.A.643.	A.A.1355.	A.A.1358.	A.G.642.		A.G.641.	A.C.1361.	A.G.640.	U	C	G	C	G	C	A	A	A	G		G	C	G	IC	IC	S	S	S	S	JC	JC	JC	JC		S	S	S	5	LC
1K73.cif1	23S RRNA	3d2g_A_kj.cif	14	1.505	HIT#139	A.C.1083.	A.G.1076.	A.C.1084.	A.G.1075.	A.C.1085.	A.G.1074.	A.A.1259.	A.U.1096.	A.A.1098.	A.G.1258.	A.G.1099.	A.C.1257.	A.G.1100.	A.C.1256.	C	G	C	G	C	G	A	U	A	G	G	C	G	C	S	S	S	S	S	S	IC	IC	IC	IC	S	S	S	S		LR
1K73.cif1	23S RRNA	3d2g_A_kj.cif	14	1.155	HIT#140	A.G.1785.	A.U.1807.	A.C.1786.	A.G.1806.	A.C.1787.	A.G.1805.	A.A.2875.	A.G.2882.	A.A.2883.	A.G.2874.	A.G.2884.	A.C.2873.	A.A.2885.	A.U.2872.	G	U	C	G	C	G	A	G	A	G	G	C	A	U	S	S	S	S	S	S	HC	HC	HC	HC	S	S	S	S		LR
1K8A.cif1	23S RRNA	1ffk_0_kt7.cif	12	1.539	HIT#141		A.C.1343.	A.G.1312.	A.C.1342.	A.A.1313.		A.A.1341.	A.G.1316.	A.A.1317.	A.G.1340.	A.A.1318.	A.G.1339.	A.G.1319.	A.U.1338.		C	G	C	A		A	G	A	G	A	G	G	U		S	S	S	IC		IC	IC	IC	IC	IC	IC	S	S		LC
1K8A.cif1	23S RRNA	1ffk_0_kt7.cif	12	1.515	HIT#142	A.C.1025.	A.G.941.	A.C.1026.	A.G.940.	A.G.1027.		A.A.939.	A.G.1031.	A.A.1032.	A.G.938.	A.C.1033.	A.C.937.	A.G.1034.		C	G	C	G	G		A	G	A	G	C	C	G		S	S	S	S	IC		IC	IC	IC	IC	IC	IC	S			LC
1K8A.cif1	23S RRNA	1ffk_0_kt7.cif	12	1.5	HIT#143	A.G.1311.	A.C.1343.	A.G.1312.	A.C.1342.	A.A.1313.		A.A.1341.	A.G.1316.	A.A.1317.	A.G.1340.	A.A.1318.	A.G.1339.		A.U.1338.	G	C	G	C	A		A	G	A	G	A	G		U	S	S	S	S	IC		IC	IC	IC	IC	IC	IC		S		LC
1K8A.cif1	23S RRNA	1ffk_0_kt7.cif	13	1.858	HIT#144	A.C.42.	A.G.149.	A.U.43.	A.A.148.	A.G.44.		A.A.113.	A.G.47.	A.A.48.	A.G.112.	A.A.49.	A.C.111.	A.G.50.	A.C.110.	C	G	U	A	G		A	G	A	G	A	C	G	C	S	S	S	S	JC		JC	JC	JC	JC	JC	S	S	S	4	LC
1K8A.cif1	23S RRNA	1ffk_0_kt7.cif	13	1.589	HIT#145	A.C.1146.	A.G.1217.	A.C.1147.	A.G.1216.	A.C.1148.		A.A.1215.	A.G.1151.	A.A.1152.	A.G.1214.	A.C.1153.	A.C.1213.	A.A.1154.	A.C.1212.	C	G	C	G	C		A	G	A	G	C	C	A	C	S	S	S	S	IC		IC	IC	IC	IC	IC	IC	IC	S		LC
1K8A.cif1	23S RRNA	1ffk_0_kt7.cif	13	1.204	HIT#146	A.C.42.	A.G.149.	A.U.43.	A.A.148.	A.G.44.		A.A.113.	A.G.47.	A.A.48.	A.A.114.	A.A.49.	A.G.112.	A.G.50.	A.C.111.	C	G	U	A	G		A	G	A	A	A	G	G	C	S	S	S	S	JC		JC	JC	JC	JC	JC	JC	S	S	4	LC
1K8A.cif1	23S RRNA	1ffk_0_kt7.cif	13	0.175	HIT#147	A.G.92.	A.C.82.	A.C.93.	A.G.81.	A.G.94.		A.A.80.	A.G.97.	A.A.98.	A.G.79.	A.A.99.	A.G.78.	A.C.100.	A.G.77.	G	C	C	G	G		A	G	A	G	A	G	C	G	S	SHP	S	SHP	IC		HPIC	IC	IC	HPIC	IC	HPIC	S	SHP		LC
1K8A.cif1	23S RRNA	3d2g_A_kj.cif	12	1.897	HIT#148	A.U.2640.	A.A.2624.	A.C.2641.	A.G.2623.	A.G.2642.	A.A.2622.	A.U.1835.	A.A.1840.	A.C.1841.	A.C.1834.	A.A.1843.		A.C.1844.		U	A	C	G	G	A	U	A	C	C	A		C		S	S	S	S	JC	JC	HC	HC	HC	HC	S		S		5	LR
1K8A.cif1	23S RRNA	3d2g_A_kj.cif	12	1.773	HIT#149	A.G.229.	A.U.210.	A.C.230.	A.G.209.	A.G.231.	A.C.208.	A.A.666.	A.G.680.	A.A.682.	A.U.664.	A.G.683.		A.G.684.		G	U	C	G	G	C	A	G	A	U	G		G		S	S	S	S	S	S	IC	IC	IC	IC	S		S			LR
1K8A.cif1	23S RRNA	3d2g_A_kj.cif	12	1.685	HIT#150		A.G.941.	A.C.1026.	A.G.940.	A.G.1027.		A.A.939.	A.G.1031.	A.A.1032.	A.G.938.	A.C.1033.	A.C.937.	A.G.1034.	A.C.936.		G	C	G	G		A	G	A	G	C	C	G	C		S	S	S	IC		IC	IC	IC	IC	IC	IC	S	S		LC
1K8A.cif1	23S RRNA	3d2g_A_kj.cif	12	1.648	HIT#151		A.U.864.	A.C.783.	A.G.863.	A.A.784.		A.A.1485.	A.U.1457.	A.A.1459.	A.G.1484.	A.G.1460.	A.C.1483.	A.U.1461.	A.A.1482.		U	C	G	A		A	U	A	G	G	C	U	A		S	S	S	S		IC	IC	IC	IC	S	S	S	S		LR
1K8A.cif1	23S RRNA	3d2g_A_kj.cif	12	1.277	HIT#152	A.U.900.	A.C.764.	A.G.901.	A.C.763.	A.G.902.	A.C.762.	A.A.643.	A.A.1355.	A.A.1358.	A.G.642.	A.C.1360.	A.G.641.			U	C	G	C	G	C	A	A	A	G	C	G			IC	IC	S	S	S	S	JC	JC	JC	JC	S	S			5	LC
1K8A.cif1	23S RRNA	3d2g_A_kj.cif	13	1.449	HIT#153	A.U.900.		A.G.901.	A.C.764.	A.G.902.	A.C.763.	A.A.643.	A.A.1355.	A.A.1358.	A.G.642.	A.C.1360.	A.G.641.	A.C.1361.	A.G.640.	U		G	C	G	C	A	A	A	G	C	G	C	G	IC		S	IC	S	S	JC	JC	JC	JC	S	S	S	S	5	LC
1K8A.cif1	23S RRNA	3d2g_A_kj.cif	13	1.276	HIT#154	A.U.900.	A.C.764.	A.G.901.	A.C.763.	A.G.902.	A.C.762.	A.A.643.	A.A.1355.	A.A.1358.	A.G.642.		A.G.641.	A.C.1361.	A.G.640.	U	C	G	C	G	C	A	A	A	G		G	C	G	IC	IC	S	S	S	S	JC	JC	JC	JC		S	S	S	5	LC
1K8A.cif1	23S RRNA	3d2g_A_kj.cif	14	1.498	HIT#155	A.C.1083.	A.G.1076.	A.C.1084.	A.G.1075.	A.C.1085.	A.G.1074.	A.A.1259.	A.U.1096.	A.A.1098.	A.G.1258.	A.G.1099.	A.C.1257.	A.G.1100.	A.C.1256.	C	G	C	G	C	G	A	U	A	G	G	C	G	C	S	S	S	S	S	S	IC	IC	IC	IC	S	S	S	S		LR
1K8A.cif1	23S RRNA	3d2g_A_kj.cif	14	1.142	HIT#156	A.G.1785.	A.U.1807.	A.C.1786.	A.G.1806.	A.C.1787.	A.G.1805.	A.A.2875.	A.G.2882.	A.A.2883.	A.G.2874.	A.G.2884.	A.C.2873.	A.A.2885.	A.U.2872.	G	U	C	G	C	G	A	G	A	G	G	C	A	U	S	S	S	S	S	S	HC	HC	HC	HC	S	S	S	S		LR
1K9M.cif1	23S RRNA	1ffk_0_kt7.cif	12	1.537	HIT#157		A.C.1343.	A.G.1312.	A.C.1342.	A.A.1313.		A.A.1341.	A.G.1316.	A.A.1317.	A.G.1340.	A.A.1318.	A.G.1339.	A.G.1319.	A.U.1338.		C	G	C	A		A	G	A	G	A	G	G	U		S	S	S	IC		IC	IC	IC	IC	IC	IC	S	S		LC
1K9M.cif1	23S RRNA	1ffk_0_kt7.cif	12	1.507	HIT#158	A.C.1025.	A.G.941.	A.C.1026.	A.G.940.	A.G.1027.		A.A.939.	A.G.1031.	A.A.1032.	A.G.938.	A.C.1033.	A.C.937.	A.G.1034.		C	G	C	G	G		A	G	A	G	C	C	G		S	S	S	S	IC		IC	IC	IC	IC	IC	IC	S			LC
1K9M.cif1	23S RRNA	1ffk_0_kt7.cif	12	1.495	HIT#159	A.G.1311.	A.C.1343.	A.G.1312.	A.C.1342.	A.A.1313.		A.A.1341.	A.G.1316.	A.A.1317.	A.G.1340.	A.A.1318.	A.G.1339.		A.U.1338.	G	C	G	C	A		A	G	A	G	A	G		U	S	S	S	S	IC		IC	IC	IC	IC	IC	IC		S		LC
1K9M.cif1	23S RRNA	1ffk_0_kt7.cif	13	1.842	HIT#160	A.C.42.	A.G.149.	A.U.43.	A.A.148.	A.G.44.		A.A.113.	A.G.47.	A.A.48.	A.G.112.	A.A.49.	A.C.111.	A.G.50.	A.C.110.	C	G	U	A	G		A	G	A	G	A	C	G	C	S	S	S	S	JC		JC	JC	JC	JC	JC	S	S	S	4	LC
1K9M.cif1	23S RRNA	1ffk_0_kt7.cif	13	1.594	HIT#161	A.C.1146.	A.G.1217.	A.C.1147.	A.G.1216.	A.C.1148.		A.A.1215.	A.G.1151.	A.A.1152.	A.G.1214.	A.C.1153.	A.C.1213.	A.A.1154.	A.C.1212.	C	G	C	G	C		A	G	A	G	C	C	A	C	S	S	S	S	IC		IC	IC	IC	IC	IC	IC	IC	S		LC
1K9M.cif1	23S RRNA	1ffk_0_kt7.cif	13	1.198	HIT#162	A.C.42.	A.G.149.	A.U.43.	A.A.148.	A.G.44.		A.A.113.	A.G.47.	A.A.48.	A.A.114.	A.A.49.	A.G.112.	A.G.50.	A.C.111.	C	G	U	A	G		A	G	A	A	A	G	G	C	S	S	S	S	JC		JC	JC	JC	JC	JC	JC	S	S	4	LC
1K9M.cif1	23S RRNA	1ffk_0_kt7.cif	13	0.154	HIT#163	A.G.92.	A.C.82.	A.C.93.	A.G.81.	A.G.94.		A.A.80.	A.G.97.	A.A.98.	A.G.79.	A.A.99.	A.G.78.	A.C.100.	A.G.77.	G	C	C	G	G		A	G	A	G	A	G	C	G	S	SHP	S	SHP	IC		HPIC	IC	IC	HPIC	IC	HPIC	S	SHP		LC
1K9M.cif1	23S RRNA	3d2g_A_kj.cif	12	1.907	HIT#164	A.U.2640.	A.A.2624.	A.C.2641.	A.G.2623.	A.G.2642.	A.A.2622.	A.U.1835.	A.A.1840.	A.C.1841.	A.C.1834.	A.A.1843.		A.C.1844.		U	A	C	G	G	A	U	A	C	C	A		C		S	S	S	S	JC	JC	HC	HC	HC	HC	S		S		5	LR
1K9M.cif1	23S RRNA	3d2g_A_kj.cif	12	1.768	HIT#165	A.G.229.	A.U.210.	A.C.230.	A.G.209.	A.G.231.	A.C.208.	A.A.666.	A.G.680.	A.A.682.	A.U.664.	A.G.683.		A.G.684.		G	U	C	G	G	C	A	G	A	U	G		G		S	S	S	S	S	S	IC	IC	IC	IC	S		S			LR
1K9M.cif1	23S RRNA	3d2g_A_kj.cif	12	1.689	HIT#166		A.G.941.	A.C.1026.	A.G.940.	A.G.1027.		A.A.939.	A.G.1031.	A.A.1032.	A.G.938.	A.C.1033.	A.C.937.	A.G.1034.	A.C.936.		G	C	G	G		A	G	A	G	C	C	G	C		S	S	S	IC		IC	IC	IC	IC	IC	IC	S	S		LC
1K9M.cif1	23S RRNA	3d2g_A_kj.cif	12	1.645	HIT#167		A.U.864.	A.C.783.	A.G.863.	A.A.784.		A.A.1485.	A.U.1457.	A.A.1459.	A.G.1484.	A.G.1460.	A.C.1483.	A.U.1461.	A.A.1482.		U	C	G	A		A	U	A	G	G	C	U	A		S	S	S	S		IC	IC	IC	IC	S	S	S	S		LR
1K9M.cif1	23S RRNA	3d2g_A_kj.cif	13	1.432	HIT#168	A.U.900.		A.G.901.	A.C.764.	A.G.902.	A.C.763.	A.A.643.	A.A.1355.	A.A.1358.	A.G.642.	A.C.1360.	A.G.641.	A.C.1361.	A.G.640.	U		G	C	G	C	A	A	A	G	C	G	C	G	IC		S	IC	S	S	JC	JC	JC	JC	S	S	S	S	5	LC
1K9M.cif1	23S RRNA	3d2g_A_kj.cif	13	1.277	HIT#169	A.U.900.	A.C.764.	A.G.901.	A.C.763.	A.G.902.	A.C.762.	A.A.643.	A.A.1355.	A.A.1358.	A.G.642.		A.G.641.	A.C.1361.	A.G.640.	U	C	G	C	G	C	A	A	A	G		G	C	G	IC	IC	S	S	S	S	JC	JC	JC	JC		S	S	S	5	LC
1K9M.cif1	23S RRNA	3d2g_A_kj.cif	13	1.276	HIT#170	A.U.900.	A.C.764.	A.G.901.	A.C.763.	A.G.902.	A.C.762.	A.A.643.	A.A.1355.	A.A.1358.	A.G.642.	A.C.1360.	A.G.641.	A.C.1361.		U	C	G	C	G	C	A	A	A	G	C	G	C		IC	IC	S	S	S	S	JC	JC	JC	JC	S	S	S		5	LC
1K9M.cif1	23S RRNA	3d2g_A_kj.cif	14	1.496	HIT#171	A.C.1083.	A.G.1076.	A.C.1084.	A.G.1075.	A.C.1085.	A.G.1074.	A.A.1259.	A.U.1096.	A.A.1098.	A.G.1258.	A.G.1099.	A.C.1257.	A.G.1100.	A.C.1256.	C	G	C	G	C	G	A	U	A	G	G	C	G	C	S	S	S	S	S	S	IC	IC	IC	IC	S	S	S	S		LR
1K9M.cif1	23S RRNA	3d2g_A_kj.cif	14	1.141	HIT#172	A.G.1785.	A.U.1807.	A.C.1786.	A.G.1806.	A.C.1787.	A.G.1805.	A.A.2875.	A.G.2882.	A.A.2883.	A.G.2874.	A.G.2884.	A.C.2873.	A.A.2885.	A.U.2872.	G	U	C	G	C	G	A	G	A	G	G	C	A	U	S	S	S	S	S	S	HC	HC	HC	HC	S	S	S	S		LR
1KC8.cif1	23S RRNA	1ffk_0_kt7.cif	12	1.505	HIT#173	A.C.1025.	A.G.941.	A.C.1026.	A.G.940.	A.G.1027.		A.A.939.	A.G.1031.	A.A.1032.	A.G.938.	A.C.1033.	A.C.937.	A.G.1034.		C	G	C	G	G		A	G	A	G	C	C	G		S	S	S	S	IC		IC	IC	IC	IC	IC	IC	S			LC
1KC8.cif1	23S RRNA	1ffk_0_kt7.cif	12	1.501	HIT#174	A.G.1311.	A.C.1343.	A.G.1312.	A.C.1342.	A.A.1313.		A.A.1341.	A.G.1316.	A.A.1317.	A.G.1340.	A.A.1318.	A.G.1339.		A.U.1338.	G	C	G	C	A		A	G	A	G	A	G		U	S	S	S	S	IC		IC	IC	IC	IC	IC	IC		S		LC
1KC8.cif1	23S RRNA	1ffk_0_kt7.cif	13	1.863	HIT#175	A.C.42.	A.G.149.	A.U.43.	A.A.148.	A.G.44.		A.A.113.	A.G.47.	A.A.48.	A.G.112.	A.A.49.	A.C.111.	A.G.50.	A.C.110.	C	G	U	A	G		A	G	A	G	A	C	G	C	S	S	S	S	JC		JC	JC	JC	JC	JC	S	S	S	4	LC
1KC8.cif1	23S RRNA	1ffk_0_kt7.cif	13	1.591	HIT#176	A.C.1146.	A.G.1217.	A.C.1147.	A.G.1216.	A.C.1148.		A.A.1215.	A.G.1151.	A.A.1152.	A.G.1214.	A.C.1153.	A.C.1213.	A.A.1154.	A.C.1212.	C	G	C	G	C		A	G	A	G	C	C	A	C	S	S	S	S	IC		IC	IC	IC	IC	IC	IC	IC	S		LC
1KC8.cif1	23S RRNA	1ffk_0_kt7.cif	13	1.201	HIT#177	A.C.42.	A.G.149.	A.U.43.	A.A.148.	A.G.44.		A.A.113.	A.G.47.	A.A.48.	A.A.114.	A.A.49.	A.G.112.	A.G.50.	A.C.111.	C	G	U	A	G		A	G	A	A	A	G	G	C	S	S	S	S	JC		JC	JC	JC	JC	JC	JC	S	S	4	LC
1KC8.cif1	23S RRNA	1ffk_0_kt7.cif	13	0.158	HIT#178	A.G.92.	A.C.82.	A.C.93.	A.G.81.	A.G.94.		A.A.80.	A.G.97.	A.A.98.	A.G.79.	A.A.99.	A.G.78.	A.C.100.	A.G.77.	G	C	C	G	G		A	G	A	G	A	G	C	G	S	SHP	S	SHP	IC		HPIC	IC	IC	HPIC	IC	HPIC	S	SHP		LC
1KC8.cif1	23S RRNA	3d2g_A_kj.cif	12	1.889	HIT#179	A.U.2640.	A.A.2624.	A.C.2641.	A.G.2623.	A.G.2642.	A.A.2622.	A.U.1835.	A.A.1840.	A.C.1841.	A.C.1834.	A.A.1843.		A.C.1844.		U	A	C	G	G	A	U	A	C	C	A		C		S	S	S	S	JC	JC	HC	HC	HC	HC	S		S		5	LR
1KC8.cif1	23S RRNA	3d2g_A_kj.cif	12	1.696	HIT#180		A.G.941.	A.C.1026.	A.G.940.	A.G.1027.		A.A.939.	A.G.1031.	A.A.1032.	A.G.938.	A.C.1033.	A.C.937.	A.G.1034.	A.C.936.		G	C	G	G		A	G	A	G	C	C	G	C		S	S	S	IC		IC	IC	IC	IC	IC	IC	S	S		LC
1KC8.cif1	23S RRNA	3d2g_A_kj.cif	12	1.638	HIT#181		A.U.864.	A.C.783.	A.G.863.	A.A.784.		A.A.1485.	A.U.1457.	A.A.1459.	A.G.1484.	A.G.1460.	A.C.1483.	A.U.1461.	A.A.1482.		U	C	G	A		A	U	A	G	G	C	U	A		S	S	S	S		IC	IC	IC	IC	S	S	S	S		LR
1KC8.cif1	23S RRNA	3d2g_A_kj.cif	12	1.261	HIT#182	A.U.900.	A.C.764.	A.G.901.	A.C.763.	A.G.902.	A.C.762.	A.A.643.	A.A.1355.	A.A.1358.	A.G.642.	A.C.1360.	A.G.641.			U	C	G	C	G	C	A	A	A	G	C	G			IC	IC	S	S	S	S	JC	JC	JC	JC	S	S			5	LC
1KC8.cif1	23S RRNA	3d2g_A_kj.cif	13	1.45	HIT#183	A.U.900.		A.G.901.	A.C.764.	A.G.902.	A.C.763.	A.A.643.	A.A.1355.	A.A.1358.	A.G.642.	A.C.1360.	A.G.641.	A.C.1361.	A.G.640.	U		G	C	G	C	A	A	A	G	C	G	C	G	IC		S	IC	S	S	JC	JC	JC	JC	S	S	S	S	5	LC
1KC8.cif1	23S RRNA	3d2g_A_kj.cif	13	1.254	HIT#184	A.U.900.	A.C.764.	A.G.901.	A.C.763.	A.G.902.	A.C.762.	A.A.643.	A.A.1355.	A.A.1358.	A.G.642.		A.G.641.	A.C.1361.	A.G.640.	U	C	G	C	G	C	A	A	A	G		G	C	G	IC	IC	S	S	S	S	JC	JC	JC	JC		S	S	S	5	LC
1KC8.cif1	23S RRNA	3d2g_A_kj.cif	14	1.486	HIT#185	A.C.1083.	A.G.1076.	A.C.1084.	A.G.1075.	A.C.1085.	A.G.1074.	A.A.1259.	A.U.1096.	A.A.1098.	A.G.1258.	A.G.1099.	A.C.1257.	A.G.1100.	A.C.1256.	C	G	C	G	C	G	A	U	A	G	G	C	G	C	S	S	S	S	S	S	IC	IC	IC	IC	S	S	S	S		LR
1KC8.cif1	23S RRNA	3d2g_A_kj.cif	14	1.136	HIT#186	A.G.1785.	A.U.1807.	A.C.1786.	A.G.1806.	A.C.1787.	A.G.1805.	A.A.2875.	A.G.2882.	A.A.2883.	A.G.2874.	A.G.2884.	A.C.2873.	A.A.2885.	A.U.2872.	G	U	C	G	C	G	A	G	A	G	G	C	A	U	S	S	S	S	S	S	HC	HC	HC	HC	S	S	S	S		LR
1KD1.cif1	23S RRNA	1ffk_0_kt7.cif	12	1.514	HIT#187	A.C.1025.	A.G.941.	A.C.1026.	A.G.940.	A.G.1027.		A.A.939.	A.G.1031.	A.A.1032.	A.G.938.	A.C.1033.	A.C.937.	A.G.1034.		C	G	C	G	G		A	G	A	G	C	C	G		S	S	S	S	IC		IC	IC	IC	IC	IC	IC	S			LC
1KD1.cif1	23S RRNA	1ffk_0_kt7.cif	12	1.494	HIT#188	A.G.1311.	A.C.1343.	A.G.1312.	A.C.1342.	A.A.1313.		A.A.1341.	A.G.1316.	A.A.1317.	A.G.1340.	A.A.1318.	A.G.1339.		A.U.1338.	G	C	G	C	A		A	G	A	G	A	G		U	S	S	S	S	IC		IC	IC	IC	IC	IC	IC		S		LC
1KD1.cif1	23S RRNA	1ffk_0_kt7.cif	13	1.842	HIT#189	A.C.42.	A.G.149.	A.U.43.	A.A.148.	A.G.44.		A.A.113.	A.G.47.	A.A.48.	A.G.112.	A.A.49.	A.C.111.	A.G.50.	A.C.110.	C	G	U	A	G		A	G	A	G	A	C	G	C	S	S	S	S	JC		JC	JC	JC	JC	JC	S	S	S	4	LC
1KD1.cif1	23S RRNA	1ffk_0_kt7.cif	13	1.586	HIT#190	A.C.1146.	A.G.1217.	A.C.1147.	A.G.1216.	A.C.1148.		A.A.1215.	A.G.1151.	A.A.1152.	A.G.1214.	A.C.1153.	A.C.1213.	A.A.1154.	A.C.1212.	C	G	C	G	C		A	G	A	G	C	C	A	C	S	S	S	S	IC		IC	IC	IC	IC	IC	IC	IC	S		LC
1KD1.cif1	23S RRNA	1ffk_0_kt7.cif	13	1.195	HIT#191	A.C.42.	A.G.149.	A.U.43.	A.A.148.	A.G.44.		A.A.113.	A.G.47.	A.A.48.	A.A.114.	A.A.49.	A.G.112.	A.G.50.	A.C.111.	C	G	U	A	G		A	G	A	A	A	G	G	C	S	S	S	S	JC		JC	JC	JC	JC	JC	JC	S	S	4	LC
1KD1.cif1	23S RRNA	1ffk_0_kt7.cif	13	0.156	HIT#192	A.G.92.	A.C.82.	A.C.93.	A.G.81.	A.G.94.		A.A.80.	A.G.97.	A.A.98.	A.G.79.	A.A.99.	A.G.78.	A.C.100.	A.G.77.	G	C	C	G	G		A	G	A	G	A	G	C	G	S	SHP	S	SHP	IC		HPIC	IC	IC	HPIC	IC	HPIC	S	SHP		LC
1KD1.cif1	23S RRNA	3d2g_A_kj.cif	12	1.894	HIT#193	A.U.2640.	A.A.2624.	A.C.2641.	A.G.2623.	A.G.2642.	A.A.2622.	A.U.1835.	A.A.1840.	A.C.1841.	A.C.1834.	A.A.1843.		A.C.1844.		U	A	C	G	G	A	U	A	C	C	A		C		S	S	S	S	JC	JC	HC	HC	HC	HC	S		S		5	LR
1KD1.cif1	23S RRNA	3d2g_A_kj.cif	12	1.759	HIT#194	A.G.229.	A.U.210.	A.C.230.	A.G.209.	A.G.231.	A.C.208.	A.A.666.	A.G.680.	A.A.682.	A.U.664.	A.G.683.		A.G.684.		G	U	C	G	G	C	A	G	A	U	G		G		S	S	S	S	S	S	IC	IC	IC	IC	S		S			LR
1KD1.cif1	23S RRNA	3d2g_A_kj.cif	12	1.692	HIT#195		A.G.941.	A.C.1026.	A.G.940.	A.G.1027.		A.A.939.	A.G.1031.	A.A.1032.	A.G.938.	A.C.1033.	A.C.937.	A.G.1034.	A.C.936.		G	C	G	G		A	G	A	G	C	C	G	C		S	S	S	IC		IC	IC	IC	IC	IC	IC	S	S		LC
1KD1.cif1	23S RRNA	3d2g_A_kj.cif	12	1.645	HIT#196		A.U.864.	A.C.783.	A.G.863.	A.A.784.		A.A.1485.	A.U.1457.	A.A.1459.	A.G.1484.	A.G.1460.	A.C.1483.	A.U.1461.	A.A.1482.		U	C	G	A		A	U	A	G	G	C	U	A		S	S	S	S		IC	IC	IC	IC	S	S	S	S		LR
1KD1.cif1	23S RRNA	3d2g_A_kj.cif	13	1.444	HIT#197	A.U.900.		A.G.901.	A.C.764.	A.G.902.	A.C.763.	A.A.643.	A.A.1355.	A.A.1358.	A.G.642.	A.C.1360.	A.G.641.	A.C.1361.	A.G.640.	U		G	C	G	C	A	A	A	G	C	G	C	G	IC		S	IC	S	S	JC	JC	JC	JC	S	S	S	S	5	LC
1KD1.cif1	23S RRNA	3d2g_A_kj.cif	13	1.255	HIT#198	A.U.900.	A.C.764.	A.G.901.	A.C.763.	A.G.902.	A.C.762.	A.A.643.	A.A.1355.	A.A.1358.	A.G.642.		A.G.641.	A.C.1361.	A.G.640.	U	C	G	C	G	C	A	A	A	G		G	C	G	IC	IC	S	S	S	S	JC	JC	JC	JC		S	S	S	5	LC
1KD1.cif1	23S RRNA	3d2g_A_kj.cif	13	1.254	HIT#199	A.U.900.	A.C.764.	A.G.901.	A.C.763.	A.G.902.	A.C.762.	A.A.643.	A.A.1355.	A.A.1358.	A.G.642.	A.C.1360.	A.G.641.	A.C.1361.		U	C	G	C	G	C	A	A	A	G	C	G	C		IC	IC	S	S	S	S	JC	JC	JC	JC	S	S	S		5	LC
1KD1.cif1	23S RRNA	3d2g_A_kj.cif	14	1.492	HIT#200	A.C.1083.	A.G.1076.	A.C.1084.	A.G.1075.	A.C.1085.	A.G.1074.	A.A.1259.	A.U.1096.	A.A.1098.	A.G.1258.	A.G.1099.	A.C.1257.	A.G.1100.	A.C.1256.	C	G	C	G	C	G	A	U	A	G	G	C	G	C	S	S	S	S	S	S	IC	IC	IC	IC	S	S	S	S		LR
1KD1.cif1	23S RRNA	3d2g_A_kj.cif	14	1.149	HIT#201	A.G.1785.	A.U.1807.	A.C.1786.	A.G.1806.	A.C.1787.	A.G.1805.	A.A.2875.	A.G.2882.	A.A.2883.	A.G.2874.	A.G.2884.	A.C.2873.	A.A.2885.	A.U.2872.	G	U	C	G	C	G	A	G	A	G	G	C	A	U	S	S	S	S	S	S	HC	HC	HC	HC	S	S	S	S		LR
1KQS.cif1	23S RRNA	1ffk_0_kt7.cif	12	1.511	HIT#202	0.C.1025.	0.G.941.	0.C.1026.	0.G.940.	0.G.1027.		0.A.939.	0.G.1031.	0.A.1032.	0.G.938.	0.C.1033.	0.C.937.	0.G.1034.		C	G	C	G	G		A	G	A	G	C	C	G		S	S	S	S	IC		IC	IC	IC	IC	IC	IC	S			LC
1KQS.cif1	23S RRNA	1ffk_0_kt7.cif	12	1.49	HIT#203	0.G.1311.	0.C.1343.	0.G.1312.	0.C.1342.	0.A.1313.		0.A.1341.	0.G.1316.	0.A.1317.	0.G.1340.	0.A.1318.	0.G.1339.		0.U.1338.	G	C	G	C	A		A	G	A	G	A	G		U	S	S	S	S	IC		IC	IC	IC	IC	IC	IC		S		LC
1KQS.cif1	23S RRNA	1ffk_0_kt7.cif	12	1.487	HIT#204	0.C.1025.	0.G.941.	0.C.1026.	0.G.940.	0.G.1027.		0.A.939.	0.G.1031.	0.A.1032.	0.G.938.	0.C.1033.	0.C.937.		0.C.936.	C	G	C	G	G		A	G	A	G	C	C		C	S	S	S	S	IC		IC	IC	IC	IC	IC	IC		S		LC
1KQS.cif1	23S RRNA	1ffk_0_kt7.cif	13	1.853	HIT#205	0.C.42.	0.G.149.	0.U.43.	0.A.148.	0.G.44.		0.A.113.	0.G.47.	0.A.48.	0.G.112.	0.A.49.	0.C.111.	0.G.50.	0.C.110.	C	G	U	A	G		A	G	A	G	A	C	G	C	S	S	S	S	JC		JC	JC	JC	JC	JC	S	S	S	4	LC
1KQS.cif1	23S RRNA	1ffk_0_kt7.cif	13	1.58	HIT#206	0.C.1146.	0.G.1217.	0.C.1147.	0.G.1216.	0.C.1148.		0.A.1215.	0.G.1151.	0.A.1152.	0.G.1214.	0.C.1153.	0.C.1213.	0.A.1154.	0.C.1212.	C	G	C	G	C		A	G	A	G	C	C	A	C	S	S	S	S	IC		IC	IC	IC	IC	IC	IC	IC	S		LC
1KQS.cif1	23S RRNA	1ffk_0_kt7.cif	13	1.192	HIT#207	0.C.42.	0.G.149.	0.U.43.	0.A.148.	0.G.44.		0.A.113.	0.G.47.	0.A.48.	0.A.114.	0.A.49.	0.G.112.	0.G.50.	0.C.111.	C	G	U	A	G		A	G	A	A	A	G	G	C	S	S	S	S	JC		JC	JC	JC	JC	JC	JC	S	S	4	LC
1KQS.cif1	23S RRNA	1ffk_0_kt7.cif	13	0.135	HIT#208	0.G.92.	0.C.82.	0.C.93.	0.G.81.	0.G.94.		0.A.80.	0.G.97.	0.A.98.	0.G.79.	0.A.99.	0.G.78.	0.C.100.	0.G.77.	G	C	C	G	G		A	G	A	G	A	G	C	G	S	SHP	S	SHP	IC		HPIC	IC	IC	HPIC	IC	HPIC	S	SHP		LC
1KQS.cif1	23S RRNA	3d2g_A_kj.cif	12	1.906	HIT#209	0.U.2640.	0.A.2624.	0.C.2641.	0.G.2623.	0.G.2642.	0.A.2622.	0.U.1835.	0.A.1840.	0.C.1841.	0.C.1834.	0.A.1843.		0.C.1844.		U	A	C	G	G	A	U	A	C	C	A		C		S	S	S	S	JCJP	JCJP	HC	HC	HC	HC	S		S		5	LR
1KQS.cif1	23S RRNA	3d2g_A_kj.cif	12	1.684	HIT#210		0.G.941.	0.C.1026.	0.G.940.	0.G.1027.		0.A.939.	0.G.1031.	0.A.1032.	0.G.938.	0.C.1033.	0.C.937.	0.G.1034.	0.C.936.		G	C	G	G		A	G	A	G	C	C	G	C		S	S	S	IC		IC	IC	IC	IC	IC	IC	S	S		LC
1KQS.cif1	23S RRNA	3d2g_A_kj.cif	12	1.646	HIT#211		0.U.864.	0.C.783.	0.G.863.	0.A.784.		0.A.1485.	0.U.1457.	0.A.1459.	0.G.1484.	0.G.1460.	0.C.1483.	0.U.1461.	0.A.1482.		U	C	G	A		A	U	A	G	G	C	U	A		S	S	S	S		IC	IC	IC	IC	S	S	S	S		LR
1KQS.cif1	23S RRNA	3d2g_A_kj.cif	13	1.443	HIT#212	0.U.900.		0.G.901.	0.C.764.	0.G.902.	0.C.763.	0.A.643.	0.A.1355.	0.A.1358.	0.G.642.	0.C.1360.	0.G.641.	0.C.1361.	0.G.640.	U		G	C	G	C	A	A	A	G	C	G	C	G	IC		S	IC	S	S	JC	JC	JC	JC	S	S	S	S	5	LC
1KQS.cif1	23S RRNA	3d2g_A_kj.cif	13	1.264	HIT#213	0.U.900.	0.C.764.	0.G.901.	0.C.763.	0.G.902.	0.C.762.	0.A.643.	0.A.1355.	0.A.1358.	0.G.642.		0.G.641.	0.C.1361.	0.G.640.	U	C	G	C	G	C	A	A	A	G		G	C	G	IC	IC	S	S	S	S	JC	JC	JC	JC		S	S	S	5	LC
1KQS.cif1	23S RRNA	3d2g_A_kj.cif	14	1.493	HIT#214	0.C.1083.	0.G.1076.	0.C.1084.	0.G.1075.	0.C.1085.	0.G.1074.	0.A.1259.	0.U.1096.	0.A.1098.	0.G.1258.	0.G.1099.	0.C.1257.	0.G.1100.	0.C.1256.	C	G	C	G	C	G	A	U	A	G	G	C	G	C	S	S	S	S	S	S	IC	IC	IC	IC	S	S	S	S		LR
1KQS.cif1	23S RRNA	3d2g_A_kj.cif	14	1.478	HIT#215	0.G.1785.	0.U.1807.	0.C.1786.	0.G.1806.	0.C.1787.	0.G.1805.	0.A.2875.	0.G.2882.	0.A.2883.	0.G.2874.	0.G.2884.	0.C.2873.	0.A.2885.	0.G.2871.	G	U	C	G	C	G	A	G	A	G	G	C	A	G	S	S	S	S	S	S	HC	HC	HC	HC	S	S	S	S		LR
1KQS.cif1	23S RRNA	3d2g_A_kj.cif	14	1.135	HIT#216	0.G.1785.	0.U.1807.	0.C.1786.	0.G.1806.	0.C.1787.	0.G.1805.	0.A.2875.	0.G.2882.	0.A.2883.	0.G.2874.	0.G.2884.	0.C.2873.	0.A.2885.	0.U.2872.	G	U	C	G	C	G	A	G	A	G	G	C	A	U	S	S	S	S	S	S	HC	HC	HC	HC	S	S	S	S		LR
1M1K.cif1	23S RRNA	1ffk_0_kt7.cif	12	1.511	HIT#217	A.C.1025.	A.G.941.	A.C.1026.	A.G.940.	A.G.1027.		A.A.939.	A.G.1031.	A.A.1032.	A.G.938.	A.C.1033.	A.C.937.	A.G.1034.		C	G	C	G	G		A	G	A	G	C	C	G		S	S	S	S	IC		IC	IC	IC	IC	IC	IC	S			LC
1M1K.cif1	23S RRNA	1ffk_0_kt7.cif	12	1.511	HIT#218	A.G.1311.	A.C.1343.	A.G.1312.	A.C.1342.	A.A.1313.		A.A.1341.	A.G.1316.	A.A.1317.	A.G.1340.	A.A.1318.	A.G.1339.		A.U.1338.	G	C	G	C	A		A	G	A	G	A	G		U	S	S	S	S	IC		IC	IC	IC	IC	IC	IC		S		LC
1M1K.cif1	23S RRNA	1ffk_0_kt7.cif	13	1.593	HIT#219	A.C.1146.	A.G.1217.	A.C.1147.	A.G.1216.	A.C.1148.		A.A.1215.	A.G.1151.	A.A.1152.	A.G.1214.	A.C.1153.	A.C.1213.	A.A.1154.	A.C.1212.	C	G	C	G	C		A	G	A	G	C	C	A	C	S	S	S	S	IC		IC	IC	IC	IC	IC	IC	IC	S		LC
1M1K.cif1	23S RRNA	1ffk_0_kt7.cif	13	1.189	HIT#220	A.C.42.	A.G.149.	A.U.43.	A.A.148.	A.G.44.		A.A.113.	A.G.47.	A.A.48.	A.A.114.	A.A.49.	A.G.112.	A.G.50.	A.C.111.	C	G	U	A	G		A	G	A	A	A	G	G	C	S	S	S	S	JC		JC	JC	JC	JC	JC	JC	S	S	4	LC
1M1K.cif1	23S RRNA	1ffk_0_kt7.cif	13	0.163	HIT#221	A.G.92.	A.C.82.	A.C.93.	A.G.81.	A.G.94.		A.A.80.	A.G.97.	A.A.98.	A.G.79.	A.A.99.	A.G.78.	A.C.100.	A.G.77.	G	C	C	G	G		A	G	A	G	A	G	C	G	S	SHP	S	SHP	IC		HPIC	IC	IC	HPIC	IC	HPIC	S	SHP		LC
1M1K.cif1	23S RRNA	3d2g_A_kj.cif	12	1.898	HIT#222	A.U.2640.	A.A.2624.	A.C.2641.	A.G.2623.	A.G.2642.	A.A.2622.	A.U.1835.	A.A.1840.	A.C.1841.	A.C.1834.	A.A.1843.		A.C.1844.		U	A	C	G	G	A	U	A	C	C	A		C		S	S	S	S	JC	JC	HC	HC	HC	HC	S		S		5	LR
1M1K.cif1	23S RRNA	3d2g_A_kj.cif	12	1.688	HIT#223		A.G.941.	A.C.1026.	A.G.940.	A.G.1027.		A.A.939.	A.G.1031.	A.A.1032.	A.G.938.	A.C.1033.	A.C.937.	A.G.1034.	A.C.936.		G	C	G	G		A	G	A	G	C	C	G	C		S	S	S	IC		IC	IC	IC	IC	IC	IC	S	S		LC
1M1K.cif1	23S RRNA	3d2g_A_kj.cif	12	1.677	HIT#224		A.U.864.	A.C.783.	A.G.863.	A.A.784.		A.A.1485.	A.U.1457.	A.A.1459.	A.G.1484.	A.G.1460.	A.C.1483.	A.U.1461.	A.A.1482.		U	C	G	A		A	U	A	G	G	C	U	A		S	S	S	S		IC	IC	IC	IC	S	S	S	S		LR
1M1K.cif1	23S RRNA	3d2g_A_kj.cif	13	1.441	HIT#225	A.U.900.		A.G.901.	A.C.764.	A.G.902.	A.C.763.	A.A.643.	A.A.1355.	A.A.1358.	A.G.642.	A.C.1360.	A.G.641.	A.C.1361.	A.G.640.	U		G	C	G	C	A	A	A	G	C	G	C	G	IC		S	IC	S	S	JC	JC	JC	JC	S	S	S	S	5	LC
1M1K.cif1	23S RRNA	3d2g_A_kj.cif	13	1.284	HIT#226	A.U.900.	A.C.764.	A.G.901.	A.C.763.	A.G.902.	A.C.762.	A.A.643.	A.A.1355.	A.A.1358.	A.G.642.	A.C.1360.	A.G.641.	A.C.1361.		U	C	G	C	G	C	A	A	A	G	C	G	C		IC	IC	S	S	S	S	JC	JC	JC	JC	S	S	S		5	LC
1M1K.cif1	23S RRNA	3d2g_A_kj.cif	13	1.283	HIT#227	A.U.900.	A.C.764.	A.G.901.	A.C.763.	A.G.902.	A.C.762.	A.A.643.	A.A.1355.	A.A.1358.	A.G.642.		A.G.641.	A.C.1361.	A.G.640.	U	C	G	C	G	C	A	A	A	G		G	C	G	IC	IC	S	S	S	S	JC	JC	JC	JC		S	S	S	5	LC
1M1K.cif1	23S RRNA	3d2g_A_kj.cif	14	1.516	HIT#228	A.C.1083.	A.G.1076.	A.C.1084.	A.G.1075.	A.C.1085.	A.G.1074.	A.A.1259.	A.U.1096.	A.A.1098.	A.G.1258.	A.G.1099.	A.C.1257.	A.G.1100.	A.C.1256.	C	G	C	G	C	G	A	U	A	G	G	C	G	C	S	S	S	S	S	S	IC	IC	IC	IC	S	S	S	S		LR
1M1K.cif1	23S RRNA	3d2g_A_kj.cif	14	1.499	HIT#229	A.G.1785.	A.U.1807.	A.C.1786.	A.G.1806.	A.C.1787.	A.G.1805.	A.A.2875.	A.G.2882.	A.A.2883.	A.G.2874.	A.G.2884.	A.C.2873.	A.A.2885.	A.G.2871.	G	U	C	G	C	G	A	G	A	G	G	C	A	G	S	S	S	S	S	S	HC	HC	HC	HC	S	S	S	S		LR
1M1K.cif1	23S RRNA	3d2g_A_kj.cif	14	1.148	HIT#230	A.G.1785.	A.U.1807.	A.C.1786.	A.G.1806.	A.C.1787.	A.G.1805.	A.A.2875.	A.G.2882.	A.A.2883.	A.G.2874.	A.G.2884.	A.C.2873.	A.A.2885.	A.U.2872.	G	U	C	G	C	G	A	G	A	G	G	C	A	U	S	S	S	S	S	S	HC	HC	HC	HC	S	S	S	S		LR
1M90.cif1	23S RRNA	1ffk_0_kt7.cif	12	1.505	HIT#231	A.C.1025.	A.G.941.	A.C.1026.	A.G.940.	A.G.1027.		A.A.939.	A.G.1031.	A.A.1032.	A.G.938.	A.C.1033.	A.C.937.	A.G.1034.		C	G	C	G	G		A	G	A	G	C	C	G		S	S	S	S	IC		IC	IC	IC	IC	IC	IC	S			LC
1M90.cif1	23S RRNA	1ffk_0_kt7.cif	12	1.501	HIT#232	A.G.1311.	A.C.1343.	A.G.1312.	A.C.1342.	A.A.1313.		A.A.1341.	A.G.1316.	A.A.1317.	A.G.1340.	A.A.1318.	A.G.1339.		A.U.1338.	G	C	G	C	A		A	G	A	G	A	G		U	S	S	S	S	IC		IC	IC	IC	IC	IC	IC		S		LC
1M90.cif1	23S RRNA	1ffk_0_kt7.cif	13	1.861	HIT#233	A.C.42.	A.G.149.	A.U.43.	A.A.148.	A.G.44.		A.A.113.	A.G.47.	A.A.48.	A.G.112.	A.A.49.	A.C.111.	A.G.50.	A.C.110.	C	G	U	A	G		A	G	A	G	A	C	G	C	S	S	S	S	JC		JC	JC	JC	JC	JC	S	S	S	4	LC
1M90.cif1	23S RRNA	1ffk_0_kt7.cif	13	1.599	HIT#234	A.C.1146.	A.G.1217.	A.C.1147.	A.G.1216.	A.C.1148.		A.A.1215.	A.G.1151.	A.A.1152.	A.G.1214.	A.C.1153.	A.C.1213.	A.A.1154.	A.C.1212.	C	G	C	G	C		A	G	A	G	C	C	A	C	S	S	S	S	IC		IC	IC	IC	IC	IC	IC	IC	S		LC
1M90.cif1	23S RRNA	1ffk_0_kt7.cif	13	1.188	HIT#235	A.C.42.	A.G.149.	A.U.43.	A.A.148.	A.G.44.		A.A.113.	A.G.47.	A.A.48.	A.A.114.	A.A.49.	A.G.112.	A.G.50.	A.C.111.	C	G	U	A	G		A	G	A	A	A	G	G	C	S	S	S	S	JC		JC	JC	JC	JC	JC	JC	S	S	4	LC
1M90.cif1	23S RRNA	1ffk_0_kt7.cif	13	0.137	HIT#236	A.G.92.	A.C.82.	A.C.93.	A.G.81.	A.G.94.		A.A.80.	A.G.97.	A.A.98.	A.G.79.	A.A.99.	A.G.78.	A.C.100.	A.G.77.	G	C	C	G	G		A	G	A	G	A	G	C	G	S	SHP	S	SHP	IC		HPIC	IC	IC	HPIC	IC	HPIC	S	SHP		LC
1M90.cif1	23S RRNA	3d2g_A_kj.cif	12	1.904	HIT#237	A.U.2640.	A.A.2624.	A.C.2641.	A.G.2623.	A.G.2642.	A.A.2622.	A.U.1835.	A.A.1840.	A.C.1841.	A.C.1834.	A.A.1843.		A.C.1844.		U	A	C	G	G	A	U	A	C	C	A		C		S	S	S	S	JCJP	JCJP	HC	HC	HC	HC	S		S		5	LR
1M90.cif1	23S RRNA	3d2g_A_kj.cif	12	1.689	HIT#238		A.G.941.	A.C.1026.	A.G.940.	A.G.1027.		A.A.939.	A.G.1031.	A.A.1032.	A.G.938.	A.C.1033.	A.C.937.	A.G.1034.	A.C.936.		G	C	G	G		A	G	A	G	C	C	G	C		S	S	S	IC		IC	IC	IC	IC	IC	IC	S	S		LC
1M90.cif1	23S RRNA	3d2g_A_kj.cif	12	1.662	HIT#239		A.U.864.	A.C.783.	A.G.863.	A.A.784.		A.A.1485.	A.U.1457.	A.A.1459.	A.G.1484.	A.G.1460.	A.C.1483.	A.U.1461.	A.A.1482.		U	C	G	A		A	U	A	G	G	C	U	A		S	S	S	S		IC	IC	IC	IC	S	S	S	S		LR
1M90.cif1	23S RRNA	3d2g_A_kj.cif	13	1.452	HIT#240	A.U.900.		A.G.901.	A.C.764.	A.G.902.	A.C.763.	A.A.643.	A.A.1355.	A.A.1358.	A.G.642.	A.C.1360.	A.G.641.	A.C.1361.	A.G.640.	U		G	C	G	C	A	A	A	G	C	G	C	G	IC		S	IC	S	S	JC	JC	JC	JC	S	S	S	S	5	LC
1M90.cif1	23S RRNA	3d2g_A_kj.cif	13	1.253	HIT#241	A.U.900.	A.C.764.	A.G.901.	A.C.763.	A.G.902.	A.C.762.	A.A.643.	A.A.1355.	A.A.1358.	A.G.642.		A.G.641.	A.C.1361.	A.G.640.	U	C	G	C	G	C	A	A	A	G		G	C	G	IC	IC	S	S	S	S	JC	JC	JC	JC		S	S	S	5	LC
1M90.cif1	23S RRNA	3d2g_A_kj.cif	14	1.512	HIT#242	A.C.1083.	A.G.1076.	A.C.1084.	A.G.1075.	A.C.1085.	A.G.1074.	A.A.1259.	A.U.1096.	A.A.1098.	A.G.1258.	A.G.1099.	A.C.1257.	A.G.1100.	A.C.1256.	C	G	C	G	C	G	A	U	A	G	G	C	G	C	S	S	S	S	S	S	IC	IC	IC	IC	S	S	S	S		LR
1M90.cif1	23S RRNA	3d2g_A_kj.cif	14	1.158	HIT#243	A.G.1785.	A.U.1807.	A.C.1786.	A.G.1806.	A.C.1787.	A.G.1805.	A.A.2875.	A.G.2882.	A.A.2883.	A.G.2874.	A.G.2884.	A.C.2873.	A.A.2885.	A.U.2872.	G	U	C	G	C	G	A	G	A	G	G	C	A	U	S	S	S	S	S	S	HC	HC	HC	HC	S	S	S	S		LR
1N32.cif1	16S RIBOSOMAL RNA	1ffk_0_kt7.cif	13	1.128	HIT#244	A.G.698.	A.C.689.	A.C.699.	A.G.688.	A.G.700.		A.A.687.	A.G.703.	A.A.704.	A.U.686.	A.U.705.	A.G.685.	A.A.706.	A.A.684.	G	C	C	G	G		A	G	A	U	U	G	A	A	S	S	S	S	IC		IC	IC	IC	IC	IC	IC	IC	IC		LC
1N32.cif1	16S RIBOSOMAL RNA	3d2g_A_kj.cif	12	1.555	HIT#245	A.G.276.	A.C.248.	A.C.277.	A.G.247.	A.G.278.		A.A.246.	A.G.281.	A.A.282.	A.A.243.	A.C.283.		A.G.284.	A.C.242.	G	C	C	G	G		A	G	A	A	C		G	C	S	S	S	S	IC		IC	IC	IC	IC	IC		S	S		LC
1N32.cif1	16S RIBOSOMAL RNA	3d2g_A_kj.cif	12	1.526	HIT#246	A.G.276.	A.C.248.	A.C.277.	A.G.247.	A.G.278.		A.A.246.	A.G.281.	A.A.282.	A.A.243.	A.C.283.	A.C.245.	A.G.284.		G	C	C	G	G		A	G	A	A	C	C	G		S	S	S	S	IC		IC	IC	IC	IC	IC	IC	S			LC
1N33.cif1	16S RIBOSOMAL RNA	1ffk_0_kt7.cif	13	1.172	HIT#247	A.G.698.	A.C.689.	A.C.699.	A.G.688.	A.G.700.		A.A.687.	A.G.703.	A.A.704.	A.U.686.	A.U.705.	A.G.685.	A.A.706.	A.A.684.	G	C	C	G	G		A	G	A	U	U	G	A	A	S	S	S	S	IC		IC	IC	IC	IC	IC	IC	IC	IC		LC
1N33.cif1	16S RIBOSOMAL RNA	3d2g_A_kj.cif	13	1.572	HIT#248	A.G.276.	A.C.248.	A.C.277.	A.G.247.	A.G.278.		A.A.246.	A.G.281.	A.A.282.	A.A.243.	A.C.283.	A.C.245.	A.G.284.	A.C.242.	G	C	C	G	G		A	G	A	A	C	C	G	C	S	S	S	S	IC		IC	IC	IC	IC	IC	IC	S	S		LC
1N34.cif1	16S RIBOSOMAL RNA	1ffk_0_kt7.cif	13	1.174	HIT#249	A.G.698.	A.C.689.	A.C.699.	A.G.688.	A.G.700.		A.A.687.	A.G.703.	A.A.704.	A.U.686.	A.U.705.	A.G.685.	A.A.706.	A.A.684.	G	C	C	G	G		A	G	A	U	U	G	A	A	S	S	S	S	IC		IC	IC	IC	IC	IC	IC	IC	IC		LC
1N34.cif1	16S RIBOSOMAL RNA	3d2g_A_kj.cif	12	1.521	HIT#250	A.G.276.	A.C.248.	A.C.277.	A.G.247.	A.G.278.		A.A.246.	A.G.281.	A.A.282.	A.A.243.	A.C.283.		A.G.284.	A.C.242.	G	C	C	G	G		A	G	A	A	C		G	C	S	S	S	S	IC		IC	IC	IC	IC	IC		S	S		LC
1N36.cif1	16S RIBOSOMAL RNA	1ffk_0_kt7.cif	12	1.787	HIT#251	A.G.698.	A.C.689.	A.C.699.	A.G.688.	A.G.700.		A.A.687.	A.C.701.	A.A.704.	A.U.686.	A.U.705.		A.A.706.	A.G.685.	G	C	C	G	G		A	C	A	U	U		A	G	S	S	S	S	IC		IC	IC	IC	IC	IC		IC	IC		LC
1N36.cif1	16S RIBOSOMAL RNA	1ffk_0_kt7.cif	13	1.288	HIT#252	A.G.698.	A.C.689.	A.C.699.	A.G.688.	A.G.700.		A.A.687.	A.G.703.	A.A.704.	A.U.686.	A.U.705.	A.G.685.	A.A.706.	A.A.684.	G	C	C	G	G		A	G	A	U	U	G	A	A	S	S	S	S	IC		IC	IC	IC	IC	IC	IC	IC	IC		LC
1N36.cif1	16S RIBOSOMAL RNA	3d2g_A_kj.cif	13	1.607	HIT#253	A.G.276.	A.C.248.	A.C.277.	A.G.247.	A.G.278.		A.A.246.	A.G.281.	A.A.282.	A.A.243.	A.C.283.	A.C.245.	A.G.284.	A.C.242.	G	C	C	G	G		A	G	A	A	C	C	G	C	S	S	S	S	IC		IC	IC	IC	IC	IC	IC	S	S		LC
1N8R.cif1	23S ribosomal RNA	1ffk_0_kt7.cif	12	1.546	HIT#254		A.C.1343.	A.G.1312.	A.C.1342.	A.A.1313.		A.A.1341.	A.G.1316.	A.A.1317.	A.G.1340.	A.A.1318.	A.G.1339.	A.G.1319.	A.U.1338.		C	G	C	A		A	G	A	G	A	G	G	U		S	S	S	IC		IC	IC	IC	IC	IC	IC	S	S		LC
1N8R.cif1	23S ribosomal RNA	1ffk_0_kt7.cif	12	1.501	HIT#255	A.C.1025.	A.G.941.	A.C.1026.	A.G.940.	A.G.1027.		A.A.939.	A.G.1031.	A.A.1032.	A.G.938.	A.C.1033.	A.C.937.	A.G.1034.		C	G	C	G	G		A	G	A	G	C	C	G		S	S	S	S	IC		IC	IC	IC	IC	IC	IC	S			LC
1N8R.cif1	23S ribosomal RNA	1ffk_0_kt7.cif	12	1.5	HIT#256	A.G.1311.	A.C.1343.	A.G.1312.	A.C.1342.	A.A.1313.		A.A.1341.	A.G.1316.	A.A.1317.	A.G.1340.	A.A.1318.	A.G.1339.		A.U.1338.	G	C	G	C	A		A	G	A	G	A	G		U	S	S	S	S	IC		IC	IC	IC	IC	IC	IC		S		LC
1N8R.cif1	23S ribosomal RNA	1ffk_0_kt7.cif	12	1.494	HIT#257	A.C.1025.	A.G.941.	A.C.1026.	A.G.940.	A.G.1027.		A.A.939.	A.G.1031.	A.A.1032.	A.G.938.	A.C.1033.	A.C.937.		A.C.936.	C	G	C	G	G		A	G	A	G	C	C		C	S	S	S	S	IC		IC	IC	IC	IC	IC	IC		S		LC
1N8R.cif1	23S ribosomal RNA	1ffk_0_kt7.cif	13	1.873	HIT#258	A.C.42.	A.G.149.	A.U.43.	A.A.148.	A.G.44.		A.A.113.	A.G.47.	A.A.48.	A.G.112.	A.A.49.	A.C.111.	A.G.50.	A.C.110.	C	G	U	A	G		A	G	A	G	A	C	G	C	S	S	S	S	JC		JC	JC	JC	JC	JC	S	S	S	4	LC
1N8R.cif1	23S ribosomal RNA	1ffk_0_kt7.cif	13	1.585	HIT#259	A.C.1146.	A.G.1217.	A.C.1147.	A.G.1216.	A.C.1148.		A.A.1215.	A.G.1151.	A.A.1152.	A.G.1214.	A.C.1153.	A.C.1213.	A.A.1154.	A.C.1212.	C	G	C	G	C		A	G	A	G	C	C	A	C	S	S	S	S	IC		IC	IC	IC	IC	IC	IC	IC	S		LC
1N8R.cif1	23S ribosomal RNA	1ffk_0_kt7.cif	13	1.208	HIT#260	A.C.42.	A.G.149.	A.U.43.	A.A.148.	A.G.44.		A.A.113.	A.G.47.	A.A.48.	A.A.114.	A.A.49.	A.G.112.	A.G.50.	A.C.111.	C	G	U	A	G		A	G	A	A	A	G	G	C	S	S	S	S	JC		JC	JC	JC	JC	JC	JC	S	S	4	LC
1N8R.cif1	23S ribosomal RNA	1ffk_0_kt7.cif	13	0.15	HIT#261	A.G.92.	A.C.82.	A.C.93.	A.G.81.	A.G.94.		A.A.80.	A.G.97.	A.A.98.	A.G.79.	A.A.99.	A.G.78.	A.C.100.	A.G.77.	G	C	C	G	G		A	G	A	G	A	G	C	G	S	SHP	S	SHP	IC		HPIC	IC	IC	HPIC	IC	HPIC	S	SHP		LC
1N8R.cif1	23S ribosomal RNA	3d2g_A_kj.cif	12	1.884	HIT#262	A.U.2640.	A.A.2624.	A.C.2641.	A.G.2623.	A.G.2642.	A.A.2622.	A.U.1835.	A.A.1840.	A.C.1841.	A.C.1834.	A.A.1843.		A.C.1844.		U	A	C	G	G	A	U	A	C	C	A		C		S	S	S	S	JC	JC	HC	HC	HC	HC	S		S		5	LR
1N8R.cif1	23S ribosomal RNA	3d2g_A_kj.cif	12	1.688	HIT#263		A.G.941.	A.C.1026.	A.G.940.	A.G.1027.		A.A.939.	A.G.1031.	A.A.1032.	A.G.938.	A.C.1033.	A.C.937.	A.G.1034.	A.C.936.		G	C	G	G		A	G	A	G	C	C	G	C		S	S	S	IC		IC	IC	IC	IC	IC	IC	S	S		LC
1N8R.cif1	23S ribosomal RNA	3d2g_A_kj.cif	12	1.646	HIT#264		A.U.864.	A.C.783.	A.G.863.	A.A.784.		A.A.1485.	A.U.1457.	A.A.1459.	A.G.1484.	A.G.1460.	A.C.1483.	A.U.1461.	A.A.1482.		U	C	G	A		A	U	A	G	G	C	U	A		S	S	S	S		IC	IC	IC	IC	S	S	S	S		LR
1N8R.cif1	23S ribosomal RNA	3d2g_A_kj.cif	12	1.255	HIT#265	A.U.900.	A.C.764.	A.G.901.	A.C.763.	A.G.902.	A.C.762.	A.A.643.	A.A.1355.	A.A.1358.	A.G.642.	A.C.1360.	A.G.641.			U	C	G	C	G	C	A	A	A	G	C	G			IC	IC	S	S	S	S	JC	JC	JC	JC	S	S			5	LC
1N8R.cif1	23S ribosomal RNA	3d2g_A_kj.cif	13	1.253	HIT#266	A.U.900.	A.C.764.	A.G.901.	A.C.763.	A.G.902.	A.C.762.	A.A.643.	A.A.1355.	A.A.1358.	A.G.642.		A.G.641.	A.C.1361.	A.G.640.	U	C	G	C	G	C	A	A	A	G		G	C	G	IC	IC	S	S	S	S	JC	JC	JC	JC		S	S	S	5	LC
1N8R.cif1	23S ribosomal RNA	3d2g_A_kj.cif	14	1.504	HIT#267	A.C.1083.	A.G.1076.	A.C.1084.	A.G.1075.	A.C.1085.	A.G.1074.	A.A.1259.	A.U.1096.	A.A.1098.	A.G.1258.	A.G.1099.	A.C.1257.	A.G.1100.	A.C.1256.	C	G	C	G	C	G	A	U	A	G	G	C	G	C	S	S	S	S	S	S	IC	IC	IC	IC	S	S	S	S		LR
1N8R.cif1	23S ribosomal RNA	3d2g_A_kj.cif	14	1.125	HIT#268	A.G.1785.	A.U.1807.	A.C.1786.	A.G.1806.	A.C.1787.	A.G.1805.	A.A.2875.	A.G.2882.	A.A.2883.	A.G.2874.	A.G.2884.	A.C.2873.	A.A.2885.	A.U.2872.	G	U	C	G	C	G	A	G	A	G	G	C	A	U	S	S	S	S	S	S	HC	HC	HC	HC	S	S	S	S		LR
1NJI.cif1	23S ribosomal RNA	1ffk_0_kt7.cif	12	1.559	HIT#269		A.C.1343.	A.G.1312.	A.C.1342.	A.A.1313.		A.A.1341.	A.G.1316.	A.A.1317.	A.G.1340.	A.A.1318.	A.G.1339.	A.G.1319.	A.U.1338.		C	G	C	A		A	G	A	G	A	G	G	U		S	S	S	IC		IC	IC	IC	IC	IC	IC	S	S		LC
1NJI.cif1	23S ribosomal RNA	1ffk_0_kt7.cif	12	1.51	HIT#270	A.C.1025.	A.G.941.	A.C.1026.	A.G.940.	A.G.1027.		A.A.939.	A.G.1031.	A.A.1032.	A.G.938.	A.C.1033.	A.C.937.	A.G.1034.		C	G	C	G	G		A	G	A	G	C	C	G		S	S	S	S	IC		IC	IC	IC	IC	IC	IC	S			LC
1NJI.cif1	23S ribosomal RNA	1ffk_0_kt7.cif	12	1.509	HIT#271	A.G.1311.	A.C.1343.	A.G.1312.	A.C.1342.	A.A.1313.		A.A.1341.	A.G.1316.	A.A.1317.	A.G.1340.	A.A.1318.	A.G.1339.		A.U.1338.	G	C	G	C	A		A	G	A	G	A	G		U	S	S	S	S	IC		IC	IC	IC	IC	IC	IC		S		LC
1NJI.cif1	23S ribosomal RNA	1ffk_0_kt7.cif	13	1.587	HIT#272	A.C.1146.	A.G.1217.	A.C.1147.	A.G.1216.	A.C.1148.		A.A.1215.	A.G.1151.	A.A.1152.	A.G.1214.	A.C.1153.	A.C.1213.	A.A.1154.	A.C.1212.	C	G	C	G	C		A	G	A	G	C	C	A	C	S	S	S	S	IC		IC	IC	IC	IC	IC	IC	IC	S		LC
1NJI.cif1	23S ribosomal RNA	1ffk_0_kt7.cif	13	1.199	HIT#273	A.C.42.	A.G.149.	A.U.43.	A.A.148.	A.G.44.		A.A.113.	A.G.47.	A.A.48.	A.A.114.	A.A.49.	A.G.112.	A.G.50.	A.C.111.	C	G	U	A	G		A	G	A	A	A	G	G	C	S	S	S	S	JC		JC	JC	JC	JC	JC	JC	S	S	4	LC
1NJI.cif1	23S ribosomal RNA	1ffk_0_kt7.cif	13	0.133	HIT#274	A.G.92.	A.C.82.	A.C.93.	A.G.81.	A.G.94.		A.A.80.	A.G.97.	A.A.98.	A.G.79.	A.A.99.	A.G.78.	A.C.100.	A.G.77.	G	C	C	G	G		A	G	A	G	A	G	C	G	S	SHP	S	SHP	IC		HPIC	IC	IC	HPIC	IC	HPIC	S	SHP		LC
1NJI.cif1	23S ribosomal RNA	3d2g_A_kj.cif	12	1.903	HIT#275	A.U.2640.	A.A.2624.	A.C.2641.	A.G.2623.	A.G.2642.	A.A.2622.	A.U.1835.	A.A.1840.	A.C.1841.	A.C.1834.	A.A.1843.		A.C.1844.		U	A	C	G	G	A	U	A	C	C	A		C		S	S	S	S	JC	JC	HC	HC	HC	HC	S		S		5	LR
1NJI.cif1	23S ribosomal RNA	3d2g_A_kj.cif	12	1.747	HIT#276	A.G.229.	A.U.210.	A.C.230.	A.G.209.	A.G.231.	A.C.208.	A.A.666.	A.G.680.	A.A.682.	A.U.664.	A.G.683.		A.G.684.		G	U	C	G	G	C	A	G	A	U	G		G		S	S	S	S	S	S	IC	IC	IC	IC	S		S			LR
1NJI.cif1	23S ribosomal RNA	3d2g_A_kj.cif	12	1.68	HIT#277		A.G.941.	A.C.1026.	A.G.940.	A.G.1027.		A.A.939.	A.G.1031.	A.A.1032.	A.G.938.	A.C.1033.	A.C.937.	A.G.1034.	A.C.936.		G	C	G	G		A	G	A	G	C	C	G	C		S	S	S	IC		IC	IC	IC	IC	IC	IC	S	S		LC
1NJI.cif1	23S ribosomal RNA	3d2g_A_kj.cif	12	1.645	HIT#278		A.U.864.	A.C.783.	A.G.863.	A.A.784.		A.A.1485.	A.U.1457.	A.A.1459.	A.G.1484.	A.G.1460.	A.C.1483.	A.U.1461.	A.A.1482.		U	C	G	A		A	U	A	G	G	C	U	A		S	S	S	S		IC	IC	IC	IC	S	S	S	S		LR
1NJI.cif1	23S ribosomal RNA	3d2g_A_kj.cif	13	1.455	HIT#279	A.U.900.		A.G.901.	A.C.764.	A.G.902.	A.C.763.	A.A.643.	A.A.1355.	A.A.1358.	A.G.642.	A.C.1360.	A.G.641.	A.C.1361.	A.G.640.	U		G	C	G	C	A	A	A	G	C	G	C	G	IC		S	IC	S	S	JC	JC	JC	JC	S	S	S	S	5	LC
1NJI.cif1	23S ribosomal RNA	3d2g_A_kj.cif	13	1.266	HIT#280	A.U.900.	A.C.764.	A.G.901.	A.C.763.	A.G.902.	A.C.762.	A.A.643.	A.A.1355.	A.A.1358.	A.G.642.		A.G.641.	A.C.1361.	A.G.640.	U	C	G	C	G	C	A	A	A	G		G	C	G	IC	IC	S	S	S	S	JC	JC	JC	JC		S	S	S	5	LC
1NJI.cif1	23S ribosomal RNA	3d2g_A_kj.cif	14	1.494	HIT#281	A.C.1083.	A.G.1076.	A.C.1084.	A.G.1075.	A.C.1085.	A.G.1074.	A.A.1259.	A.U.1096.	A.A.1098.	A.G.1258.	A.G.1099.	A.C.1257.	A.G.1100.	A.C.1256.	C	G	C	G	C	G	A	U	A	G	G	C	G	C	S	S	S	S	S	S	IC	IC	IC	IC	S	S	S	S		LR
1NJI.cif1	23S ribosomal RNA	3d2g_A_kj.cif	14	1.156	HIT#282	A.G.1785.	A.U.1807.	A.C.1786.	A.G.1806.	A.C.1787.	A.G.1805.	A.A.2875.	A.G.2882.	A.A.2883.	A.G.2874.	A.G.2884.	A.C.2873.	A.A.2885.	A.U.2872.	G	U	C	G	C	G	A	G	A	G	G	C	A	U	S	S	S	S	S	S	HC	HC	HC	HC	S	S	S	S		LR
1NJM.cif1	23S ribosomal RNA	1ffk_0_kt7.cif	12	1.695	HIT#283	0.G.1220.	0.C.1252.	0.C.1221.	0.G.1251.	0.G.1222.		0.A.1250.	0.G.1225.	0.A.1226.	0.G.1249.	0.A.1227.	0.G.1248.	0.G.1228.		G	C	C	G	G		A	G	A	G	A	G	G		S	S	S	S	IC		IC	IC	IC	IC	IC	IC	S			LC
1NJM.cif1	23S ribosomal RNA	1ffk_0_kt7.cif	13	1.833	HIT#284	0.G.95.	0.C.85.	0.C.96.	0.G.84.	0.U.97.		0.A.83.	0.G.100.	0.A.101.	0.G.82.	0.C.102.	0.C.81.	0.U.103.	0.A.80.	G	C	C	G	U		A	G	A	G	C	C	U	A	S	SHP	S	SHP	IC		HPIC	IC	IC	HPIC	IC	HPIC	S	SHP		LC
1NJM.cif1	23S ribosomal RNA	3d2g_A_kj.cif	12	1.785	HIT#285	0.C.213.	0.G.238.	0.C.214.	0.G.237.	0.G.215.	0.C.236.	0.A.632.	0.U.616.	0.A.618.	0.G.630.	0.A.619.	0.C.629.			C	G	C	G	G	C	A	U	A	G	A	C			S	S	S	S	S	S	IC	IC	IC	IC	IC	S				LR
1NJM.cif1	23S ribosomal RNA	3d2g_A_kj.cif	13	1.937	HIT#286	0.G.1571.	0.C.1451.	0.C.1572.	0.G.1450.	0.G.1573.	0.C.1449.	0.A.1493.	0.U.1530.	0.C.1531.	0.A.1492.	0.A.1532.	0.C.1491.	0.G.1533.		G	C	C	G	G	C	A	U	C	A	A	C	G		SJP	S	SJP	S	SJP	S	IC	IC	IC	IC	IC	S	S			LR
1NJM.cif1	23S ribosomal RNA	3d2g_A_kj.cif	13	1.64	HIT#287	0.U.820.	0.C.686.	0.A.821.	0.U.685.	0.G.822.	0.C.684.	0.A.595.	0.C.1264.	0.A.1267.	0.G.594.		0.C.593.	0.C.1270.	0.G.592.	U	C	A	U	G	C	A	C	A	G		C	C	G	IC	IC	S	S	S	S	JC	JC	JC	JC		S	S	S	5	LC
1NJM.cif1	23S ribosomal RNA	3d2g_A_kj.cif	13	1.458	HIT#288		0.G.2504.	0.C.2518.	0.G.2503.	0.C.2519.	0.G.2502.	0.A.2744.	0.U.2719.	0.A.2721.	0.G.2743.	0.C.2722.	0.G.2742.	0.C.2723.	0.G.2741.		G	C	G	C	G	A	U	A	G	C	G	C	G		S	S	S	S	S	IC	IC	IC	IC	S	S	S	S		LR
1NJM.cif1	23S ribosomal RNA	3d2g_A_kj.cif	14	1.99	HIT#289	0.U.2766.	0.A.2611.	0.C.2767.	0.G.2610.	0.C.2768.	0.G.2609.	0.A.2866.	0.U.2783.	0.A.2785.	0.G.2865.	0.G.2786.	0.U.2863.	0.A.2787.	0.G.2862.	U	A	C	G	C	G	A	U	A	G	G	U	A	G	S	SJP	S	SJP	S	SJP	JI	JI	JI	JI	S	S	S	S		LC
1NJM.cif1	23S ribosomal RNA	3d2g_A_kj.cif	14	1.543	HIT#290	0.C.996.	0.G.989.	0.C.997.	0.G.988.	0.C.998.	0.G.987.	0.A.1166.	0.U.1010.	0.A.1012.	0.G.1165.	0.G.1013.	0.C.1164.	0.G.1014.	0.C.1163.	C	G	C	G	C	G	A	U	A	G	G	C	G	C	S	S	S	S	S	S	IC	IC	IC	IC	S	S	S	S		LR
1NJM.cif1	23S ribosomal RNA	3d2g_A_kj.cif	14	1.506	HIT#291	0.G.704.	0.U.784.	0.C.705.	0.G.783.	0.A.706.	0.U.782.	0.A.1391.	0.U.1365.	0.A.1367.	0.G.1390.	0.G.1368.	0.C.1389.	0.G.1369.	0.C.1388.	G	U	C	G	A	U	A	U	A	G	G	C	G	C	S	S	S	S	S	S	IC	IC	IC	IC	S	S	S	S		LR
1NJN.cif1	23S ribosomal RNA	1ffk_0_kt7.cif	12	1.709	HIT#292	0.G.1220.	0.C.1252.	0.C.1221.	0.G.1251.	0.G.1222.		0.A.1250.	0.G.1225.	0.A.1226.	0.G.1249.	0.A.1227.	0.G.1248.	0.G.1228.		G	C	C	G	G		A	G	A	G	A	G	G		S	S	S	S	IC		IC	IC	IC	IC	IC	IC	S			LC
1NJN.cif1	23S ribosomal RNA	1ffk_0_kt7.cif	13	1.912	HIT#293	0.G.95.	0.C.85.	0.C.96.	0.G.84.	0.U.97.		0.A.83.	0.U.98.	0.A.101.	0.G.82.	0.C.102.	0.C.81.	0.U.103.	0.A.80.	G	C	C	G	U		A	U	A	G	C	C	U	A	S	SHP	S	SHP	IC		HPIC	IC	IC	HPIC	IC	HPIC	S	SHP		LC
1NJN.cif1	23S ribosomal RNA	1ffk_0_kt7.cif	13	1.843	HIT#294	0.G.95.	0.C.85.	0.C.96.	0.G.84.	0.U.97.		0.A.83.	0.G.100.	0.A.101.	0.G.82.	0.C.102.	0.C.81.	0.U.103.	0.A.80.	G	C	C	G	U		A	G	A	G	C	C	U	A	S	SHP	S	SHP	IC		HPIC	IC	IC	HPIC	IC	HPIC	S	SHP		LC
1NJN.cif1	23S ribosomal RNA	3d2g_A_kj.cif	12	1.807	HIT#295	0.C.213.	0.G.238.	0.C.214.	0.G.237.	0.G.215.	0.C.236.	0.A.632.	0.U.616.	0.A.618.	0.G.630.	0.A.619.	0.C.629.			C	G	C	G	G	C	A	U	A	G	A	C			JC	JC	S	S	S	S	IC	IC	IC	IC	IC	S			6	LR
1NJN.cif1	23S ribosomal RNA	3d2g_A_kj.cif	13	1.942	HIT#296	0.G.1571.	0.C.1451.	0.C.1572.	0.G.1450.	0.G.1573.	0.C.1449.	0.A.1493.	0.U.1530.	0.C.1531.	0.A.1492.	0.A.1532.	0.C.1491.	0.G.1533.		G	C	C	G	G	C	A	U	C	A	A	C	G		SJP	S	SJP	S	SJP	S	IC	IC	IC	IC	IC	S	S			LR
1NJN.cif1	23S ribosomal RNA	3d2g_A_kj.cif	13	1.645	HIT#297	0.U.820.	0.C.686.	0.A.821.	0.U.685.	0.G.822.	0.C.684.	0.A.595.	0.C.1264.	0.A.1267.	0.G.594.		0.C.593.	0.C.1270.	0.G.592.	U	C	A	U	G	C	A	C	A	G		C	C	G	IC	IC	S	S	S	S	JC	JC	JC	JC		S	S	S	5	LC
1NJN.cif1	23S ribosomal RNA	3d2g_A_kj.cif	13	1.533	HIT#298	0.U.2766.	0.A.2611.	0.C.2767.	0.G.2610.	0.C.2768.	0.G.2609.	0.A.2866.	0.U.2783.	0.A.2785.	0.G.2865.	0.G.2786.		0.A.2787.	0.U.2863.	U	A	C	G	C	G	A	U	A	G	G		A	U	S	SJP	S	SJP	S	SJP	JI	JI	JI	JI	S		S	S		LC
1NJN.cif1	23S ribosomal RNA	3d2g_A_kj.cif	13	1.465	HIT#299		0.G.2504.	0.C.2518.	0.G.2503.	0.C.2519.	0.G.2502.	0.A.2744.	0.U.2719.	0.A.2721.	0.G.2743.	0.C.2722.	0.G.2742.	0.C.2723.	0.G.2741.		G	C	G	C	G	A	U	A	G	C	G	C	G		S	S	S	S	S	IC	IC	IC	IC	S	S	S	S		LR
1NJN.cif1	23S ribosomal RNA	3d2g_A_kj.cif	14	1.54	HIT#300	0.C.996.	0.G.989.	0.C.997.	0.G.988.	0.C.998.	0.G.987.	0.A.1166.	0.U.1010.	0.A.1012.	0.G.1165.	0.G.1013.	0.C.1164.	0.G.1014.	0.C.1163.	C	G	C	G	C	G	A	U	A	G	G	C	G	C	S	S	S	S	S	S	IC	IC	IC	IC	S	S	S	S		LR
1NJN.cif1	23S ribosomal RNA	3d2g_A_kj.cif	14	1.5	HIT#301	0.G.704.	0.U.784.	0.C.705.	0.G.783.	0.A.706.	0.U.782.	0.A.1391.	0.U.1365.	0.A.1367.	0.G.1390.	0.G.1368.	0.C.1389.	0.G.1369.	0.C.1388.	G	U	C	G	A	U	A	U	A	G	G	C	G	C	S	S	S	S	S	S	IC	IC	IC	IC	S	S	S	S		LR
1NJO.cif1	23S ribosomal RNA	1ffk_0_kt7.cif	12	1.696	HIT#302	0.G.1220.	0.C.1252.	0.C.1221.	0.G.1251.	0.G.1222.		0.A.1250.	0.G.1225.	0.A.1226.	0.G.1249.	0.A.1227.	0.G.1248.	0.G.1228.		G	C	C	G	G		A	G	A	G	A	G	G		S	S	S	S	IC		IC	IC	IC	IC	IC	IC	S			LC
1NJO.cif1	23S ribosomal RNA	1ffk_0_kt7.cif	13	1.834	HIT#303	0.G.95.	0.C.85.	0.C.96.	0.G.84.	0.U.97.		0.A.83.	0.G.100.	0.A.101.	0.G.82.	0.C.102.	0.C.81.	0.U.103.	0.A.80.	G	C	C	G	U		A	G	A	G	C	C	U	A	S	SHP	S	SHP	IC		HPIC	IC	IC	HPIC	IC	HPIC	S	SHP		LC
1NJO.cif1	23S ribosomal RNA	3d2g_A_kj.cif	12	1.787	HIT#304	0.C.213.	0.G.238.	0.C.214.	0.G.237.	0.G.215.	0.C.236.	0.A.632.	0.U.616.	0.A.618.	0.G.630.	0.A.619.	0.C.629.			C	G	C	G	G	C	A	U	A	G	A	C			S	S	S	S	S	S	IC	IC	IC	IC	IC	S				LR
1NJO.cif1	23S ribosomal RNA	3d2g_A_kj.cif	13	1.937	HIT#305	0.G.1571.	0.C.1451.	0.C.1572.	0.G.1450.	0.G.1573.	0.C.1449.	0.A.1493.	0.U.1530.	0.C.1531.	0.A.1492.	0.A.1532.	0.C.1491.	0.G.1533.		G	C	C	G	G	C	A	U	C	A	A	C	G		SJP	S	SJP	S	SJP	S	IC	IC	IC	IC	IC	S	S			LR
1NJO.cif1	23S ribosomal RNA	3d2g_A_kj.cif	13	1.64	HIT#306	0.U.820.	0.C.686.	0.A.821.	0.U.685.	0.G.822.	0.C.684.	0.A.595.	0.C.1264.	0.A.1267.	0.G.594.		0.C.593.	0.C.1270.	0.G.592.	U	C	A	U	G	C	A	C	A	G		C	C	G	IC	IC	S	S	S	S	JC	JC	JC	JC		S	S	S	5	LC
1NJO.cif1	23S ribosomal RNA	3d2g_A_kj.cif	13	1.458	HIT#307		0.G.2504.	0.C.2518.	0.G.2503.	0.C.2519.	0.G.2502.	0.A.2744.	0.U.2719.	0.A.2721.	0.G.2743.	0.C.2722.	0.G.2742.	0.C.2723.	0.G.2741.		G	C	G	C	G	A	U	A	G	C	G	C	G		S	S	S	S	S	IC	IC	IC	IC	S	S	S	S		LR
1NJO.cif1	23S ribosomal RNA	3d2g_A_kj.cif	14	1.984	HIT#308	0.U.2766.	0.A.2611.	0.C.2767.	0.G.2610.	0.C.2768.	0.G.2609.	0.A.2866.	0.U.2783.	0.A.2785.	0.G.2865.	0.G.2786.	0.U.2863.	0.A.2787.	0.G.2862.	U	A	C	G	C	G	A	U	A	G	G	U	A	G	S	SJP	S	SJP	S	SJP	JI	JI	JI	JI	S	S	S	S		LC
1NJO.cif1	23S ribosomal RNA	3d2g_A_kj.cif	14	1.543	HIT#309	0.C.996.	0.G.989.	0.C.997.	0.G.988.	0.C.998.	0.G.987.	0.A.1166.	0.U.1010.	0.A.1012.	0.G.1165.	0.G.1013.	0.C.1164.	0.G.1014.	0.C.1163.	C	G	C	G	C	G	A	U	A	G	G	C	G	C	S	S	S	S	S	S	IC	IC	IC	IC	S	S	S	S		LR
1NJO.cif1	23S ribosomal RNA	3d2g_A_kj.cif	14	1.507	HIT#310	0.G.704.	0.U.784.	0.C.705.	0.G.783.	0.A.706.	0.U.782.	0.A.1391.	0.U.1365.	0.A.1367.	0.G.1390.	0.G.1368.	0.C.1389.	0.G.1369.	0.C.1388.	G	U	C	G	A	U	A	U	A	G	G	C	G	C	S	S	S	S	S	S	IC	IC	IC	IC	S	S	S	S		LR
1NJP.cif1	23S ribosomal RNA	1ffk_0_kt7.cif	12	1.698	HIT#311	0.G.1220.	0.C.1252.	0.C.1221.	0.G.1251.	0.G.1222.		0.A.1250.	0.G.1225.	0.A.1226.	0.G.1249.	0.A.1227.	0.G.1248.	0.G.1228.		G	C	C	G	G		A	G	A	G	A	G	G		S	S	S	S	IC		IC	IC	IC	IC	IC	IC	S			LC
1NJP.cif1	23S ribosomal RNA	1ffk_0_kt7.cif	13	1.837	HIT#312	0.G.95.	0.C.85.	0.C.96.	0.G.84.	0.U.97.		0.A.83.	0.G.100.	0.A.101.	0.G.82.	0.C.102.	0.C.81.	0.U.103.	0.A.80.	G	C	C	G	U		A	G	A	G	C	C	U	A	S	SHP	S	SHP	IC		HPIC	IC	IC	HPIC	IC	HPIC	S	SHP		LC
1NJP.cif1	23S ribosomal RNA	3d2g_A_kj.cif	12	1.788	HIT#313	0.C.213.	0.G.238.	0.C.214.	0.G.237.	0.G.215.	0.C.236.	0.A.632.	0.U.616.	0.A.618.	0.G.630.	0.A.619.	0.C.629.			C	G	C	G	G	C	A	U	A	G	A	C			S	S	S	S	S	S	IC	IC	IC	IC	IC	S				LR
1NJP.cif1	23S ribosomal RNA	3d2g_A_kj.cif	13	1.939	HIT#314	0.G.1571.	0.C.1451.	0.C.1572.	0.G.1450.	0.G.1573.	0.C.1449.	0.A.1493.	0.U.1530.	0.C.1531.	0.A.1492.	0.A.1532.	0.C.1491.	0.G.1533.		G	C	C	G	G	C	A	U	C	A	A	C	G		SJP	S	SJP	S	SJP	S	IC	IC	IC	IC	IC	S	S			LR
1NJP.cif1	23S ribosomal RNA	3d2g_A_kj.cif	13	1.642	HIT#315	0.U.820.	0.C.686.	0.A.821.	0.U.685.	0.G.822.	0.C.684.	0.A.595.	0.C.1264.	0.A.1267.	0.G.594.		0.C.593.	0.C.1270.	0.G.592.	U	C	A	U	G	C	A	C	A	G		C	C	G	IC	IC	S	S	S	S	JC	JC	JC	JC		S	S	S	5	LC
1NJP.cif1	23S ribosomal RNA	3d2g_A_kj.cif	13	1.526	HIT#316	0.U.2766.	0.A.2611.	0.C.2767.	0.G.2610.	0.C.2768.	0.G.2609.	0.A.2866.	0.U.2783.	0.A.2785.	0.G.2865.	0.G.2786.		0.A.2787.	0.U.2863.	U	A	C	G	C	G	A	U	A	G	G		A	U	S	SJP	S	SJP	S	SJP	JI	JI	JI	JI	S		S	S		LC
1NJP.cif1	23S ribosomal RNA	3d2g_A_kj.cif	13	1.46	HIT#317		0.G.2504.	0.C.2518.	0.G.2503.	0.C.2519.	0.G.2502.	0.A.2744.	0.U.2719.	0.A.2721.	0.G.2743.	0.C.2722.	0.G.2742.	0.C.2723.	0.G.2741.		G	C	G	C	G	A	U	A	G	C	G	C	G		S	S	S	S	S	IC	IC	IC	IC	S	S	S	S		LR
1NJP.cif1	23S ribosomal RNA	3d2g_A_kj.cif	14	1.542	HIT#318	0.C.996.	0.G.989.	0.C.997.	0.G.988.	0.C.998.	0.G.987.	0.A.1166.	0.U.1010.	0.A.1012.	0.G.1165.	0.G.1013.	0.C.1164.	0.G.1014.	0.C.1163.	C	G	C	G	C	G	A	U	A	G	G	C	G	C	S	S	S	S	S	S	IC	IC	IC	IC	S	S	S	S		LR
1NJP.cif1	23S ribosomal RNA	3d2g_A_kj.cif	14	1.504	HIT#319	0.G.704.	0.U.784.	0.C.705.	0.G.783.	0.A.706.	0.U.782.	0.A.1391.	0.U.1365.	0.A.1367.	0.G.1390.	0.G.1368.	0.C.1389.	0.G.1369.	0.C.1388.	G	U	C	G	A	U	A	U	A	G	G	C	G	C	S	S	S	S	S	S	IC	IC	IC	IC	S	S	S	S		LR
1NKW.cif1	23S ribosomal RNA	1ffk_0_kt7.cif	12	1.626	HIT#320	0.G.1220.	0.C.1252.	0.C.1221.	0.G.1251.	0.G.1222.		0.A.1250.	0.G.1225.	0.A.1226.	0.G.1249.	0.A.1227.	0.G.1248.		0.U.1247.	G	C	C	G	G		A	G	A	G	A	G		U	S	S	S	S	IC		IC	IC	IC	IC	IC	IC		S		LC
1NKW.cif1	23S ribosomal RNA	3d2g_A_kj.cif	12	1.916	HIT#321	0.G.781.	0.U.707.	0.U.782.	0.A.706.	0.G.783.		0.A.1366.	0.G.1390.	0.A.1391.	0.U.1365.	0.G.1393.		0.G.1394.	0.C.1364.	G	U	U	A	G		A	G	A	U	G		G	C	S	S	S	S	S		IC	IC	IC	IC	S		S	S		LR
1NKW.cif1	23S ribosomal RNA	3d2g_A_kj.cif	12	1.892	HIT#322	0.U.2584.	0.A.2568.	0.C.2585.	0.G.2567.	0.G.2586.	0.A.2566.	0.U.1770.	0.A.1775.	0.A.1776.	0.U.1769.		0.U.1768.	0.C.1779.		U	A	C	G	G	A	U	A	A	U		U	C		S	S	S	S	JC	JC	JC	JC	JC	JC		JC	JC		3,5	LR
1NKW.cif1	23S ribosomal RNA	3d2g_A_kj.cif	12	1.486	HIT#323	0.C.2517.	0.G.2504.	0.C.2518.	0.G.2503.	0.C.2519.	0.G.2502.	0.A.2744.	0.U.2719.	0.A.2721.	0.G.2743.	0.C.2722.		0.C.2723.		C	G	C	G	C	G	A	U	A	G	C		C		S	S	S	S	S	S	IC	IC	IC	IC	S		S			LR
1NKW.cif1	23S ribosomal RNA	3d2g_A_kj.cif	12	1.445	HIT#324		0.U.784.	0.C.705.	0.G.783.	0.A.706.	0.U.782.	0.A.1391.	0.U.1365.	0.A.1367.	0.G.1390.	0.G.1368.	0.C.1389.	0.G.1369.			U	C	G	A	U	A	U	A	G	G	C	G			S	S	S	S	S	IC	IC	IC	IC	S	S	S			LR
1NKW.cif1	23S ribosomal RNA	3d2g_A_kj.cif	12	1.369	HIT#325		0.U.784.	0.C.705.	0.G.783.	0.A.706.		0.A.1391.	0.U.1365.	0.A.1367.	0.G.1390.	0.G.1368.	0.C.1389.	0.G.1369.	0.C.1388.		U	C	G	A		A	U	A	G	G	C	G	C		S	S	S	S		IC	IC	IC	IC	S	S	S	S		LR
1NKW.cif1	23S ribosomal RNA	3d2g_A_kj.cif	13	1.814	HIT#326	0.U.2766.	0.A.2611.	0.C.2767.	0.G.2610.	0.C.2768.	0.G.2609.	0.A.2866.	0.U.2783.	0.A.2785.	0.G.2865.	0.G.2786.		0.A.2787.	0.G.2862.	U	A	C	G	C	G	A	U	A	G	G		A	G	S	SJP	S	SJP	S	SJP	JI	JI	JI	JI	S		S	S		LC
1NKW.cif1	23S ribosomal RNA	3d2g_A_kj.cif	13	1.466	HIT#327		0.G.2504.	0.C.2518.	0.G.2503.	0.C.2519.	0.G.2502.	0.A.2744.	0.U.2719.	0.A.2721.	0.G.2743.	0.C.2722.	0.G.2742.	0.C.2723.	0.G.2741.		G	C	G	C	G	A	U	A	G	C	G	C	G		S	S	S	S	S	IC	IC	IC	IC	S	S	S	S		LR
1NKW.cif1	23S ribosomal RNA	3d2g_A_kj.cif	14	1.562	HIT#328	0.U.2766.	0.A.2611.	0.C.2767.	0.G.2610.	0.C.2768.	0.G.2609.	0.A.2866.	0.U.2783.	0.A.2785.	0.G.2865.	0.G.2786.	0.C.2864.	0.A.2787.	0.U.2863.	U	A	C	G	C	G	A	U	A	G	G	C	A	U	S	SJP	S	SJP	S	SJP	JI	JI	JI	JI	S	S	S	S		LC
1NKW.cif1	23S ribosomal RNA	3d2g_A_kj.cif	14	1.482	HIT#329	0.C.996.	0.G.989.	0.C.997.	0.G.988.	0.C.998.	0.G.987.	0.A.1166.	0.U.1010.	0.A.1012.	0.G.1165.	0.G.1013.	0.C.1164.	0.G.1014.	0.C.1163.	C	G	C	G	C	G	A	U	A	G	G	C	G	C	S	S	S	S	S	S	IC	IC	IC	IC	S	S	S	S		LR
1NKW.cif1	23S ribosomal RNA	3d2g_A_kj.cif	14	1.474	HIT#330	0.U.820.	0.C.686.	0.A.821.	0.U.685.	0.G.822.	0.C.684.	0.A.595.	0.C.1264.	0.A.1267.	0.G.594.	0.G.1269.	0.C.593.	0.C.1270.	0.G.592.	U	C	A	U	G	C	A	C	A	G	G	C	C	G	IC	IC	S	S	S	S	JC	JC	JC	JC	S	S	S	S	5	LC
1NWX.cif1	23S RIBOSOMAL RNA	1ffk_0_kt7.cif	12	1.63	HIT#331	0.G.1220.	0.C.1252.	0.C.1221.	0.G.1251.	0.G.1222.		0.A.1250.	0.G.1225.	0.A.1226.	0.G.1249.	0.A.1227.	0.G.1248.		0.U.1247.	G	C	C	G	G		A	G	A	G	A	G		U	S	S	S	S	IC		IC	IC	IC	IC	IC	IC		S		LC
1NWX.cif1	23S RIBOSOMAL RNA	3d2g_A_kj.cif	12	1.917	HIT#332	0.G.781.	0.U.707.	0.U.782.	0.A.706.	0.G.783.		0.A.1366.	0.G.1390.	0.A.1391.	0.U.1365.	0.G.1393.		0.G.1394.	0.C.1364.	G	U	U	A	G		A	G	A	U	G		G	C	S	S	S	S	S		IC	IC	IC	IC	S		S	S		LR
1NWX.cif1	23S RIBOSOMAL RNA	3d2g_A_kj.cif	12	1.848	HIT#333	0.C.213.	0.G.238.	0.C.214.	0.G.237.	0.G.215.	0.C.236.	0.A.632.	0.U.616.	0.A.618.	0.G.630.	0.A.619.	0.C.629.			C	G	C	G	G	C	A	U	A	G	A	C			S	S	S	S	S	S	IC	IC	IC	IC	IC	S				LR
1NWX.cif1	23S RIBOSOMAL RNA	3d2g_A_kj.cif	13	1.822	HIT#334	0.U.2766.	0.A.2611.	0.C.2767.	0.G.2610.	0.C.2768.	0.G.2609.	0.A.2866.	0.U.2783.	0.A.2785.	0.G.2865.	0.G.2786.		0.A.2787.	0.G.2862.	U	A	C	G	C	G	A	U	A	G	G		A	G	S	SJP	S	SJP	S	SJP	JI	JI	JI	JI	S		S	S		LC
1NWX.cif1	23S RIBOSOMAL RNA	3d2g_A_kj.cif	13	1.483	HIT#335		0.U.784.	0.C.705.	0.G.783.	0.A.706.	0.U.782.	0.A.1391.	0.U.1365.	0.A.1367.	0.G.1390.	0.G.1368.	0.C.1389.	0.G.1369.	0.C.1388.		U	C	G	A	U	A	U	A	G	G	C	G	C		S	S	S	S	S	IC	IC	IC	IC	S	S	S	S		LR
1NWX.cif1	23S RIBOSOMAL RNA	3d2g_A_kj.cif	13	1.47	HIT#336		0.G.2504.	0.C.2518.	0.G.2503.	0.C.2519.	0.G.2502.	0.A.2744.	0.U.2719.	0.A.2721.	0.G.2743.	0.C.2722.	0.G.2742.	0.C.2723.	0.G.2741.		G	C	G	C	G	A	U	A	G	C	G	C	G		S	S	S	S	S	IC	IC	IC	IC	S	S	S	S		LR
1NWX.cif1	23S RIBOSOMAL RNA	3d2g_A_kj.cif	13	1.46	HIT#337	0.C.2517.	0.G.2504.	0.C.2518.	0.G.2503.	0.C.2519.	0.G.2502.	0.A.2744.	0.U.2719.	0.A.2721.	0.G.2743.	0.C.2722.		0.C.2723.	0.G.2741.	C	G	C	G	C	G	A	U	A	G	C		C	G	S	S	S	S	S	S	IC	IC	IC	IC	S		S	S		LR
1NWX.cif1	23S RIBOSOMAL RNA	3d2g_A_kj.cif	14	1.568	HIT#338	0.U.2766.	0.A.2611.	0.C.2767.	0.G.2610.	0.C.2768.	0.G.2609.	0.A.2866.	0.U.2783.	0.A.2785.	0.G.2865.	0.G.2786.	0.C.2864.	0.A.2787.	0.U.2863.	U	A	C	G	C	G	A	U	A	G	G	C	A	U	S	SJP	S	SJP	S	SJP	JI	JI	JI	JI	S	S	S	S		LC
1NWX.cif1	23S RIBOSOMAL RNA	3d2g_A_kj.cif	14	1.485	HIT#339	0.C.996.	0.G.989.	0.C.997.	0.G.988.	0.C.998.	0.G.987.	0.A.1166.	0.U.1010.	0.A.1012.	0.G.1165.	0.G.1013.	0.C.1164.	0.G.1014.	0.C.1163.	C	G	C	G	C	G	A	U	A	G	G	C	G	C	S	S	S	S	S	S	IC	IC	IC	IC	S	S	S	S		LR
1NWX.cif1	23S RIBOSOMAL RNA	3d2g_A_kj.cif	14	1.483	HIT#340	0.U.820.	0.C.686.	0.A.821.	0.U.685.	0.G.822.	0.C.684.	0.A.595.	0.C.1264.	0.A.1267.	0.G.594.	0.G.1269.	0.C.593.	0.C.1270.	0.G.592.	U	C	A	U	G	C	A	C	A	G	G	C	C	G	IC	IC	S	S	S	S	JC	JC	JC	JC	S	S	S	S	5	LC
1NWY.cif1	23S RIBOSOMAL RRNA	1ffk_0_kt7.cif	12	1.631	HIT#341	0.G.1220.	0.C.1252.	0.C.1221.	0.G.1251.	0.G.1222.		0.A.1250.	0.G.1225.	0.A.1226.	0.G.1249.	0.A.1227.	0.G.1248.		0.U.1247.	G	C	C	G	G		A	G	A	G	A	G		U	S	S	S	S	IC		IC	IC	IC	IC	IC	IC		S		LC
1NWY.cif1	23S RIBOSOMAL RRNA	3d2g_A_kj.cif	12	1.917	HIT#342	0.G.781.	0.U.707.	0.U.782.	0.A.706.	0.G.783.		0.A.1366.	0.G.1390.	0.A.1391.	0.U.1365.	0.G.1393.		0.G.1394.	0.C.1364.	G	U	U	A	G		A	G	A	U	G		G	C	S	S	S	S	S		IC	IC	IC	IC	S		S	S		LR
1NWY.cif1	23S RIBOSOMAL RRNA	3d2g_A_kj.cif	12	1.848	HIT#343	0.C.213.	0.G.238.	0.C.214.	0.G.237.	0.G.215.	0.C.236.	0.A.632.	0.U.616.	0.A.618.	0.G.630.	0.A.619.	0.C.629.			C	G	C	G	G	C	A	U	A	G	A	C			S	S	S	S	S	S	IC	IC	IC	IC	IC	S				LR
1NWY.cif1	23S RIBOSOMAL RRNA	3d2g_A_kj.cif	13	1.822	HIT#344	0.U.2766.	0.A.2611.	0.C.2767.	0.G.2610.	0.C.2768.	0.G.2609.	0.A.2866.	0.U.2783.	0.A.2785.	0.G.2865.	0.G.2786.		0.A.2787.	0.G.2862.	U	A	C	G	C	G	A	U	A	G	G		A	G	S	SJP	S	SJP	S	SJP	JI	JI	JI	JI	S		S	S		LC
1NWY.cif1	23S RIBOSOMAL RRNA	3d2g_A_kj.cif	13	1.483	HIT#345		0.U.784.	0.C.705.	0.G.783.	0.A.706.	0.U.782.	0.A.1391.	0.U.1365.	0.A.1367.	0.G.1390.	0.G.1368.	0.C.1389.	0.G.1369.	0.C.1388.		U	C	G	A	U	A	U	A	G	G	C	G	C		S	S	S	S	S	IC	IC	IC	IC	S	S	S	S		LR
1NWY.cif1	23S RIBOSOMAL RRNA	3d2g_A_kj.cif	13	1.47	HIT#346		0.G.2504.	0.C.2518.	0.G.2503.	0.C.2519.	0.G.2502.	0.A.2744.	0.U.2719.	0.A.2721.	0.G.2743.	0.C.2722.	0.G.2742.	0.C.2723.	0.G.2741.		G	C	G	C	G	A	U	A	G	C	G	C	G		S	S	S	S	S	IC	IC	IC	IC	S	S	S	S		LR
1NWY.cif1	23S RIBOSOMAL RRNA	3d2g_A_kj.cif	13	1.46	HIT#347	0.C.2517.	0.G.2504.	0.C.2518.	0.G.2503.	0.C.2519.	0.G.2502.	0.A.2744.	0.U.2719.	0.A.2721.	0.G.2743.	0.C.2722.		0.C.2723.	0.G.2741.	C	G	C	G	C	G	A	U	A	G	C		C	G	S	S	S	S	S	S	IC	IC	IC	IC	S		S	S		LR
1NWY.cif1	23S RIBOSOMAL RRNA	3d2g_A_kj.cif	14	1.568	HIT#348	0.U.2766.	0.A.2611.	0.C.2767.	0.G.2610.	0.C.2768.	0.G.2609.	0.A.2866.	0.U.2783.	0.A.2785.	0.G.2865.	0.G.2786.	0.C.2864.	0.A.2787.	0.U.2863.	U	A	C	G	C	G	A	U	A	G	G	C	A	U	S	SJP	S	SJP	S	SJP	JI	JI	JI	JI	S	S	S	S		LC
1NWY.cif1	23S RIBOSOMAL RRNA	3d2g_A_kj.cif	14	1.485	HIT#349	0.U.820.	0.C.686.	0.A.821.	0.U.685.	0.G.822.	0.C.684.	0.A.595.	0.C.1264.	0.A.1267.	0.G.594.	0.G.1269.	0.C.593.	0.C.1270.	0.G.592.	U	C	A	U	G	C	A	C	A	G	G	C	C	G	IC	IC	S	S	S	S	JC	JC	JC	JC	S	S	S	S	5	LC
1NWY.cif1	23S RIBOSOMAL RRNA	3d2g_A_kj.cif	14	1.485	HIT#350	0.C.996.	0.G.989.	0.C.997.	0.G.988.	0.C.998.	0.G.987.	0.A.1166.	0.U.1010.	0.A.1012.	0.G.1165.	0.G.1013.	0.C.1164.	0.G.1014.	0.C.1163.	C	G	C	G	C	G	A	U	A	G	G	C	G	C	S	S	S	S	S	S	IC	IC	IC	IC	S	S	S	S		LR
1OND.cif1	23S RIBOSOMAL RNA	1ffk_0_kt7.cif	12	1.62	HIT#351	0.G.1220.	0.C.1252.	0.C.1221.	0.G.1251.	0.G.1222.		0.A.1250.	0.G.1225.	0.A.1226.	0.G.1249.	0.A.1227.	0.G.1248.		0.U.1247.	G	C	C	G	G		A	G	A	G	A	G		U	S	S	S	S	IC		IC	IC	IC	IC	IC	IC		S		LC
1OND.cif1	23S RIBOSOMAL RNA	3d2g_A_kj.cif	12	1.909	HIT#352	0.G.781.	0.U.707.	0.U.782.	0.A.706.	0.G.783.		0.A.1366.	0.G.1390.	0.A.1391.	0.U.1365.	0.G.1393.		0.G.1394.	0.C.1364.	G	U	U	A	G		A	G	A	U	G		G	C	S	S	S	S	S		IC	IC	IC	IC	S		S	S		LR
1OND.cif1	23S RIBOSOMAL RNA	3d2g_A_kj.cif	12	1.888	HIT#353	0.U.2584.	0.A.2568.	0.C.2585.	0.G.2567.	0.G.2586.	0.A.2566.	0.U.1770.	0.A.1775.	0.A.1776.	0.U.1769.		0.U.1768.	0.C.1779.		U	A	C	G	G	A	U	A	A	U		U	C		S	S	S	S	JC	JC	JC	JC	JC	JC		JC	JC		3,5	LR
1OND.cif1	23S RIBOSOMAL RNA	3d2g_A_kj.cif	12	1.887	HIT#354		0.A.999.	0.G.987.	0.C.998.	0.G.988.	0.C.997.	0.A.1011.	0.G.1165.	0.A.1166.	0.U.1010.	0.G.1168.	0.C.1009.	0.C.1169.			A	G	C	G	C	A	G	A	U	G	C	C			JC	S	S	S	S	IC	IC	IC	IC	S	S	S		7	LR
1OND.cif1	23S RIBOSOMAL RNA	3d2g_A_kj.cif	12	1.855	HIT#355	0.C.213.	0.G.238.	0.C.214.	0.G.237.	0.G.215.	0.C.236.	0.A.632.	0.U.616.	0.A.618.	0.G.630.	0.A.619.	0.C.629.			C	G	C	G	G	C	A	U	A	G	A	C			S	S	S	S	S	S	JC	JC	JC	JC	JC	S			3	LR
1OND.cif1	23S RIBOSOMAL RNA	3d2g_A_kj.cif	12	1.43	HIT#356		0.U.784.	0.C.705.	0.G.783.	0.A.706.	0.U.782.	0.A.1391.	0.U.1365.	0.A.1367.	0.G.1390.	0.G.1368.	0.C.1389.	0.G.1369.			U	C	G	A	U	A	U	A	G	G	C	G			S	S	S	S	S	IC	IC	IC	IC	S	S	S			LR
1OND.cif1	23S RIBOSOMAL RNA	3d2g_A_kj.cif	12	1.361	HIT#357		0.U.784.	0.C.705.	0.G.783.	0.A.706.		0.A.1391.	0.U.1365.	0.A.1367.	0.G.1390.	0.G.1368.	0.C.1389.	0.G.1369.	0.C.1388.		U	C	G	A		A	U	A	G	G	C	G	C		S	S	S	S		IC	IC	IC	IC	S	S	S	S		LR
1OND.cif1	23S RIBOSOMAL RNA	3d2g_A_kj.cif	13	1.818	HIT#358	0.U.2766.	0.A.2611.	0.C.2767.	0.G.2610.	0.C.2768.	0.G.2609.	0.A.2866.	0.U.2783.	0.A.2785.	0.G.2865.	0.G.2786.		0.A.2787.	0.G.2862.	U	A	C	G	C	G	A	U	A	G	G		A	G	S	SJP	S	SJP	S	SJP	JI	JI	JI	JI	S		S	S		LC
1OND.cif1	23S RIBOSOMAL RNA	3d2g_A_kj.cif	13	1.473	HIT#359		0.G.2504.	0.C.2518.	0.G.2503.	0.C.2519.	0.G.2502.	0.A.2744.	0.U.2719.	0.A.2721.	0.G.2743.	0.C.2722.	0.G.2742.	0.C.2723.	0.G.2741.		G	C	G	C	G	A	U	A	G	C	G	C	G		S	S	S	S	S	IC	IC	IC	IC	S	S	S	S		LR
1OND.cif1	23S RIBOSOMAL RNA	3d2g_A_kj.cif	13	1.465	HIT#360	0.C.2517.	0.G.2504.	0.C.2518.	0.G.2503.	0.C.2519.	0.G.2502.	0.A.2744.	0.U.2719.	0.A.2721.	0.G.2743.	0.C.2722.		0.C.2723.	0.G.2741.	C	G	C	G	C	G	A	U	A	G	C		C	G	S	S	S	S	S	S	IC	IC	IC	IC	S		S	S		LR
1OND.cif1	23S RIBOSOMAL RNA	3d2g_A_kj.cif	14	1.571	HIT#361	0.U.2766.	0.A.2611.	0.C.2767.	0.G.2610.	0.C.2768.	0.G.2609.	0.A.2866.	0.U.2783.	0.A.2785.	0.G.2865.	0.G.2786.	0.C.2864.	0.A.2787.	0.U.2863.	U	A	C	G	C	G	A	U	A	G	G	C	A	U	S	SJP	S	SJP	S	SJP	JI	JI	JI	JI	S	S	S	S		LC
1OND.cif1	23S RIBOSOMAL RNA	3d2g_A_kj.cif	14	1.476	HIT#362	0.C.996.	0.G.989.	0.C.997.	0.G.988.	0.C.998.	0.G.987.	0.A.1166.	0.U.1010.	0.A.1012.	0.G.1165.	0.G.1013.	0.C.1164.	0.G.1014.	0.C.1163.	C	G	C	G	C	G	A	U	A	G	G	C	G	C	S	S	S	S	S	S	IC	IC	IC	IC	S	S	S	S		LR
1OND.cif1	23S RIBOSOMAL RNA	3d2g_A_kj.cif	14	1.468	HIT#363	0.U.820.	0.C.686.	0.A.821.	0.U.685.	0.G.822.	0.C.684.	0.A.595.	0.C.1264.	0.A.1267.	0.G.594.	0.G.1269.	0.C.593.	0.C.1270.	0.G.592.	U	C	A	U	G	C	A	C	A	G	G	C	C	G	IC	IC	S	S	S	S	JC	JC	JC	JC	S	S	S	S	5	LC
1P9X.cif1	23S RIBOSOMAL RNA	1ffk_0_kt7.cif	12	1.779	HIT#364	0.G.1220.	0.C.1252.	0.C.1221.	0.G.1251.	0.G.1222.		0.A.1250.	0.G.1225.	0.A.1226.	0.G.1249.	0.A.1227.	0.G.1248.	0.G.1228.		G	C	C	G	G		A	G	A	G	A	G	G		S	S	S	S	IC		IC	IC	IC	IC	IC	IC	S			LC
1P9X.cif1	23S RIBOSOMAL RNA	1ffk_0_kt7.cif	13	1.757	HIT#365	0.C.45.	0.G.156.	0.C.46.	0.G.155.	0.G.47.		0.A.116.	0.G.50.	0.A.51.	0.A.117.	0.A.52.	0.G.115.	0.G.53.	0.C.114.	C	G	C	G	G		A	G	A	A	A	G	G	C	S	S	S	S	JC		JC	JC	JC	JC	JC	JC	S	S	5	LC
1P9X.cif1	23S RIBOSOMAL RNA	3d2g_A_kj.cif	12	1.848	HIT#366	0.U.2584.	0.A.2568.	0.C.2585.	0.G.2567.	0.G.2586.	0.A.2566.	0.U.1770.	0.A.1775.	0.A.1776.	0.U.1769.	0.U.1778.		0.C.1779.		U	A	C	G	G	A	U	A	A	U	U		C		S	S	S	S	JC	JC	JC	JC	JC	JC	JC		JC		3,5	LR
1P9X.cif1	23S RIBOSOMAL RNA	3d2g_A_kj.cif	13	1.54	HIT#367		0.U.784.	0.C.705.	0.G.783.	0.A.706.	0.U.782.	0.A.1391.	0.U.1365.	0.A.1367.	0.G.1390.	0.G.1368.	0.C.1389.	0.G.1369.	0.C.1388.		U	C	G	A	U	A	U	A	G	G	C	G	C		S	S	S	S	S	IC	IC	IC	IC	S	S	S	S		LR
1P9X.cif1	23S RIBOSOMAL RNA	3d2g_A_kj.cif	14	1.767	HIT#368	0.U.2766.	0.A.2611.	0.C.2767.	0.G.2610.	0.C.2768.	0.G.2609.	0.A.2866.	0.G.2782.	0.A.2785.	0.G.2865.	0.G.2786.	0.C.2864.	0.A.2787.	0.U.2863.	U	A	C	G	C	G	A	G	A	G	G	C	A	U	S	SJP	S	SJP	JI	JP	JI	JI	JI	JI	JI	JI	S	S		LC
1P9X.cif1	23S RIBOSOMAL RNA	3d2g_A_kj.cif	14	1.516	HIT#369	0.U.820.	0.C.686.	0.A.821.	0.U.685.	0.G.822.	0.C.684.	0.A.595.	0.C.1264.	0.A.1267.	0.G.594.	0.G.1269.	0.C.593.	0.C.1270.	0.G.592.	U	C	A	U	G	C	A	C	A	G	G	C	C	G	IC	IC	S	S	S	S	JC	JC	JC	JC	S	S	S	S	5	LC
1P9X.cif1	23S RIBOSOMAL RNA	3d2g_A_kj.cif	14	1.446	HIT#370	0.C.2517.	0.G.2504.	0.C.2518.	0.G.2503.	0.C.2519.	0.G.2502.	0.A.2744.	0.U.2719.	0.A.2721.	0.G.2743.	0.C.2722.	0.G.2742.	0.C.2723.	0.G.2741.	C	G	C	G	C	G	A	U	A	G	C	G	C	G	S	S	S	S	S	S	IC	IC	IC	IC	S	S	S	S		LR
1P9X.cif1	23S RIBOSOMAL RNA	3d2g_A_kj.cif	14	1.434	HIT#371	0.C.996.	0.G.989.	0.C.997.	0.G.988.	0.C.998.	0.G.987.	0.A.1166.	0.U.1010.	0.A.1012.	0.G.1165.	0.G.1013.	0.C.1164.	0.G.1014.	0.C.1163.	C	G	C	G	C	G	A	U	A	G	G	C	G	C	S	S	S	S	S	S	IC	IC	IC	IC	S	S	S	S		LR
1Q7Y.cif1	23S ribosomal rna	1ffk_0_kt7.cif	12	1.549	HIT#372	A.C.1025.	A.G.941.	A.C.1026.	A.G.940.	A.G.1027.		A.A.939.	A.G.1031.	A.A.1032.	A.G.938.	A.C.1033.	A.C.937.	A.G.1034.		C	G	C	G	G		A	G	A	G	C	C	G		S	S	S	S	IC		IC	IC	IC	IC	IC	IC	S			LC
1Q7Y.cif1	23S ribosomal rna	1ffk_0_kt7.cif	12	1.524	HIT#373	A.G.1311.	A.C.1343.	A.G.1312.	A.C.1342.	A.A.1313.		A.A.1341.	A.G.1316.	A.A.1317.	A.G.1340.	A.A.1318.	A.G.1339.		A.U.1338.	G	C	G	C	A		A	G	A	G	A	G		U	S	S	S	S	IC		IC	IC	IC	IC	IC	IC		S		LC
1Q7Y.cif1	23S ribosomal rna	1ffk_0_kt7.cif	13	1.828	HIT#374	A.C.42.	A.G.149.	A.U.43.	A.A.148.	A.G.44.		A.A.113.	A.G.47.	A.A.48.	A.G.112.	A.A.49.	A.C.111.	A.G.50.	A.C.110.	C	G	U	A	G		A	G	A	G	A	C	G	C	S	S	S	S	JC		JC	JC	JC	JC	JC	S	S	S	4	LC
1Q7Y.cif1	23S ribosomal rna	1ffk_0_kt7.cif	13	1.602	HIT#375	A.C.1146.	A.G.1217.	A.C.1147.	A.G.1216.	A.C.1148.		A.A.1215.	A.G.1151.	A.A.1152.	A.G.1214.	A.C.1153.	A.C.1213.	A.A.1154.	A.C.1212.	C	G	C	G	C		A	G	A	G	C	C	A	C	S	S	S	S	IC		IC	IC	IC	IC	IC	IC	IC	S		LC
1Q7Y.cif1	23S ribosomal rna	1ffk_0_kt7.cif	13	1.215	HIT#376	A.C.42.	A.G.149.	A.U.43.	A.A.148.	A.G.44.		A.A.113.	A.G.47.	A.A.48.	A.A.114.	A.A.49.	A.G.112.	A.G.50.	A.C.111.	C	G	U	A	G		A	G	A	A	A	G	G	C	S	S	S	S	JC		JC	JC	JC	JC	JC	JC	S	S	4	LC
1Q7Y.cif1	23S ribosomal rna	1ffk_0_kt7.cif	13	0.218	HIT#377	A.G.92.	A.C.82.	A.C.93.	A.G.81.	A.G.94.		A.A.80.	A.G.97.	A.A.98.	A.G.79.	A.A.99.	A.G.78.	A.C.100.	A.G.77.	G	C	C	G	G		A	G	A	G	A	G	C	G	S	SHP	S	SHP	IC		HPIC	IC	IC	HPIC	IC	HPIC	S	SHP		LC
1Q7Y.cif1	23S ribosomal rna	3d2g_A_kj.cif	12	1.914	HIT#378	A.U.2640.	A.A.2624.	A.C.2641.	A.G.2623.	A.G.2642.	A.A.2622.	A.U.1835.	A.A.1840.	A.C.1841.	A.C.1834.	A.A.1843.		A.C.1844.		U	A	C	G	G	A	U	A	C	C	A		C		S	S	S	S	JCJP	JCJP	HC	HC	HC	HC	S		S		5	LR
1Q7Y.cif1	23S ribosomal rna	3d2g_A_kj.cif	12	1.696	HIT#379		A.C.2560.	A.G.2574.	A.C.2559.	A.C.2575.	A.G.2558.	A.A.2799.	A.U.2774.	A.A.2776.	A.G.2798.	A.G.2777.	A.C.2797.	A.A.2778.			C	G	C	C	G	A	U	A	G	G	C	A			S	S	S	S	S	IC	IC	IC	IC	S	S	S			LR
1Q7Y.cif1	23S ribosomal rna	3d2g_A_kj.cif	12	1.6	HIT#380	A.G.229.	A.U.210.	A.C.230.	A.G.209.	A.G.231.	A.C.208.	A.A.665.	A.G.680.	A.A.682.	A.U.664.	A.G.683.		A.G.684.		G	U	C	G	G	C	A	G	A	U	G		G		S	S	S	S	S	S	IC	IC	IC	IC	S		S			LR
1Q7Y.cif1	23S ribosomal rna	3d2g_A_kj.cif	13	1.698	HIT#381		A.U.864.	A.C.783.	A.G.863.	A.A.784.	A.U.862.	A.A.1485.	A.U.1457.	A.A.1459.	A.G.1484.	A.G.1460.	A.C.1483.	A.U.1461.	A.A.1482.		U	C	G	A	U	A	U	A	G	G	C	U	A		S	S	S	S	S	IC	IC	IC	IC	S	S	S	S		LR
1Q7Y.cif1	23S ribosomal rna	3d2g_A_kj.cif	13	1.543	HIT#382		A.G.1076.	A.C.1084.	A.G.1075.	A.C.1085.	A.G.1074.	A.A.1259.	A.U.1096.	A.A.1098.	A.G.1258.	A.G.1099.	A.C.1257.	A.G.1100.	A.C.1256.		G	C	G	C	G	A	U	A	G	G	C	G	C		S	S	S	S	S	IC	IC	IC	IC	S	S	S	S		LR
1Q7Y.cif1	23S ribosomal rna	3d2g_A_kj.cif	13	1.463	HIT#383	A.U.900.		A.G.901.	A.C.764.	A.G.902.	A.C.763.	A.A.643.	A.A.1355.	A.A.1358.	A.G.642.	A.C.1360.	A.G.641.	A.C.1361.	A.G.640.	U		G	C	G	C	A	A	A	G	C	G	C	G	IC		S	IC	S	S	JC	JC	JC	JC	S	S	S	S	5	LC
1Q7Y.cif1	23S ribosomal rna	3d2g_A_kj.cif	13	1.29	HIT#384	A.U.900.	A.C.764.	A.G.901.	A.C.763.	A.G.902.	A.C.762.	A.A.643.	A.A.1355.	A.A.1358.	A.G.642.	A.C.1360.	A.G.641.	A.C.1361.		U	C	G	C	G	C	A	A	A	G	C	G	C		IC	IC	S	S	S	S	JC	JC	JC	JC	S	S	S		5	LC
1Q7Y.cif1	23S ribosomal rna	3d2g_A_kj.cif	13	1.284	HIT#385	A.U.900.	A.C.764.	A.G.901.	A.C.763.	A.G.902.	A.C.762.	A.A.643.	A.A.1355.	A.A.1358.	A.G.642.		A.G.641.	A.C.1361.	A.G.640.	U	C	G	C	G	C	A	A	A	G		G	C	G	IC	IC	S	S	S	S	JC	JC	JC	JC		S	S	S	5	LC
1Q7Y.cif1	23S ribosomal rna	3d2g_A_kj.cif	14	1.479	HIT#386	A.G.1785.	A.U.1807.	A.C.1786.	A.G.1806.	A.C.1787.	A.G.1805.	A.A.2875.	A.G.2882.	A.A.2883.	A.G.2874.	A.G.2884.	A.C.2873.	A.A.2885.	A.G.2871.	G	U	C	G	C	G	A	G	A	G	G	C	A	G	S	S	S	S	S	S	HC	HC	HC	HC	S	S	S	S		LR
1Q7Y.cif1	23S ribosomal rna	3d2g_A_kj.cif	14	1.137	HIT#387	A.G.1785.	A.U.1807.	A.C.1786.	A.G.1806.	A.C.1787.	A.G.1805.	A.A.2875.	A.G.2882.	A.A.2883.	A.G.2874.	A.G.2884.	A.C.2873.	A.A.2885.	A.U.2872.	G	U	C	G	C	G	A	G	A	G	G	C	A	U	S	S	S	S	S	S	HC	HC	HC	HC	S	S	S	S		LR
1Q81.cif1	23S ribosomal rna	1ffk_0_kt7.cif	12	1.538	HIT#388		A.C.1343.	A.G.1312.	A.C.1342.	A.A.1313.		A.A.1341.	A.G.1316.	A.A.1317.	A.G.1340.	A.A.1318.	A.G.1339.	A.G.1319.	A.U.1338.		C	G	C	A		A	G	A	G	A	G	G	U		S	S	S	IC		IC	IC	IC	IC	IC	IC	S	S		LC
1Q81.cif1	23S ribosomal rna	1ffk_0_kt7.cif	12	1.516	HIT#389	A.G.1311.	A.C.1343.	A.G.1312.	A.C.1342.	A.A.1313.		A.A.1341.	A.G.1316.	A.A.1317.	A.G.1340.	A.A.1318.	A.G.1339.		A.U.1338.	G	C	G	C	A		A	G	A	G	A	G		U	S	S	S	S	IC		IC	IC	IC	IC	IC	IC		S		LC
1Q81.cif1	23S ribosomal rna	1ffk_0_kt7.cif	13	1.814	HIT#390	A.C.42.	A.G.149.	A.U.43.	A.A.148.	A.G.44.		A.A.113.	A.G.47.	A.A.48.	A.G.112.	A.A.49.	A.C.111.	A.G.50.	A.C.110.	C	G	U	A	G		A	G	A	G	A	C	G	C	S	S	S	S	JC		JC	JC	JC	JC	JC	S	S	S	4	LC
1Q81.cif1	23S ribosomal rna	1ffk_0_kt7.cif	13	1.613	HIT#391	A.C.1146.	A.G.1217.	A.C.1147.	A.G.1216.	A.C.1148.		A.A.1215.	A.G.1151.	A.A.1152.	A.G.1214.	A.C.1153.	A.C.1213.	A.A.1154.	A.C.1212.	C	G	C	G	C		A	G	A	G	C	C	A	C	S	S	S	S	IC		IC	IC	IC	IC	IC	IC	IC	S		LC
1Q81.cif1	23S ribosomal rna	1ffk_0_kt7.cif	13	1.592	HIT#392	A.C.1025.	A.G.941.	A.C.1026.	A.G.940.	A.G.1027.		A.A.939.	A.G.1031.	A.A.1032.	A.G.938.	A.C.1033.	A.C.937.	A.G.1034.	A.C.936.	C	G	C	G	G		A	G	A	G	C	C	G	C	S	S	S	S	IC		IC	IC	IC	IC	IC	IC	S	S		LC
1Q81.cif1	23S ribosomal rna	1ffk_0_kt7.cif	13	1.494	HIT#393	A.C.42.	A.G.149.	A.U.43.	A.A.148.	A.G.44.		A.A.113.	A.G.47.	A.A.48.	A.A.114.	A.A.49.	A.G.112.	A.G.50.	A.C.110.	C	G	U	A	G		A	G	A	A	A	G	G	C	S	S	S	S	JC		JC	JC	JC	JC	JC	JC	S	S	4	LC
1Q81.cif1	23S ribosomal rna	1ffk_0_kt7.cif	13	0.212	HIT#394	A.G.92.	A.C.82.	A.C.93.	A.G.81.	A.G.94.		A.A.80.	A.G.97.	A.A.98.	A.G.79.	A.A.99.	A.G.78.	A.C.100.	A.G.77.	G	C	C	G	G		A	G	A	G	A	G	C	G	S	SHP	S	SHP	IC		HPIC	IC	IC	HPIC	IC	HPIC	S	SHP		LC
1Q81.cif1	23S ribosomal rna	3d2g_A_kj.cif	12	1.91	HIT#395	A.U.2640.	A.A.2624.	A.C.2641.	A.G.2623.	A.G.2642.	A.A.2622.	A.U.1835.	A.A.1840.	A.C.1841.	A.C.1834.	A.A.1843.		A.C.1844.		U	A	C	G	G	A	U	A	C	C	A		C		S	S	S	S	JC	JC	HC	HC	HC	HC	S		S		5	LR
1Q81.cif1	23S ribosomal rna	3d2g_A_kj.cif	12	1.767	HIT#396	A.G.229.	A.U.210.	A.C.230.	A.G.209.	A.G.231.	A.C.208.	A.A.666.	A.G.680.	A.A.682.	A.U.664.	A.G.683.		A.G.684.		G	U	C	G	G	C	A	G	A	U	G		G		S	S	S	S	S	S	IC	IC	IC	IC	S		S			LR
1Q81.cif1	23S ribosomal rna	3d2g_A_kj.cif	13	1.696	HIT#397		A.U.864.	A.C.783.	A.G.863.	A.A.784.	A.U.862.	A.A.1485.	A.U.1457.	A.A.1459.	A.G.1484.	A.G.1460.	A.C.1483.	A.U.1461.	A.A.1482.		U	C	G	A	U	A	U	A	G	G	C	U	A		S	S	S	S	S	IC	IC	IC	IC	S	S	S	S		LR
1Q81.cif1	23S ribosomal rna	3d2g_A_kj.cif	13	1.556	HIT#398		A.G.1076.	A.C.1084.	A.G.1075.	A.C.1085.	A.G.1074.	A.A.1259.	A.U.1096.	A.A.1098.	A.G.1258.	A.G.1099.	A.C.1257.	A.G.1100.	A.C.1256.		G	C	G	C	G	A	U	A	G	G	C	G	C		S	S	S	S	S	IC	IC	IC	IC	S	S	S	S		LR
1Q81.cif1	23S ribosomal rna	3d2g_A_kj.cif	13	1.458	HIT#399	A.U.900.		A.G.901.	A.C.764.	A.G.902.	A.C.763.	A.A.643.	A.A.1355.	A.A.1358.	A.G.642.	A.C.1360.	A.G.641.	A.C.1361.	A.G.640.	U		G	C	G	C	A	A	A	G	C	G	C	G	IC		S	IC	S	S	JC	JC	JC	JC	S	S	S	S	5	LC
1Q81.cif1	23S ribosomal rna	3d2g_A_kj.cif	13	1.306	HIT#400	A.U.900.	A.C.764.	A.G.901.	A.C.763.	A.G.902.	A.C.762.	A.A.643.	A.A.1355.	A.A.1358.	A.G.642.	A.C.1360.	A.G.641.	A.C.1361.		U	C	G	C	G	C	A	A	A	G	C	G	C		IC	IC	S	S	S	S	JC	JC	JC	JC	S	S	S		5	LC
1Q81.cif1	23S ribosomal rna	3d2g_A_kj.cif	14	1.484	HIT#401	A.G.1785.	A.U.1807.	A.C.1786.	A.G.1806.	A.C.1787.	A.G.1805.	A.A.2875.	A.G.2882.	A.A.2883.	A.G.2874.	A.G.2884.	A.C.2873.	A.A.2885.	A.G.2871.	G	U	C	G	C	G	A	G	A	G	G	C	A	G	S	S	S	S	S	S	HC	HC	HC	HC	S	S	S	S		LR
1Q81.cif1	23S ribosomal rna	3d2g_A_kj.cif	14	1.117	HIT#402	A.G.1785.	A.U.1807.	A.C.1786.	A.G.1806.	A.C.1787.	A.G.1805.	A.A.2875.	A.G.2882.	A.A.2883.	A.G.2874.	A.G.2884.	A.C.2873.	A.A.2885.	A.U.2872.	G	U	C	G	C	G	A	G	A	G	G	C	A	U	S	S	S	S	S	S	HC	HC	HC	HC	S	S	S	S		LR
1Q82.cif1	23S ribosomal rna	1ffk_0_kt7.cif	12	1.512	HIT#403	A.G.1311.	A.C.1343.	A.G.1312.	A.C.1342.	A.A.1313.		A.A.1341.	A.G.1316.	A.A.1317.	A.G.1340.	A.A.1318.	A.G.1339.		A.U.1338.	G	C	G	C	A		A	G	A	G	A	G		U	S	S	S	S	IC		IC	IC	IC	IC	IC	IC		S		LC
1Q82.cif1	23S ribosomal rna	1ffk_0_kt7.cif	12	1.511	HIT#404	A.C.1025.	A.G.941.	A.C.1026.	A.G.940.	A.G.1027.		A.A.939.	A.G.1031.	A.A.1032.	A.G.938.	A.C.1033.	A.C.937.	A.G.1034.		C	G	C	G	G		A	G	A	G	C	C	G		S	S	S	S	IC		IC	IC	IC	IC	IC	IC	S			LC
1Q82.cif1	23S ribosomal rna	1ffk_0_kt7.cif	13	1.866	HIT#405	A.C.42.	A.G.149.	A.U.43.	A.A.148.	A.G.44.		A.A.113.	A.G.47.	A.A.48.	A.G.112.	A.A.49.	A.C.111.	A.G.50.	A.C.110.	C	G	U	A	G		A	G	A	G	A	C	G	C	S	S	S	S	JC		JC	JC	JC	JC	JC	S	S	S	4	LC
1Q82.cif1	23S ribosomal rna	1ffk_0_kt7.cif	13	1.588	HIT#406	A.C.1146.	A.G.1217.	A.C.1147.	A.G.1216.	A.C.1148.		A.A.1215.	A.G.1151.	A.A.1152.	A.G.1214.	A.C.1153.	A.C.1213.	A.A.1154.	A.C.1212.	C	G	C	G	C		A	G	A	G	C	C	A	C	S	S	S	S	IC		IC	IC	IC	IC	IC	IC	IC	S		LC
1Q82.cif1	23S ribosomal rna	1ffk_0_kt7.cif	13	1.207	HIT#407	A.C.42.	A.G.149.	A.U.43.	A.A.148.	A.G.44.		A.A.113.	A.G.47.	A.A.48.	A.A.114.	A.A.49.	A.G.112.	A.G.50.	A.C.111.	C	G	U	A	G		A	G	A	A	A	G	G	C	S	S	S	S	JC		JC	JC	JC	JC	JC	JC	S	S	4	LC
1Q82.cif1	23S ribosomal rna	1ffk_0_kt7.cif	13	0.152	HIT#408	A.G.92.	A.C.82.	A.C.93.	A.G.81.	A.G.94.		A.A.80.	A.G.97.	A.A.98.	A.G.79.	A.A.99.	A.G.78.	A.C.100.	A.G.77.	G	C	C	G	G		A	G	A	G	A	G	C	G	S	SHP	S	SHP	IC		HPIC	IC	IC	HPIC	IC	HPIC	S	SHP		LC
1Q82.cif1	23S ribosomal rna	3d2g_A_kj.cif	12	1.908	HIT#409	A.U.2640.	A.A.2624.	A.C.2641.	A.G.2623.	A.G.2642.	A.A.2622.	A.U.1835.	A.A.1840.	A.C.1841.	A.C.1834.	A.A.1843.		A.C.1844.		U	A	C	G	G	A	U	A	C	C	A		C		S	S	S	S	JC	JC	HC	HC	HC	HC	S		S		5	LR
1Q82.cif1	23S ribosomal rna	3d2g_A_kj.cif	12	1.703	HIT#410		A.G.941.	A.C.1026.	A.G.940.	A.G.1027.		A.A.939.	A.G.1031.	A.A.1032.	A.G.938.	A.C.1033.	A.C.937.	A.G.1034.	A.C.936.		G	C	G	G		A	G	A	G	C	C	G	C		S	S	S	IC		IC	IC	IC	IC	IC	IC	S	S		LC
1Q82.cif1	23S ribosomal rna	3d2g_A_kj.cif	12	1.268	HIT#411	A.U.900.	A.C.764.	A.G.901.	A.C.763.	A.G.902.	A.C.762.	A.A.643.	A.A.1355.	A.A.1358.	A.G.642.	A.C.1360.	A.G.641.			U	C	G	C	G	C	A	A	A	G	C	G			IC	IC	S	S	S	S	JC	JC	JC	JC	S	S			5	LC
1Q82.cif1	23S ribosomal rna	3d2g_A_kj.cif	13	1.726	HIT#412		A.U.864.	A.C.783.	A.G.863.	A.A.784.	A.U.862.	A.A.1485.	A.U.1457.	A.A.1459.	A.G.1484.	A.G.1460.	A.C.1483.	A.U.1461.	A.A.1482.		U	C	G	A	U	A	U	A	G	G	C	U	A		S	S	S	S	S	IC	IC	IC	IC	S	S	S	S		LR
1Q82.cif1	23S ribosomal rna	3d2g_A_kj.cif	13	1.442	HIT#413	A.U.900.		A.G.901.	A.C.764.	A.G.902.	A.C.763.	A.A.643.	A.A.1355.	A.A.1358.	A.G.642.	A.C.1360.	A.G.641.	A.C.1361.	A.G.640.	U		G	C	G	C	A	A	A	G	C	G	C	G	IC		S	IC	S	S	JC	JC	JC	JC	S	S	S	S	5	LC
1Q82.cif1	23S ribosomal rna	3d2g_A_kj.cif	13	1.268	HIT#414	A.U.900.	A.C.764.	A.G.901.	A.C.763.	A.G.902.	A.C.762.	A.A.643.	A.A.1355.	A.A.1358.	A.G.642.		A.G.641.	A.C.1361.	A.G.640.	U	C	G	C	G	C	A	A	A	G		G	C	G	IC	IC	S	S	S	S	JC	JC	JC	JC		S	S	S	5	LC
1Q82.cif1	23S ribosomal rna	3d2g_A_kj.cif	14	1.483	HIT#415	A.C.1083.	A.G.1076.	A.C.1084.	A.G.1075.	A.C.1085.	A.G.1074.	A.A.1259.	A.U.1096.	A.A.1098.	A.G.1258.	A.G.1099.	A.C.1257.	A.G.1100.	A.C.1256.	C	G	C	G	C	G	A	U	A	G	G	C	G	C	S	S	S	S	S	S	IC	IC	IC	IC	S	S	S	S		LR
1Q82.cif1	23S ribosomal rna	3d2g_A_kj.cif	14	1.146	HIT#416	A.G.1785.	A.U.1807.	A.C.1786.	A.G.1806.	A.C.1787.	A.G.1805.	A.A.2875.	A.G.2882.	A.A.2883.	A.G.2874.	A.G.2884.	A.C.2873.	A.A.2885.	A.U.2872.	G	U	C	G	C	G	A	G	A	G	G	C	A	U	S	S	S	S	S	S	HC	HC	HC	HC	S	S	S	S		LR
1Q86.cif1	23S ribosomal rna	1ffk_0_kt7.cif	12	1.504	HIT#417	A.G.1311.	A.C.1343.	A.G.1312.	A.C.1342.	A.A.1313.		A.A.1341.	A.G.1316.	A.A.1317.	A.G.1340.	A.A.1318.	A.G.1339.		A.U.1338.	G	C	G	C	A		A	G	A	G	A	G		U	S	S	S	S	IC		IC	IC	IC	IC	IC	IC		S		LC
1Q86.cif1	23S ribosomal rna	1ffk_0_kt7.cif	13	1.836	HIT#418	A.C.42.	A.G.149.	A.U.43.	A.A.148.	A.G.44.		A.A.113.	A.G.47.	A.A.48.	A.G.112.	A.A.49.	A.C.111.	A.G.50.	A.C.110.	C	G	U	A	G		A	G	A	G	A	C	G	C	S	S	S	S	JC		JC	JC	JC	JC	JC	S	S	S	4	LC
1Q86.cif1	23S ribosomal rna	1ffk_0_kt7.cif	13	1.599	HIT#419	A.C.1146.	A.G.1217.	A.C.1147.	A.G.1216.	A.C.1148.		A.A.1215.	A.G.1151.	A.A.1152.	A.G.1214.	A.C.1153.	A.C.1213.	A.A.1154.	A.C.1212.	C	G	C	G	C		A	G	A	G	C	C	A	C	S	S	S	S	IC		IC	IC	IC	IC	IC	IC	IC	S		LC
1Q86.cif1	23S ribosomal rna	1ffk_0_kt7.cif	13	1.585	HIT#420	A.C.1025.	A.G.941.	A.C.1026.	A.G.940.	A.G.1027.		A.A.939.	A.G.1031.	A.A.1032.	A.G.938.	A.C.1033.	A.C.937.	A.G.1034.	A.C.936.	C	G	C	G	G		A	G	A	G	C	C	G	C	S	S	S	S	IC		IC	IC	IC	IC	IC	IC	S	S		LC
1Q86.cif1	23S ribosomal rna	1ffk_0_kt7.cif	13	1.177	HIT#421	A.C.42.	A.G.149.	A.U.43.	A.A.148.	A.G.44.		A.A.113.	A.G.47.	A.A.48.	A.A.114.	A.A.49.	A.G.112.	A.G.50.	A.C.111.	C	G	U	A	G		A	G	A	A	A	G	G	C	S	S	S	S	JC		JC	JC	JC	JC	JC	JC	S	S	4	LC
1Q86.cif1	23S ribosomal rna	1ffk_0_kt7.cif	13	0.163	HIT#422	A.G.92.	A.C.82.	A.C.93.	A.G.81.	A.G.94.		A.A.80.	A.G.97.	A.A.98.	A.G.79.	A.A.99.	A.G.78.	A.C.100.	A.G.77.	G	C	C	G	G		A	G	A	G	A	G	C	G	S	SHP	S	SHP	IC		HPIC	IC	IC	HPIC	IC	HPIC	S	SHP		LC
1Q86.cif1	23S ribosomal rna	3d2g_A_kj.cif	12	1.931	HIT#423	A.U.2640.	A.A.2624.	A.C.2641.	A.G.2623.	A.G.2642.	A.A.2622.	A.U.1835.	A.A.1840.	A.C.1841.	A.C.1834.	A.A.1843.		A.C.1844.		U	A	C	G	G	A	U	A	C	C	A		C		S	S	S	S	JCJP	JCJP	HC	HC	HC	HC	S		S		5	LR
1Q86.cif1	23S ribosomal rna	3d2g_A_kj.cif	12	1.651	HIT#424		A.U.864.	A.C.783.	A.G.863.	A.A.784.		A.A.1485.	A.U.1457.	A.A.1459.	A.G.1484.	A.G.1460.	A.C.1483.	A.U.1461.	A.A.1482.		U	C	G	A		A	U	A	G	G	C	U	A		S	S	S	S		IC	IC	IC	IC	S	S	S	S		LR
1Q86.cif1	23S ribosomal rna	3d2g_A_kj.cif	13	1.441	HIT#425	A.U.900.		A.G.901.	A.C.764.	A.G.902.	A.C.763.	A.A.643.	A.A.1355.	A.A.1358.	A.G.642.	A.C.1360.	A.G.641.	A.C.1361.	A.G.640.	U		G	C	G	C	A	A	A	G	C	G	C	G	IC		S	IC	S	S	JC	JC	JC	JC	S	S	S	S	5	LC
1Q86.cif1	23S ribosomal rna	3d2g_A_kj.cif	13	1.271	HIT#426	A.U.900.	A.C.764.	A.G.901.	A.C.763.	A.G.902.	A.C.762.	A.A.643.	A.A.1355.	A.A.1358.	A.G.642.		A.G.641.	A.C.1361.	A.G.640.	U	C	G	C	G	C	A	A	A	G		G	C	G	IC	IC	S	S	S	S	JC	JC	JC	JC		S	S	S	5	LC
1Q86.cif1	23S ribosomal rna	3d2g_A_kj.cif	14	1.526	HIT#427	A.C.1083.	A.G.1076.	A.C.1084.	A.G.1075.	A.C.1085.	A.G.1074.	A.A.1259.	A.U.1096.	A.A.1098.	A.G.1258.	A.G.1099.	A.C.1257.	A.G.1100.	A.C.1256.	C	G	C	G	C	G	A	U	A	G	G	C	G	C	S	S	S	S	S	S	IC	IC	IC	IC	S	S	S	S		LR
1Q86.cif1	23S ribosomal rna	3d2g_A_kj.cif	14	1.514	HIT#428	A.G.1785.	A.U.1807.	A.C.1786.	A.G.1806.	A.C.1787.	A.G.1805.	A.A.2875.	A.G.2882.	A.A.2883.	A.G.2874.	A.G.2884.	A.C.2873.	A.A.2885.	A.G.2871.	G	U	C	G	C	G	A	G	A	G	G	C	A	G	S	S	S	S	S	S	HC	HC	HC	HC	S	S	S	S		LR
1Q86.cif1	23S ribosomal rna	3d2g_A_kj.cif	14	1.179	HIT#429	A.G.1785.	A.U.1807.	A.C.1786.	A.G.1806.	A.C.1787.	A.G.1805.	A.A.2875.	A.G.2882.	A.A.2883.	A.G.2874.	A.G.2884.	A.C.2873.	A.A.2885.	A.U.2872.	G	U	C	G	C	G	A	G	A	G	G	C	A	U	S	S	S	S	S	S	HC	HC	HC	HC	S	S	S	S		LR
1QVF.cif1	23S ribosomal rna	1ffk_0_kt7.cif	12	1.541	HIT#430		0.C.1343.	0.G.1312.	0.C.1342.	0.A.1313.		0.A.1341.	0.G.1316.	0.A.1317.	0.G.1340.	0.A.1318.	0.G.1339.	0.G.1319.	0.U.1338.		C	G	C	A		A	G	A	G	A	G	G	U		S	S	S	IC		IC	IC	IC	IC	IC	IC	S	S		LC
1QVF.cif1	23S ribosomal rna	1ffk_0_kt7.cif	12	1.497	HIT#431	0.G.1311.	0.C.1343.	0.G.1312.	0.C.1342.	0.A.1313.		0.A.1341.	0.G.1316.	0.A.1317.	0.G.1340.	0.A.1318.	0.G.1339.		0.U.1338.	G	C	G	C	A		A	G	A	G	A	G		U	S	S	S	S	IC		IC	IC	IC	IC	IC	IC		S		LC
1QVF.cif1	23S ribosomal rna	1ffk_0_kt7.cif	13	1.868	HIT#432	0.C.42.	0.G.149.	0.U.43.	0.A.148.	0.G.44.		0.A.113.	0.G.47.	0.A.48.	0.G.112.	0.A.49.	0.C.111.	0.G.50.	0.C.110.	C	G	U	A	G		A	G	A	G	A	C	G	C	S	S	S	S	JC		JC	JC	JC	JC	JC	S	S	S	4	LC
1QVF.cif1	23S ribosomal rna	1ffk_0_kt7.cif	13	1.61	HIT#433	0.C.1025.	0.G.941.	0.C.1026.	0.G.940.	0.G.1027.		0.A.939.	0.G.1031.	0.A.1032.	0.G.938.	0.C.1033.	0.C.937.	0.G.1034.	0.C.936.	C	G	C	G	G		A	G	A	G	C	C	G	C	S	S	S	S	IC		IC	IC	IC	IC	IC	IC	S	S		LC
1QVF.cif1	23S ribosomal rna	1ffk_0_kt7.cif	13	1.589	HIT#434	0.C.1146.	0.G.1217.	0.C.1147.	0.G.1216.	0.C.1148.		0.A.1215.	0.G.1151.	0.A.1152.	0.G.1214.	0.C.1153.	0.C.1213.	0.A.1154.	0.C.1212.	C	G	C	G	C		A	G	A	G	C	C	A	C	S	S	S	S	IC		IC	IC	IC	IC	IC	IC	IC	S		LC
1QVF.cif1	23S ribosomal rna	1ffk_0_kt7.cif	13	1.185	HIT#435	0.C.42.	0.G.149.	0.U.43.	0.A.148.	0.G.44.		0.A.113.	0.G.47.	0.A.48.	0.A.114.	0.A.49.	0.G.112.	0.G.50.	0.C.111.	C	G	U	A	G		A	G	A	A	A	G	G	C	S	S	S	S	JC		JC	JC	JC	JC	JC	JC	S	S	4	LC
1QVF.cif1	23S ribosomal rna	1ffk_0_kt7.cif	13	0.134	HIT#436	0.G.92.	0.C.82.	0.C.93.	0.G.81.	0.G.94.		0.A.80.	0.G.97.	0.A.98.	0.G.79.	0.A.99.	0.G.78.	0.C.100.	0.G.77.	G	C	C	G	G		A	G	A	G	A	G	C	G	S	SHP	S	SHP	IC		HPIC	IC	IC	HPIC	IC	HPIC	S	SHP		LC
1QVF.cif1	23S ribosomal rna	3d2g_A_kj.cif	12	1.896	HIT#437	0.U.2640.	0.A.2624.	0.C.2641.	0.G.2623.	0.G.2642.	0.A.2622.	0.U.1835.	0.A.1840.	0.C.1841.	0.C.1834.	0.A.1843.		0.C.1844.		U	A	C	G	G	A	U	A	C	C	A		C		S	S	S	S	JC	JC	HC	HC	HC	HC	S		S		5	LR
1QVF.cif1	23S ribosomal rna	3d2g_A_kj.cif	12	1.669	HIT#438		0.U.864.	0.C.783.	0.G.863.	0.A.784.		0.A.1485.	0.U.1457.	0.A.1459.	0.G.1484.	0.G.1460.	0.C.1483.	0.U.1461.	0.A.1482.		U	C	G	A		A	U	A	G	G	C	U	A		S	S	S	S		IC	IC	IC	IC	S	S	S	S		LR
1QVF.cif1	23S ribosomal rna	3d2g_A_kj.cif	12	1.267	HIT#439	0.U.900.	0.C.764.	0.G.901.	0.C.763.	0.G.902.	0.C.762.	0.A.643.	0.A.1355.	0.A.1358.	0.G.642.	0.C.1360.	0.G.641.			U	C	G	C	G	C	A	A	A	G	C	G			IC	IC	S	S	S	S	JC	JC	JC	JC	S	S			5	LC
1QVF.cif1	23S ribosomal rna	3d2g_A_kj.cif	13	1.447	HIT#440	0.U.900.		0.G.901.	0.C.764.	0.G.902.	0.C.763.	0.A.643.	0.A.1355.	0.A.1358.	0.G.642.	0.C.1360.	0.G.641.	0.C.1361.	0.G.640.	U		G	C	G	C	A	A	A	G	C	G	C	G	IC		S	IC	S	S	JC	JC	JC	JC	S	S	S	S	5	LC
1QVF.cif1	23S ribosomal rna	3d2g_A_kj.cif	13	1.269	HIT#441	0.U.900.	0.C.764.	0.G.901.	0.C.763.	0.G.902.	0.C.762.	0.A.643.	0.A.1355.	0.A.1358.	0.G.642.		0.G.641.	0.C.1361.	0.G.640.	U	C	G	C	G	C	A	A	A	G		G	C	G	IC	IC	S	S	S	S	JC	JC	JC	JC		S	S	S	5	LC
1QVF.cif1	23S ribosomal rna	3d2g_A_kj.cif	14	1.511	HIT#442	0.C.1083.	0.G.1076.	0.C.1084.	0.G.1075.	0.C.1085.	0.G.1074.	0.A.1259.	0.U.1096.	0.A.1098.	0.G.1258.	0.G.1099.	0.C.1257.	0.G.1100.	0.C.1256.	C	G	C	G	C	G	A	U	A	G	G	C	G	C	S	S	S	S	S	S	IC	IC	IC	IC	S	S	S	S		LR
1QVF.cif1	23S ribosomal rna	3d2g_A_kj.cif	14	1.152	HIT#443	0.G.1785.	0.U.1807.	0.C.1786.	0.G.1806.	0.C.1787.	0.G.1805.	0.A.2875.	0.G.2882.	0.A.2883.	0.G.2874.	0.G.2884.	0.C.2873.	0.A.2885.	0.U.2872.	G	U	C	G	C	G	A	G	A	G	G	C	A	U	S	S	S	S	S	S	HC	HC	HC	HC	S	S	S	S		LR
1QVG.cif1	23S ribosomal rna	1ffk_0_kt7.cif	12	1.53	HIT#444		0.C.1343.	0.G.1312.	0.C.1342.	0.A.1313.		0.A.1341.	0.G.1316.	0.A.1317.	0.G.1340.	0.A.1318.	0.G.1339.	0.G.1319.	0.U.1338.		C	G	C	A		A	G	A	G	A	G	G	U		S	S	S	IC		IC	IC	IC	IC	IC	IC	S	S		LC
1QVG.cif1	23S ribosomal rna	1ffk_0_kt7.cif	12	1.516	HIT#445	0.C.1025.	0.G.941.	0.C.1026.	0.G.940.	0.G.1027.		0.A.939.	0.G.1031.	0.A.1032.	0.G.938.	0.C.1033.	0.C.937.	0.G.1034.		C	G	C	G	G		A	G	A	G	C	C	G		S	S	S	S	IC		IC	IC	IC	IC	IC	IC	S			LC
1QVG.cif1	23S ribosomal rna	1ffk_0_kt7.cif	12	1.49	HIT#446	0.G.1311.	0.C.1343.	0.G.1312.	0.C.1342.	0.A.1313.		0.A.1341.	0.G.1316.	0.A.1317.	0.G.1340.	0.A.1318.	0.G.1339.		0.U.1338.	G	C	G	C	A		A	G	A	G	A	G		U	S	S	S	S	IC		IC	IC	IC	IC	IC	IC		S		LC
1QVG.cif1	23S ribosomal rna	1ffk_0_kt7.cif	13	1.57	HIT#447	0.C.1146.	0.G.1217.	0.C.1147.	0.G.1216.	0.C.1148.		0.A.1215.	0.G.1151.	0.A.1152.	0.G.1214.	0.C.1153.	0.C.1213.	0.A.1154.	0.C.1212.	C	G	C	G	C		A	G	A	G	C	C	A	C	S	S	S	S	IC		IC	IC	IC	IC	IC	IC	IC	S		LC
1QVG.cif1	23S ribosomal rna	1ffk_0_kt7.cif	13	1.183	HIT#448	0.C.42.	0.G.149.	0.U.43.	0.A.148.	0.G.44.		0.A.113.	0.G.47.	0.A.48.	0.A.114.	0.A.49.	0.G.112.	0.G.50.	0.C.111.	C	G	U	A	G		A	G	A	A	A	G	G	C	S	S	S	S	JC		JC	JC	JC	JC	JC	JC	S	S	4	LC
1QVG.cif1	23S ribosomal rna	1ffk_0_kt7.cif	13	0.15	HIT#449	0.G.92.	0.C.82.	0.C.93.	0.G.81.	0.G.94.		0.A.80.	0.G.97.	0.A.98.	0.G.79.	0.A.99.	0.G.78.	0.C.100.	0.G.77.	G	C	C	G	G		A	G	A	G	A	G	C	G	S	SHP	S	SHP	IC		HPIC	IC	IC	HPIC	IC	HPIC	S	SHP		LC
1QVG.cif1	23S ribosomal rna	3d2g_A_kj.cif	12	1.905	HIT#450	0.U.2640.	0.A.2624.	0.C.2641.	0.G.2623.	0.G.2642.	0.A.2622.	0.U.1835.	0.A.1840.	0.C.1841.	0.C.1834.	0.A.1843.		0.C.1844.		U	A	C	G	G	A	U	A	C	C	A		C		S	S	S	S	JCJP	JCJP	HC	HC	HC	HC	S		S		5	LR
1QVG.cif1	23S ribosomal rna	3d2g_A_kj.cif	12	1.675	HIT#451		0.G.941.	0.C.1026.	0.G.940.	0.G.1027.		0.A.939.	0.G.1031.	0.A.1032.	0.G.938.	0.C.1033.	0.C.937.	0.G.1034.	0.C.936.		G	C	G	G		A	G	A	G	C	C	G	C		S	S	S	IC		IC	IC	IC	IC	IC	IC	S	S		LC
1QVG.cif1	23S ribosomal rna	3d2g_A_kj.cif	12	1.657	HIT#452		0.U.864.	0.C.783.	0.G.863.	0.A.784.		0.A.1485.	0.U.1457.	0.A.1459.	0.G.1484.	0.G.1460.	0.C.1483.	0.U.1461.	0.A.1482.		U	C	G	A		A	U	A	G	G	C	U	A		S	S	S	S		IC	IC	IC	IC	S	S	S	S		LR
1QVG.cif1	23S ribosomal rna	3d2g_A_kj.cif	13	1.439	HIT#453	0.U.900.		0.G.901.	0.C.764.	0.G.902.	0.C.763.	0.A.643.	0.A.1355.	0.A.1358.	0.G.642.	0.C.1360.	0.G.641.	0.C.1361.	0.G.640.	U		G	C	G	C	A	A	A	G	C	G	C	G	IC		S	IC	S	S	JC	JC	JC	JC	S	S	S	S	5	LC
1QVG.cif1	23S ribosomal rna	3d2g_A_kj.cif	13	1.265	HIT#454	0.U.900.	0.C.764.	0.G.901.	0.C.763.	0.G.902.	0.C.762.	0.A.643.	0.A.1355.	0.A.1358.	0.G.642.		0.G.641.	0.C.1361.	0.G.640.	U	C	G	C	G	C	A	A	A	G		G	C	G	IC	IC	S	S	S	S	JC	JC	JC	JC		S	S	S	5	LC
1QVG.cif1	23S ribosomal rna	3d2g_A_kj.cif	14	1.508	HIT#455	0.G.1785.	0.U.1807.	0.C.1786.	0.G.1806.	0.C.1787.	0.G.1805.	0.A.2875.	0.G.2882.	0.A.2883.	0.G.2874.	0.G.2884.	0.C.2873.	0.A.2885.	0.G.2871.	G	U	C	G	C	G	A	G	A	G	G	C	A	G	S	S	S	S	S	S	HC	HC	HC	HC	S	S	S	S		LR
1QVG.cif1	23S ribosomal rna	3d2g_A_kj.cif	14	1.507	HIT#456	0.C.1083.	0.G.1076.	0.C.1084.	0.G.1075.	0.C.1085.	0.G.1074.	0.A.1259.	0.U.1096.	0.A.1098.	0.G.1258.	0.G.1099.	0.C.1257.	0.G.1100.	0.C.1256.	C	G	C	G	C	G	A	U	A	G	G	C	G	C	S	S	S	S	S	S	IC	IC	IC	IC	S	S	S	S		LR
1QVG.cif1	23S ribosomal rna	3d2g_A_kj.cif	14	1.162	HIT#457	0.G.1785.	0.U.1807.	0.C.1786.	0.G.1806.	0.C.1787.	0.G.1805.	0.A.2875.	0.G.2882.	0.A.2883.	0.G.2874.	0.G.2884.	0.C.2873.	0.A.2885.	0.U.2872.	G	U	C	G	C	G	A	G	A	G	G	C	A	U	S	S	S	S	S	S	HC	HC	HC	HC	S	S	S	S		LR
1S72.cif1	23S ribosomal RNA	1ffk_0_kt7.cif	12	1.506	HIT#458	0.G.1311.	0.C.1343.	0.G.1312.	0.C.1342.	0.A.1313.		0.A.1341.	0.G.1316.	0.A.1317.	0.G.1340.	0.A.1318.	0.G.1339.		0.U.1338.	G	C	G	C	A		A	G	A	G	A	G		U	S	S	S	S	IC		IC	IC	IC	IC	IC	IC		S		LC
1S72.cif1	23S ribosomal RNA	1ffk_0_kt7.cif	13	1.857	HIT#459	0.C.42.	0.G.149.	0.U.43.	0.A.148.	0.G.44.		0.A.113.	0.G.47.	0.A.48.	0.G.112.	0.A.49.	0.C.111.	0.G.50.	0.C.110.	C	G	U	A	G		A	G	A	G	A	C	G	C	S	S	S	S	JC		JC	JC	JC	JC	JC	S	S	S	4	LC
1S72.cif1	23S ribosomal RNA	1ffk_0_kt7.cif	13	1.614	HIT#460	0.C.1025.	0.G.941.	0.C.1026.	0.G.940.	0.G.1027.		0.A.939.	0.G.1031.	0.A.1032.	0.G.938.	0.C.1033.	0.C.937.	0.G.1034.	0.C.936.	C	G	C	G	G		A	G	A	G	C	C	G	C	S	S	S	S	IC		IC	IC	IC	IC	IC	IC	S	S		LC
1S72.cif1	23S ribosomal RNA	1ffk_0_kt7.cif	13	1.589	HIT#461	0.C.1146.	0.G.1217.	0.C.1147.	0.G.1216.	0.C.1148.		0.A.1215.	0.G.1151.	0.A.1152.	0.G.1214.	0.C.1153.	0.C.1213.	0.A.1154.	0.C.1212.	C	G	C	G	C		A	G	A	G	C	C	A	C	S	S	S	S	IC		IC	IC	IC	IC	IC	IC	IC	S		LC
1S72.cif1	23S ribosomal RNA	1ffk_0_kt7.cif	13	1.196	HIT#462	0.C.42.	0.G.149.	0.U.43.	0.A.148.	0.G.44.		0.A.113.	0.G.47.	0.A.48.	0.A.114.	0.A.49.	0.G.112.	0.G.50.	0.C.111.	C	G	U	A	G		A	G	A	A	A	G	G	C	S	S	S	S	JC		JC	JC	JC	JC	JC	JC	S	S	4	LC
1S72.cif1	23S ribosomal RNA	1ffk_0_kt7.cif	13	0.119	HIT#463	0.G.92.	0.C.82.	0.C.93.	0.G.81.	0.G.94.		0.A.80.	0.G.97.	0.A.98.	0.G.79.	0.A.99.	0.G.78.	0.C.100.	0.G.77.	G	C	C	G	G		A	G	A	G	A	G	C	G	S	SHP	S	SHP	IC		HPIC	IC	IC	HPIC	IC	HPIC	S	SHP		LC
1S72.cif1	23S ribosomal RNA	3d2g_A_kj.cif	12	1.901	HIT#464	0.U.2640.	0.A.2624.	0.C.2641.	0.G.2623.	0.G.2642.	0.A.2622.	0.U.1835.	0.A.1840.	0.C.1841.	0.C.1834.	0.A.1843.		0.C.1844.		U	A	C	G	G	A	U	A	C	C	A		C		S	S	S	S	JC	JC	HC	HC	HC	HC	S		S		5	LR
1S72.cif1	23S ribosomal RNA	3d2g_A_kj.cif	12	1.677	HIT#465		0.U.864.	0.C.783.	0.G.863.	0.A.784.		0.A.1485.	0.U.1457.	0.A.1459.	0.G.1484.	0.G.1460.	0.C.1483.	0.U.1461.	0.A.1482.		U	C	G	A		A	U	A	G	G	C	U	A		S	S	S	S		IC	IC	IC	IC	S	S	S	S		LR
1S72.cif1	23S ribosomal RNA	3d2g_A_kj.cif	13	1.453	HIT#466	0.U.900.		0.G.901.	0.C.764.	0.G.902.	0.C.763.	0.A.643.	0.A.1355.	0.A.1358.	0.G.642.	0.C.1360.	0.G.641.	0.C.1361.	0.G.640.	U		G	C	G	C	A	A	A	G	C	G	C	G	IC		S	IC	S	S	JC	JC	JC	JC	S	S	S	S	5	LC
1S72.cif1	23S ribosomal RNA	3d2g_A_kj.cif	13	1.279	HIT#467	0.U.900.	0.C.764.	0.G.901.	0.C.763.	0.G.902.	0.C.762.	0.A.643.	0.A.1355.	0.A.1358.	0.G.642.		0.G.641.	0.C.1361.	0.G.640.	U	C	G	C	G	C	A	A	A	G		G	C	G	IC	IC	S	S	S	S	JC	JC	JC	JC		S	S	S	5	LC
1S72.cif1	23S ribosomal RNA	3d2g_A_kj.cif	13	1.277	HIT#468	0.U.900.	0.C.764.	0.G.901.	0.C.763.	0.G.902.	0.C.762.	0.A.643.	0.A.1355.	0.A.1358.	0.G.642.	0.C.1360.	0.G.641.	0.C.1361.		U	C	G	C	G	C	A	A	A	G	C	G	C		IC	IC	S	S	S	S	JC	JC	JC	JC	S	S	S		5	LC
1S72.cif1	23S ribosomal RNA	3d2g_A_kj.cif	14	1.512	HIT#469	0.C.1083.	0.G.1076.	0.C.1084.	0.G.1075.	0.C.1085.	0.G.1074.	0.A.1259.	0.U.1096.	0.A.1098.	0.G.1258.	0.G.1099.	0.C.1257.	0.G.1100.	0.C.1256.	C	G	C	G	C	G	A	U	A	G	G	C	G	C	S	S	S	S	S	S	IC	IC	IC	IC	S	S	S	S		LR
1S72.cif1	23S ribosomal RNA	3d2g_A_kj.cif	14	1.144	HIT#470	0.G.1785.	0.U.1807.	0.C.1786.	0.G.1806.	0.C.1787.	0.G.1805.	0.A.2875.	0.G.2882.	0.A.2883.	0.G.2874.	0.G.2884.	0.C.2873.	0.A.2885.	0.U.2872.	G	U	C	G	C	G	A	G	A	G	G	C	A	U	S	S	S	S	S	S	HC	HC	HC	HC	S	S	S	S		LR
1SM1.cif1	23S RIBOSOMAL RNA	3d2g_A_kj.cif	13	1.929	HIT#471	0.G.1571.	0.C.1451.	0.C.1572.	0.G.1450.	0.G.1573.		0.A.1493.	0.U.1530.	0.C.1531.	0.A.1492.	0.A.1532.	0.C.1491.	0.G.1533.	0.U.1490.	G	C	C	G	G		A	U	C	A	A	C	G	U	SJP	S	SJP	S	SJP		IC	IC	IC	IC	IC	IC	IC	IC		LR
1SM1.cif1	23S RIBOSOMAL RNA	3d2g_A_kj.cif	13	1.522	HIT#472	0.C.2517.	0.G.2504.	0.C.2518.	0.G.2503.	0.C.2519.	0.G.2502.	0.A.2744.	0.U.2719.	0.A.2721.	0.G.2743.	0.C.2722.		0.C.2723.	0.G.2741.	C	G	C	G	C	G	A	U	A	G	C		C	G	S	S	S	S	S	S	IC	IC	IC	IC	S		S	S		LR
1SM1.cif1	23S RIBOSOMAL RNA	3d2g_A_kj.cif	13	1.434	HIT#473		0.U.784.	0.C.705.	0.G.783.	0.A.706.	0.U.782.	0.A.1391.	0.U.1365.	0.A.1367.	0.G.1390.	0.G.1368.	0.C.1389.	0.G.1369.	0.C.1388.		U	C	G	A	U	A	U	A	G	G	C	G	C		S	S	S	S	S	IC	IC	IC	IC	S	S	S	S		LR
1SM1.cif1	23S RIBOSOMAL RNA	3d2g_A_kj.cif	14	1.802	HIT#474	0.U.820.	0.C.686.	0.A.821.	0.U.685.	0.G.822.	0.C.684.	0.A.595.	0.C.1264.	0.A.1267.	0.G.594.	0.G.1269.	0.C.593.	0.C.1270.	0.G.592.	U	C	A	U	G	C	A	C	A	G	G	C	C	G	IC	IC	S	S	S	S	JC	JC	JC	JC	S	S	S	S	5	LC
1SM1.cif1	23S RIBOSOMAL RNA	3d2g_A_kj.cif	14	1.57	HIT#475	0.C.996.	0.G.989.	0.C.997.	0.G.988.	0.C.998.	0.G.987.	0.A.1166.	0.U.1010.	0.A.1012.	0.G.1165.	0.G.1013.	0.C.1164.	0.G.1014.	0.C.1163.	C	G	C	G	C	G	A	U	A	G	G	C	G	C	S	S	S	S	S	S	IC	IC	IC	IC	S	S	S	S		LR
1T0K.cif1	5'-R(*G*GP*AP*CP*GP*CP*AP*GP*AP*GP*AP*UP*GP*GP*UP*C)-3',5'-R(*GP*AP*CP*CP*GP*GP*AP*GP*UP*GP*UP*CP*C)-3'	1ffk_0_kt7.cif	13	1.128	HIT#476	D.G.53.	C.U.14.	D.C.54.	C.G.13.	D.A.55.		C.A.12.	D.G.58.	D.A.59.	C.G.11.	D.U.60.	C.G.10.	D.G.61.	C.C.9.	G	U	C	G	A		A	G	A	G	U	G	G	C	S	S	S	S	IC		IC	IC	IC	IC	IC	IC	S	S		LC
1VQ4.cif1	23S ribosomal rna	1ffk_0_kt7.cif	12	1.522	HIT#477	0.C.1025.	0.G.941.	0.C.1026.	0.G.940.	0.G.1027.		0.A.939.	0.G.1031.	0.A.1032.	0.G.938.	0.C.1033.	0.C.937.	0.G.1034.		C	G	C	G	G		A	G	A	G	C	C	G		S	S	S	S	IC		IC	IC	IC	IC	IC	IC	S			LC
1VQ4.cif1	23S ribosomal rna	1ffk_0_kt7.cif	12	1.495	HIT#478	0.G.1311.	0.C.1343.	0.G.1312.	0.C.1342.	0.A.1313.		0.A.1341.	0.G.1316.	0.A.1317.	0.G.1340.	0.A.1318.	0.G.1339.		0.U.1338.	G	C	G	C	A		A	G	A	G	A	G		U	S	S	S	S	IC		IC	IC	IC	IC	IC	IC		S		LC
1VQ4.cif1	23S ribosomal rna	1ffk_0_kt7.cif	12	1.486	HIT#479	0.C.1025.	0.G.941.	0.C.1026.	0.G.940.	0.G.1027.		0.A.939.	0.G.1031.	0.A.1032.	0.G.938.	0.C.1033.	0.C.937.		0.C.936.	C	G	C	G	G		A	G	A	G	C	C		C	S	S	S	S	IC		IC	IC	IC	IC	IC	IC		S		LC
1VQ4.cif1	23S ribosomal rna	1ffk_0_kt7.cif	13	1.855	HIT#480	0.C.42.	0.G.149.	0.U.43.	0.A.148.	0.G.44.		0.A.113.	0.G.47.	0.A.48.	0.G.112.	0.A.49.	0.C.111.	0.G.50.	0.C.110.	C	G	U	A	G		A	G	A	G	A	C	G	C	S	S	S	S	JC		JC	JC	JC	JC	JC	S	S	S	4	LC
1VQ4.cif1	23S ribosomal rna	1ffk_0_kt7.cif	13	1.56	HIT#481	0.C.1146.	0.G.1217.	0.C.1147.	0.G.1216.	0.C.1148.		0.A.1215.	0.G.1151.	0.A.1152.	0.G.1214.	0.C.1153.	0.C.1213.	0.A.1154.	0.C.1212.	C	G	C	G	C		A	G	A	G	C	C	A	C	S	S	S	S	IC		IC	IC	IC	IC	IC	IC	IC	S		LC
1VQ4.cif1	23S ribosomal rna	1ffk_0_kt7.cif	13	1.183	HIT#482	0.C.42.	0.G.149.	0.U.43.	0.A.148.	0.G.44.		0.A.113.	0.G.47.	0.A.48.	0.A.114.	0.A.49.	0.G.112.	0.G.50.	0.C.111.	C	G	U	A	G		A	G	A	A	A	G	G	C	S	S	S	S	JC		JC	JC	JC	JC	JC	JC	S	S	4	LC
1VQ4.cif1	23S ribosomal rna	1ffk_0_kt7.cif	13	0.17	HIT#483	0.G.92.	0.C.82.	0.C.93.	0.G.81.	0.G.94.		0.A.80.	0.G.97.	0.A.98.	0.G.79.	0.A.99.	0.G.78.	0.C.100.	0.G.77.	G	C	C	G	G		A	G	A	G	A	G	C	G	S	SHP	S	SHP	IC		HPIC	IC	IC	HPIC	IC	HPIC	S	SHP		LC
1VQ4.cif1	23S ribosomal rna	3d2g_A_kj.cif	12	1.901	HIT#484	0.U.2640.	0.A.2624.	0.C.2641.	0.G.2623.	0.G.2642.	0.A.2622.	0.U.1835.	0.A.1840.	0.C.1841.	0.C.1834.	0.A.1843.		0.C.1844.		U	A	C	G	G	A	U	A	C	C	A		C		S	S	S	S	JC	JC	HC	HC	HC	HC	S		S		5	LR
1VQ4.cif1	23S ribosomal rna	3d2g_A_kj.cif	12	1.689	HIT#485		0.G.941.	0.C.1026.	0.G.940.	0.G.1027.		0.A.939.	0.G.1031.	0.A.1032.	0.G.938.	0.C.1033.	0.C.937.	0.G.1034.	0.C.936.		G	C	G	G		A	G	A	G	C	C	G	C		S	S	S	IC		IC	IC	IC	IC	IC	IC	S	S		LC
1VQ4.cif1	23S ribosomal rna	3d2g_A_kj.cif	12	1.67	HIT#486		0.U.864.	0.C.783.	0.G.863.	0.A.784.		0.A.1485.	0.U.1457.	0.A.1459.	0.G.1484.	0.G.1460.	0.C.1483.	0.U.1461.	0.A.1482.		U	C	G	A		A	U	A	G	G	C	U	A		S	S	S	S		IC	IC	IC	IC	S	S	S	S		LR
1VQ4.cif1	23S ribosomal rna	3d2g_A_kj.cif	12	1.265	HIT#487	0.U.900.	0.C.764.	0.G.901.	0.C.763.	0.G.902.	0.C.762.	0.A.643.	0.A.1355.	0.A.1358.	0.G.642.	0.C.1360.	0.G.641.			U	C	G	C	G	C	A	A	A	G	C	G			IC	IC	S	S	S	S	JC	JC	JC	JC	S	S			5	LC
1VQ4.cif1	23S ribosomal rna	3d2g_A_kj.cif	13	1.443	HIT#488	0.U.900.		0.G.901.	0.C.764.	0.G.902.	0.C.763.	0.A.643.	0.A.1355.	0.A.1358.	0.G.642.	0.C.1360.	0.G.641.	0.C.1361.	0.G.640.	U		G	C	G	C	A	A	A	G	C	G	C	G	IC		S	IC	S	S	JC	JC	JC	JC	S	S	S	S	5	LC
1VQ4.cif1	23S ribosomal rna	3d2g_A_kj.cif	13	1.271	HIT#489	0.U.900.	0.C.764.	0.G.901.	0.C.763.	0.G.902.	0.C.762.	0.A.643.	0.A.1355.	0.A.1358.	0.G.642.		0.G.641.	0.C.1361.	0.G.640.	U	C	G	C	G	C	A	A	A	G		G	C	G	IC	IC	S	S	S	S	JC	JC	JC	JC		S	S	S	5	LC
1VQ4.cif1	23S ribosomal rna	3d2g_A_kj.cif	14	1.504	HIT#490	0.C.1083.	0.G.1076.	0.C.1084.	0.G.1075.	0.C.1085.	0.G.1074.	0.A.1259.	0.U.1096.	0.A.1098.	0.G.1258.	0.G.1099.	0.C.1257.	0.G.1100.	0.C.1256.	C	G	C	G	C	G	A	U	A	G	G	C	G	C	S	S	S	S	S	S	IC	IC	IC	IC	S	S	S	S		LR
1VQ4.cif1	23S ribosomal rna	3d2g_A_kj.cif	14	1.147	HIT#491	0.G.1785.	0.U.1807.	0.C.1786.	0.G.1806.	0.C.1787.	0.G.1805.	0.A.2875.	0.G.2882.	0.A.2883.	0.G.2874.	0.G.2884.	0.C.2873.	0.A.2885.	0.U.2872.	G	U	C	G	C	G	A	G	A	G	G	C	A	U	S	S	S	S	S	S	HC	HC	HC	HC	S	S	S	S		LR
1VQ5.cif1	23S ribosomal rna	1ffk_0_kt7.cif	12	1.545	HIT#492		0.C.1343.	0.G.1312.	0.C.1342.	0.A.1313.		0.A.1341.	0.G.1316.	0.A.1317.	0.G.1340.	0.A.1318.	0.G.1339.	0.G.1319.	0.U.1338.		C	G	C	A		A	G	A	G	A	G	G	U		S	S	S	IC		IC	IC	IC	IC	IC	IC	S	S		LC
1VQ5.cif1	23S ribosomal rna	1ffk_0_kt7.cif	12	1.515	HIT#493	0.C.1025.	0.G.941.	0.C.1026.	0.G.940.	0.G.1027.		0.A.939.	0.G.1031.	0.A.1032.	0.G.938.	0.C.1033.	0.C.937.	0.G.1034.		C	G	C	G	G		A	G	A	G	C	C	G		S	S	S	S	IC		IC	IC	IC	IC	IC	IC	S			LC
1VQ5.cif1	23S ribosomal rna	1ffk_0_kt7.cif	12	1.489	HIT#494	0.G.1311.	0.C.1343.	0.G.1312.	0.C.1342.	0.A.1313.		0.A.1341.	0.G.1316.	0.A.1317.	0.G.1340.	0.A.1318.	0.G.1339.		0.U.1338.	G	C	G	C	A		A	G	A	G	A	G		U	S	S	S	S	IC		IC	IC	IC	IC	IC	IC		S		LC
1VQ5.cif1	23S ribosomal rna	1ffk_0_kt7.cif	12	1.469	HIT#495	0.C.1025.	0.G.941.	0.C.1026.	0.G.940.	0.G.1027.		0.A.939.	0.G.1031.	0.A.1032.	0.G.938.	0.C.1033.	0.C.937.		0.C.936.	C	G	C	G	G		A	G	A	G	C	C		C	S	S	S	S	IC		IC	IC	IC	IC	IC	IC		S		LC
1VQ5.cif1	23S ribosomal rna	1ffk_0_kt7.cif	13	1.856	HIT#496	0.C.42.	0.G.149.	0.U.43.	0.A.148.	0.G.44.		0.A.113.	0.G.47.	0.A.48.	0.G.112.	0.A.49.	0.C.111.	0.G.50.	0.C.110.	C	G	U	A	G		A	G	A	G	A	C	G	C	S	S	S	S	JC		JC	JC	JC	JC	JC	S	S	S	4	LC
1VQ5.cif1	23S ribosomal rna	1ffk_0_kt7.cif	13	1.619	HIT#497	0.C.1146.	0.G.1217.	0.C.1147.	0.G.1216.	0.C.1148.		0.A.1215.	0.G.1151.	0.A.1152.	0.G.1214.	0.C.1153.	0.C.1213.	0.A.1154.	0.C.1212.	C	G	C	G	C		A	G	A	G	C	C	A	C	S	S	S	S	IC		IC	IC	IC	IC	IC	IC	IC	S		LC
1VQ5.cif1	23S ribosomal rna	1ffk_0_kt7.cif	13	1.2	HIT#498	0.C.42.	0.G.149.	0.U.43.	0.A.148.	0.G.44.		0.A.113.	0.G.47.	0.A.48.	0.A.114.	0.A.49.	0.G.112.	0.G.50.	0.C.111.	C	G	U	A	G		A	G	A	A	A	G	G	C	S	S	S	S	JC		JC	JC	JC	JC	JC	JC	S	S	4	LC
1VQ5.cif1	23S ribosomal rna	1ffk_0_kt7.cif	13	0.152	HIT#499	0.G.92.	0.C.82.	0.C.93.	0.G.81.	0.G.94.		0.A.80.	0.G.97.	0.A.98.	0.G.79.	0.A.99.	0.G.78.	0.C.100.	0.G.77.	G	C	C	G	G		A	G	A	G	A	G	C	G	S	SHP	S	SHP	IC		HPIC	IC	IC	HPIC	IC	HPIC	S	SHP		LC
1VQ5.cif1	23S ribosomal rna	3d2g_A_kj.cif	12	1.896	HIT#500	0.U.2640.	0.A.2624.	0.C.2641.	0.G.2623.	0.G.2642.	0.A.2622.	0.U.1835.	0.A.1840.	0.C.1841.	0.C.1834.	0.A.1843.		0.C.1844.		U	A	C	G	G	A	U	A	C	C	A		C		S	S	S	S	JC	JC	HC	HC	HC	HC	S		S		5	LR
1VQ5.cif1	23S ribosomal rna	3d2g_A_kj.cif	12	1.673	HIT#501		0.G.941.	0.C.1026.	0.G.940.	0.G.1027.		0.A.939.	0.G.1031.	0.A.1032.	0.G.938.	0.C.1033.	0.C.937.	0.G.1034.	0.C.936.		G	C	G	G		A	G	A	G	C	C	G	C		S	S	S	IC		IC	IC	IC	IC	IC	IC	S	S		LC
1VQ5.cif1	23S ribosomal rna	3d2g_A_kj.cif	12	1.662	HIT#502		0.U.864.	0.C.783.	0.G.863.	0.A.784.		0.A.1485.	0.U.1457.	0.A.1459.	0.G.1484.	0.G.1460.	0.C.1483.	0.U.1461.	0.A.1482.		U	C	G	A		A	U	A	G	G	C	U	A		S	S	S	S		IC	IC	IC	IC	S	S	S	S		LR
1VQ5.cif1	23S ribosomal rna	3d2g_A_kj.cif	13	1.436	HIT#503	0.U.900.		0.G.901.	0.C.764.	0.G.902.	0.C.763.	0.A.643.	0.A.1355.	0.A.1358.	0.G.642.	0.C.1360.	0.G.641.	0.C.1361.	0.G.640.	U		G	C	G	C	A	A	A	G	C	G	C	G	IC		S	IC	S	S	JC	JC	JC	JC	S	S	S	S	5	LC
1VQ5.cif1	23S ribosomal rna	3d2g_A_kj.cif	13	1.263	HIT#504	0.U.900.	0.C.764.	0.G.901.	0.C.763.	0.G.902.	0.C.762.	0.A.643.	0.A.1355.	0.A.1358.	0.G.642.		0.G.641.	0.C.1361.	0.G.640.	U	C	G	C	G	C	A	A	A	G		G	C	G	IC	IC	S	S	S	S	JC	JC	JC	JC		S	S	S	5	LC
1VQ5.cif1	23S ribosomal rna	3d2g_A_kj.cif	13	1.262	HIT#505	0.U.900.	0.C.764.	0.G.901.	0.C.763.	0.G.902.	0.C.762.	0.A.643.	0.A.1355.	0.A.1358.	0.G.642.	0.C.1360.	0.G.641.	0.C.1361.		U	C	G	C	G	C	A	A	A	G	C	G	C		IC	IC	S	S	S	S	JC	JC	JC	JC	S	S	S		5	LC
1VQ5.cif1	23S ribosomal rna	3d2g_A_kj.cif	14	1.506	HIT#506	0.C.1083.	0.G.1076.	0.C.1084.	0.G.1075.	0.C.1085.	0.G.1074.	0.A.1259.	0.U.1096.	0.A.1098.	0.G.1258.	0.G.1099.	0.C.1257.	0.G.1100.	0.C.1256.	C	G	C	G	C	G	A	U	A	G	G	C	G	C	S	S	S	S	S	S	IC	IC	IC	IC	S	S	S	S		LR
1VQ5.cif1	23S ribosomal rna	3d2g_A_kj.cif	14	1.171	HIT#507	0.G.1785.	0.U.1807.	0.C.1786.	0.G.1806.	0.C.1787.	0.G.1805.	0.A.2875.	0.G.2882.	0.A.2883.	0.G.2874.	0.G.2884.	0.C.2873.	0.A.2885.	0.U.2872.	G	U	C	G	C	G	A	G	A	G	G	C	A	U	S	S	S	S	S	S	HC	HC	HC	HC	S	S	S	S		LR
1VQ6.cif1	23S ribosomal rna	1ffk_0_kt7.cif	12	1.566	HIT#508		0.C.1343.	0.G.1312.	0.C.1342.	0.A.1313.		0.A.1341.	0.G.1316.	0.A.1317.	0.G.1340.	0.A.1318.	0.G.1339.	0.G.1319.	0.U.1338.		C	G	C	A		A	G	A	G	A	G	G	U		S	S	S	IC		IC	IC	IC	IC	IC	IC	S	S		LC
1VQ6.cif1	23S ribosomal rna	1ffk_0_kt7.cif	12	1.511	HIT#509	0.G.1311.	0.C.1343.	0.G.1312.	0.C.1342.	0.A.1313.		0.A.1341.	0.G.1316.	0.A.1317.	0.G.1340.	0.A.1318.	0.G.1339.		0.U.1338.	G	C	G	C	A		A	G	A	G	A	G		U	S	S	S	S	IC		IC	IC	IC	IC	IC	IC		S		LC
1VQ6.cif1	23S ribosomal rna	1ffk_0_kt7.cif	13	1.851	HIT#510	0.C.42.	0.G.149.	0.U.43.	0.A.148.	0.G.44.		0.A.113.	0.G.47.	0.A.48.	0.G.112.	0.A.49.	0.C.111.	0.G.50.	0.C.110.	C	G	U	A	G		A	G	A	G	A	C	G	C	S	S	S	S	JC		JC	JC	JC	JC	JC	S	S	S	4	LC
1VQ6.cif1	23S ribosomal rna	1ffk_0_kt7.cif	13	1.598	HIT#511	0.C.1146.	0.G.1217.	0.C.1147.	0.G.1216.	0.C.1148.		0.A.1215.	0.G.1151.	0.A.1152.	0.G.1214.	0.C.1153.	0.C.1213.	0.A.1154.	0.C.1212.	C	G	C	G	C		A	G	A	G	C	C	A	C	S	S	S	S	IC		IC	IC	IC	IC	IC	IC	IC	S		LC
1VQ6.cif1	23S ribosomal rna	1ffk_0_kt7.cif	13	1.566	HIT#512	0.C.1025.	0.G.941.	0.C.1026.	0.G.940.	0.G.1027.		0.A.939.	0.G.1031.	0.A.1032.	0.G.938.	0.C.1033.	0.C.937.	0.G.1034.	0.C.936.	C	G	C	G	G		A	G	A	G	C	C	G	C	S	S	S	S	IC		IC	IC	IC	IC	IC	IC	S	S		LC
1VQ6.cif1	23S ribosomal rna	1ffk_0_kt7.cif	13	1.203	HIT#513	0.C.42.	0.G.149.	0.U.43.	0.A.148.	0.G.44.		0.A.113.	0.G.47.	0.A.48.	0.A.114.	0.A.49.	0.G.112.	0.G.50.	0.C.111.	C	G	U	A	G		A	G	A	A	A	G	G	C	S	S	S	S	JC		JC	JC	JC	JC	JC	JC	S	S	4	LC
1VQ6.cif1	23S ribosomal rna	1ffk_0_kt7.cif	13	0.163	HIT#514	0.G.92.	0.C.82.	0.C.93.	0.G.81.	0.G.94.		0.A.80.	0.G.97.	0.A.98.	0.G.79.	0.A.99.	0.G.78.	0.C.100.	0.G.77.	G	C	C	G	G		A	G	A	G	A	G	C	G	S	SHP	S	SHP	IC		HPIC	IC	IC	HPIC	IC	HPIC	S	SHP		LC
1VQ6.cif1	23S ribosomal rna	3d2g_A_kj.cif	12	1.925	HIT#515	0.U.2640.	0.A.2624.	0.C.2641.	0.G.2623.	0.G.2642.	0.A.2622.	0.U.1835.	0.A.1840.	0.C.1841.	0.C.1834.	0.A.1843.		0.C.1844.		U	A	C	G	G	A	U	A	C	C	A		C		S	S	S	S	JCJP	JCJP	HC	HC	HC	HC	S		S		5	LR
1VQ6.cif1	23S ribosomal rna	3d2g_A_kj.cif	12	1.658	HIT#516		0.U.864.	0.C.783.	0.G.863.	0.A.784.		0.A.1485.	0.U.1457.	0.A.1459.	0.G.1484.	0.G.1460.	0.C.1483.	0.U.1461.	0.A.1482.		U	C	G	A		A	U	A	G	G	C	U	A		S	S	S	S		IC	IC	IC	IC	S	S	S	S		LR
1VQ6.cif1	23S ribosomal rna	3d2g_A_kj.cif	13	1.442	HIT#517	0.U.900.		0.G.901.	0.C.764.	0.G.902.	0.C.763.	0.A.643.	0.A.1355.	0.A.1358.	0.G.642.	0.C.1360.	0.G.641.	0.C.1361.	0.G.640.	U		G	C	G	C	A	A	A	G	C	G	C	G	IC		S	IC	S	S	JC	JC	JC	JC	S	S	S	S	5	LC
1VQ6.cif1	23S ribosomal rna	3d2g_A_kj.cif	13	1.264	HIT#518	0.U.900.	0.C.764.	0.G.901.	0.C.763.	0.G.902.	0.C.762.	0.A.643.	0.A.1355.	0.A.1358.	0.G.642.		0.G.641.	0.C.1361.	0.G.640.	U	C	G	C	G	C	A	A	A	G		G	C	G	IC	IC	S	S	S	S	JC	JC	JC	JC		S	S	S	5	LC
1VQ6.cif1	23S ribosomal rna	3d2g_A_kj.cif	13	1.263	HIT#519	0.U.900.	0.C.764.	0.G.901.	0.C.763.	0.G.902.	0.C.762.	0.A.643.	0.A.1355.	0.A.1358.	0.G.642.	0.C.1360.	0.G.641.	0.C.1361.		U	C	G	C	G	C	A	A	A	G	C	G	C		IC	IC	S	S	S	S	JC	JC	JC	JC	S	S	S		5	LC
1VQ6.cif1	23S ribosomal rna	3d2g_A_kj.cif	14	1.502	HIT#520	0.C.1083.	0.G.1076.	0.C.1084.	0.G.1075.	0.C.1085.	0.G.1074.	0.A.1259.	0.U.1096.	0.A.1098.	0.G.1258.	0.G.1099.	0.C.1257.	0.G.1100.	0.C.1256.	C	G	C	G	C	G	A	U	A	G	G	C	G	C	S	S	S	S	S	S	IC	IC	IC	IC	S	S	S	S		LR
1VQ6.cif1	23S ribosomal rna	3d2g_A_kj.cif	14	1.148	HIT#521	0.G.1785.	0.U.1807.	0.C.1786.	0.G.1806.	0.C.1787.	0.G.1805.	0.A.2875.	0.G.2882.	0.A.2883.	0.G.2874.	0.G.2884.	0.C.2873.	0.A.2885.	0.U.2872.	G	U	C	G	C	G	A	G	A	G	G	C	A	U	S	S	S	S	S	S	HC	HC	HC	HC	S	S	S	S		LR
1VQ7.cif1	23S ribosomal rna	1ffk_0_kt7.cif	12	1.565	HIT#522		0.C.1343.	0.G.1312.	0.C.1342.	0.A.1313.		0.A.1341.	0.G.1316.	0.A.1317.	0.G.1340.	0.A.1318.	0.G.1339.	0.G.1319.	0.U.1338.		C	G	C	A		A	G	A	G	A	G	G	U		S	S	S	IC		IC	IC	IC	IC	IC	IC	S	S		LC
1VQ7.cif1	23S ribosomal rna	1ffk_0_kt7.cif	12	1.512	HIT#523	0.C.1025.	0.G.941.	0.C.1026.	0.G.940.	0.G.1027.		0.A.939.	0.G.1031.	0.A.1032.	0.G.938.	0.C.1033.	0.C.937.	0.G.1034.		C	G	C	G	G		A	G	A	G	C	C	G		S	S	S	S	IC		IC	IC	IC	IC	IC	IC	S			LC
1VQ7.cif1	23S ribosomal rna	1ffk_0_kt7.cif	12	1.507	HIT#524	0.G.1311.	0.C.1343.	0.G.1312.	0.C.1342.	0.A.1313.		0.A.1341.	0.G.1316.	0.A.1317.	0.G.1340.	0.A.1318.	0.G.1339.		0.U.1338.	G	C	G	C	A		A	G	A	G	A	G		U	S	S	S	S	IC		IC	IC	IC	IC	IC	IC		S		LC
1VQ7.cif1	23S ribosomal rna	1ffk_0_kt7.cif	13	1.855	HIT#525	0.C.42.	0.G.149.	0.U.43.	0.A.148.	0.G.44.		0.A.113.	0.G.47.	0.A.48.	0.G.112.	0.A.49.	0.C.111.	0.G.50.	0.C.110.	C	G	U	A	G		A	G	A	G	A	C	G	C	S	S	S	S	JC		JC	JC	JC	JC	JC	S	S	S	4	LC
1VQ7.cif1	23S ribosomal rna	1ffk_0_kt7.cif	13	1.589	HIT#526	0.C.1146.	0.G.1217.	0.C.1147.	0.G.1216.	0.C.1148.		0.A.1215.	0.G.1151.	0.A.1152.	0.G.1214.	0.C.1153.	0.C.1213.	0.A.1154.	0.C.1212.	C	G	C	G	C		A	G	A	G	C	C	A	C	S	S	S	S	IC		IC	IC	IC	IC	IC	IC	IC	S		LC
1VQ7.cif1	23S ribosomal rna	1ffk_0_kt7.cif	13	1.192	HIT#527	0.C.42.	0.G.149.	0.U.43.	0.A.148.	0.G.44.		0.A.113.	0.G.47.	0.A.48.	0.A.114.	0.A.49.	0.G.112.	0.G.50.	0.C.111.	C	G	U	A	G		A	G	A	A	A	G	G	C	S	S	S	S	JC		JC	JC	JC	JC	JC	JC	S	S	4	LC
1VQ7.cif1	23S ribosomal rna	1ffk_0_kt7.cif	13	0.159	HIT#528	0.G.92.	0.C.82.	0.C.93.	0.G.81.	0.G.94.		0.A.80.	0.G.97.	0.A.98.	0.G.79.	0.A.99.	0.G.78.	0.C.100.	0.G.77.	G	C	C	G	G		A	G	A	G	A	G	C	G	S	SHP	S	SHP	IC		HPIC	IC	IC	HPIC	IC	HPIC	S	SHP		LC
1VQ7.cif1	23S ribosomal rna	3d2g_A_kj.cif	12	1.87	HIT#529	0.U.2640.	0.A.2624.	0.C.2641.	0.G.2623.	0.G.2642.	0.A.2622.	0.U.1835.	0.A.1840.	0.C.1841.	0.C.1834.	0.A.1843.		0.C.1844.		U	A	C	G	G	A	U	A	C	C	A		C		S	S	S	S	JC	JC	HC	HC	HC	HC	S		S		5	LR
1VQ7.cif1	23S ribosomal rna	3d2g_A_kj.cif	12	1.662	HIT#530		0.G.941.	0.C.1026.	0.G.940.	0.G.1027.		0.A.939.	0.G.1031.	0.A.1032.	0.G.938.	0.C.1033.	0.C.937.	0.G.1034.	0.C.936.		G	C	G	G		A	G	A	G	C	C	G	C		S	S	S	IC		IC	IC	IC	IC	IC	IC	S	S		LC
1VQ7.cif1	23S ribosomal rna	3d2g_A_kj.cif	12	1.66	HIT#531		0.U.864.	0.C.783.	0.G.863.	0.A.784.		0.A.1485.	0.U.1457.	0.A.1459.	0.G.1484.	0.G.1460.	0.C.1483.	0.U.1461.	0.A.1482.		U	C	G	A		A	U	A	G	G	C	U	A		S	S	S	S		IC	IC	IC	IC	S	S	S	S		LR
1VQ7.cif1	23S ribosomal rna	3d2g_A_kj.cif	13	1.437	HIT#532	0.U.900.		0.G.901.	0.C.764.	0.G.902.	0.C.763.	0.A.643.	0.A.1355.	0.A.1358.	0.G.642.	0.C.1360.	0.G.641.	0.C.1361.	0.G.640.	U		G	C	G	C	A	A	A	G	C	G	C	G	IC		S	IC	S	S	JC	JC	JC	JC	S	S	S	S	5	LC
1VQ7.cif1	23S ribosomal rna	3d2g_A_kj.cif	13	1.263	HIT#533	0.U.900.	0.C.764.	0.G.901.	0.C.763.	0.G.902.	0.C.762.	0.A.643.	0.A.1355.	0.A.1358.	0.G.642.	0.C.1360.	0.G.641.	0.C.1361.		U	C	G	C	G	C	A	A	A	G	C	G	C		IC	IC	S	S	S	S	JC	JC	JC	JC	S	S	S		5	LC
1VQ7.cif1	23S ribosomal rna	3d2g_A_kj.cif	13	1.26	HIT#534	0.U.900.	0.C.764.	0.G.901.	0.C.763.	0.G.902.	0.C.762.	0.A.643.	0.A.1355.	0.A.1358.	0.G.642.		0.G.641.	0.C.1361.	0.G.640.	U	C	G	C	G	C	A	A	A	G		G	C	G	IC	IC	S	S	S	S	JC	JC	JC	JC		S	S	S	5	LC
1VQ7.cif1	23S ribosomal rna	3d2g_A_kj.cif	14	1.516	HIT#535	0.C.1083.	0.G.1076.	0.C.1084.	0.G.1075.	0.C.1085.	0.G.1074.	0.A.1259.	0.U.1096.	0.A.1098.	0.G.1258.	0.G.1099.	0.C.1257.	0.G.1100.	0.C.1256.	C	G	C	G	C	G	A	U	A	G	G	C	G	C	S	S	S	S	S	S	IC	IC	IC	IC	S	S	S	S		LR
1VQ7.cif1	23S ribosomal rna	3d2g_A_kj.cif	14	1.18	HIT#536	0.G.1785.	0.U.1807.	0.C.1786.	0.G.1806.	0.C.1787.	0.G.1805.	0.A.2875.	0.G.2882.	0.A.2883.	0.G.2874.	0.G.2884.	0.C.2873.	0.A.2885.	0.U.2872.	G	U	C	G	C	G	A	G	A	G	G	C	A	U	S	S	S	S	S	S	HC	HC	HC	HC	S	S	S	S		LR
1VQ8.cif1	23S ribosomal rna	1ffk_0_kt7.cif	12	1.553	HIT#537		0.C.1343.	0.G.1312.	0.C.1342.	0.A.1313.		0.A.1341.	0.G.1316.	0.A.1317.	0.G.1340.	0.A.1318.	0.G.1339.	0.G.1319.	0.U.1338.		C	G	C	A		A	G	A	G	A	G	G	U		S	S	S	IC		IC	IC	IC	IC	IC	IC	S	S		LC
1VQ8.cif1	23S ribosomal rna	1ffk_0_kt7.cif	12	1.494	HIT#538	0.G.1311.	0.C.1343.	0.G.1312.	0.C.1342.	0.A.1313.		0.A.1341.	0.G.1316.	0.A.1317.	0.G.1340.	0.A.1318.	0.G.1339.		0.U.1338.	G	C	G	C	A		A	G	A	G	A	G		U	S	S	S	S	IC		IC	IC	IC	IC	IC	IC		S		LC
1VQ8.cif1	23S ribosomal rna	1ffk_0_kt7.cif	12	1.158	HIT#539	0.C.42.	0.G.149.	0.U.43.	0.A.148.	0.G.44.		0.A.113.	0.G.47.	0.A.48.	0.A.114.		0.G.112.	0.G.50.	0.C.111.	C	G	U	A	G		A	G	A	A		G	G	C	S	S	S	S	JC		JC	JC	JC	JC		JC	S	S	4	LC
1VQ8.cif1	23S ribosomal rna	1ffk_0_kt7.cif	13	1.882	HIT#540	0.C.42.	0.G.149.	0.U.43.	0.A.148.	0.G.44.		0.A.113.	0.G.47.	0.A.48.	0.G.112.	0.A.49.	0.C.111.	0.G.50.	0.C.110.	C	G	U	A	G		A	G	A	G	A	C	G	C	S	S	S	S	JC		JC	JC	JC	JC	JC	S	S	S	4	LC
1VQ8.cif1	23S ribosomal rna	1ffk_0_kt7.cif	13	1.581	HIT#541	0.C.1146.	0.G.1217.	0.C.1147.	0.G.1216.	0.C.1148.		0.A.1215.	0.G.1151.	0.A.1152.	0.G.1214.	0.C.1153.	0.C.1213.	0.A.1154.	0.C.1212.	C	G	C	G	C		A	G	A	G	C	C	A	C	S	S	S	S	IC		IC	IC	IC	IC	IC	IC	IC	S		LC
1VQ8.cif1	23S ribosomal rna	1ffk_0_kt7.cif	13	1.548	HIT#542	0.C.1025.	0.G.941.	0.C.1026.	0.G.940.	0.G.1027.		0.A.939.	0.G.1031.	0.A.1032.	0.G.938.	0.C.1033.	0.C.937.	0.G.1034.	0.C.936.	C	G	C	G	G		A	G	A	G	C	C	G	C	S	S	S	S	IC		IC	IC	IC	IC	IC	IC	S	S		LC
1VQ8.cif1	23S ribosomal rna	1ffk_0_kt7.cif	13	0.149	HIT#543	0.G.92.	0.C.82.	0.C.93.	0.G.81.	0.G.94.		0.A.80.	0.G.97.	0.A.98.	0.G.79.	0.A.99.	0.G.78.	0.C.100.	0.G.77.	G	C	C	G	G		A	G	A	G	A	G	C	G	S	SHP	S	SHP	IC		HPIC	IC	IC	HPIC	IC	HPIC	S	SHP		LC
1VQ8.cif1	23S ribosomal rna	3d2g_A_kj.cif	12	1.897	HIT#544	0.U.2640.	0.A.2624.	0.C.2641.	0.G.2623.	0.G.2642.	0.A.2622.	0.U.1835.	0.A.1840.	0.C.1841.	0.C.1834.	0.A.1843.		0.C.1844.		U	A	C	G	G	A	U	A	C	C	A		C		S	S	S	S	JCJP	JCJP	HC	HC	HC	HC	S		S		5	LR
1VQ8.cif1	23S ribosomal rna	3d2g_A_kj.cif	12	1.682	HIT#545		0.U.864.	0.C.783.	0.G.863.	0.A.784.		0.A.1485.	0.U.1457.	0.A.1459.	0.G.1484.	0.G.1460.	0.C.1483.	0.U.1461.	0.A.1482.		U	C	G	A		A	U	A	G	G	C	U	A		S	S	S	S		IC	IC	IC	IC	S	S	S	S		LR
1VQ8.cif1	23S ribosomal rna	3d2g_A_kj.cif	14	1.506	HIT#546	0.C.1083.	0.G.1076.	0.C.1084.	0.G.1075.	0.C.1085.	0.G.1074.	0.A.1259.	0.U.1096.	0.A.1098.	0.G.1258.	0.G.1099.	0.C.1257.	0.G.1100.	0.C.1256.	C	G	C	G	C	G	A	U	A	G	G	C	G	C	S	S	S	S	S	S	IC	IC	IC	IC	S	S	S	S		LR
1VQ8.cif1	23S ribosomal rna	3d2g_A_kj.cif	14	1.272	HIT#547	0.U.900.	0.C.764.	0.G.901.	0.C.763.	0.G.902.	0.C.762.	0.A.643.	0.A.1355.	0.A.1358.	0.G.642.	0.C.1360.	0.G.641.	0.C.1361.	0.G.640.	U	C	G	C	G	C	A	A	A	G	C	G	C	G	IC	IC	S	S	S	S	JC	JC	JC	JC	S	S	S	S	5	LC
1VQ8.cif1	23S ribosomal rna	3d2g_A_kj.cif	14	1.157	HIT#548	0.G.1785.	0.U.1807.	0.C.1786.	0.G.1806.	0.C.1787.	0.G.1805.	0.A.2875.	0.G.2882.	0.A.2883.	0.G.2874.	0.G.2884.	0.C.2873.	0.A.2885.	0.U.2872.	G	U	C	G	C	G	A	G	A	G	G	C	A	U	S	S	S	S	S	S	HC	HC	HC	HC	S	S	S	S		LR
1VQ9.cif1	23S ribosomal rna	1ffk_0_kt7.cif	12	1.563	HIT#549		0.C.1343.	0.G.1312.	0.C.1342.	0.A.1313.		0.A.1341.	0.G.1316.	0.A.1317.	0.G.1340.	0.A.1318.	0.G.1339.	0.G.1319.	0.U.1338.		C	G	C	A		A	G	A	G	A	G	G	U		S	S	S	IC		IC	IC	IC	IC	IC	IC	S	S		LC
1VQ9.cif1	23S ribosomal rna	1ffk_0_kt7.cif	12	1.505	HIT#550	0.G.1311.	0.C.1343.	0.G.1312.	0.C.1342.	0.A.1313.		0.A.1341.	0.G.1316.	0.A.1317.	0.G.1340.	0.A.1318.	0.G.1339.		0.U.1338.	G	C	G	C	A		A	G	A	G	A	G		U	S	S	S	S	IC		IC	IC	IC	IC	IC	IC		S		LC
1VQ9.cif1	23S ribosomal rna	1ffk_0_kt7.cif	13	1.886	HIT#551	0.C.42.	0.G.149.	0.U.43.	0.A.148.	0.G.44.		0.A.113.	0.G.47.	0.A.48.	0.G.112.	0.A.49.	0.C.111.	0.G.50.	0.C.110.	C	G	U	A	G		A	G	A	G	A	C	G	C	S	S	S	S	JC		JC	JC	JC	JC	JC	S	S	S	4	LC
1VQ9.cif1	23S ribosomal rna	1ffk_0_kt7.cif	13	1.59	HIT#552	0.C.1146.	0.G.1217.	0.C.1147.	0.G.1216.	0.C.1148.		0.A.1215.	0.G.1151.	0.A.1152.	0.G.1214.	0.C.1153.	0.C.1213.	0.A.1154.	0.C.1212.	C	G	C	G	C		A	G	A	G	C	C	A	C	S	S	S	S	IC		IC	IC	IC	IC	IC	IC	IC	S		LC
1VQ9.cif1	23S ribosomal rna	1ffk_0_kt7.cif	13	1.537	HIT#553	0.C.1025.	0.G.941.	0.C.1026.	0.G.940.	0.G.1027.		0.A.939.	0.G.1031.	0.A.1032.	0.G.938.	0.C.1033.	0.C.937.	0.G.1034.	0.C.936.	C	G	C	G	G		A	G	A	G	C	C	G	C	S	S	S	S	IC		IC	IC	IC	IC	IC	IC	S	S		LC
1VQ9.cif1	23S ribosomal rna	1ffk_0_kt7.cif	13	1.215	HIT#554	0.C.42.	0.G.149.	0.U.43.	0.A.148.	0.G.44.		0.A.113.	0.G.47.	0.A.48.	0.A.114.	0.A.49.	0.G.112.	0.G.50.	0.C.111.	C	G	U	A	G		A	G	A	A	A	G	G	C	S	S	S	S	JC		JC	JC	JC	JC	JC	JC	S	S	4	LC
1VQ9.cif1	23S ribosomal rna	1ffk_0_kt7.cif	13	0.164	HIT#555	0.G.92.	0.C.82.	0.C.93.	0.G.81.	0.G.94.		0.A.80.	0.G.97.	0.A.98.	0.G.79.	0.A.99.	0.G.78.	0.C.100.	0.G.77.	G	C	C	G	G		A	G	A	G	A	G	C	G	S	SHP	S	SHP	IC		HPIC	IC	IC	HPIC	IC	HPIC	S	SHP		LC
1VQ9.cif1	23S ribosomal rna	3d2g_A_kj.cif	12	1.899	HIT#556	0.U.2640.	0.A.2624.	0.C.2641.	0.G.2623.	0.G.2642.	0.A.2622.	0.U.1835.	0.A.1840.	0.C.1841.	0.C.1834.	0.A.1843.		0.C.1844.		U	A	C	G	G	A	U	A	C	C	A		C		S	S	S	S	JCJP	JCJP	HC	HC	HC	HC	S		S		5	LR
1VQ9.cif1	23S ribosomal rna	3d2g_A_kj.cif	12	1.69	HIT#557		0.U.864.	0.C.783.	0.G.863.	0.A.784.		0.A.1485.	0.U.1457.	0.A.1459.	0.G.1484.	0.G.1460.	0.C.1483.	0.U.1461.	0.A.1482.		U	C	G	A		A	U	A	G	G	C	U	A		S	S	S	S		IC	IC	IC	IC	S	S	S	S		LR
1VQ9.cif1	23S ribosomal rna	3d2g_A_kj.cif	13	1.606	HIT#558		0.C.2560.	0.G.2574.	0.C.2559.	0.C.2575.	0.G.2558.	0.A.2799.	0.U.2774.	0.A.2776.	0.G.2798.	0.G.2777.	0.C.2797.	0.A.2778.	0.U.2796.		C	G	C	C	G	A	U	A	G	G	C	A	U		S	S	S	S	S	IC	IC	IC	IC	S	S	S	S		LR
1VQ9.cif1	23S ribosomal rna	3d2g_A_kj.cif	13	1.459	HIT#559	0.U.900.		0.G.901.	0.C.764.	0.G.902.	0.C.763.	0.A.643.	0.A.1355.	0.A.1358.	0.G.642.	0.C.1360.	0.G.641.	0.C.1361.	0.G.640.	U		G	C	G	C	A	A	A	G	C	G	C	G	IC		S	IC	S	S	JC	JC	JC	JC	S	S	S	S	5	LC
1VQ9.cif1	23S ribosomal rna	3d2g_A_kj.cif	13	1.281	HIT#560	0.U.900.	0.C.764.	0.G.901.	0.C.763.	0.G.902.	0.C.762.	0.A.643.	0.A.1355.	0.A.1358.	0.G.642.		0.G.641.	0.C.1361.	0.G.640.	U	C	G	C	G	C	A	A	A	G		G	C	G	IC	IC	S	S	S	S	JC	JC	JC	JC		S	S	S	5	LC
1VQ9.cif1	23S ribosomal rna	3d2g_A_kj.cif	14	1.52	HIT#561	0.C.1083.	0.G.1076.	0.C.1084.	0.G.1075.	0.C.1085.	0.G.1074.	0.A.1259.	0.U.1096.	0.A.1098.	0.G.1258.	0.G.1099.	0.C.1257.	0.G.1100.	0.C.1256.	C	G	C	G	C	G	A	U	A	G	G	C	G	C	S	S	S	S	S	S	IC	IC	IC	IC	S	S	S	S		LR
1VQ9.cif1	23S ribosomal rna	3d2g_A_kj.cif	14	1.156	HIT#562	0.G.1785.	0.U.1807.	0.C.1786.	0.G.1806.	0.C.1787.	0.G.1805.	0.A.2875.	0.G.2882.	0.A.2883.	0.G.2874.	0.G.2884.	0.C.2873.	0.A.2885.	0.U.2872.	G	U	C	G	C	G	A	G	A	G	G	C	A	U	S	S	S	S	S	S	HC	HC	HC	HC	S	S	S	S		LR
1VQK.cif1	23S ribosomal rna	1ffk_0_kt7.cif	12	1.56	HIT#563		0.C.1343.	0.G.1312.	0.C.1342.	0.A.1313.		0.A.1341.	0.G.1316.	0.A.1317.	0.G.1340.	0.A.1318.	0.G.1339.	0.G.1319.	0.U.1338.		C	G	C	A		A	G	A	G	A	G	G	U		S	S	S	IC		IC	IC	IC	IC	IC	IC	S	S		LC
1VQK.cif1	23S ribosomal rna	1ffk_0_kt7.cif	12	1.503	HIT#564	0.G.1311.	0.C.1343.	0.G.1312.	0.C.1342.	0.A.1313.		0.A.1341.	0.G.1316.	0.A.1317.	0.G.1340.	0.A.1318.	0.G.1339.		0.U.1338.	G	C	G	C	A		A	G	A	G	A	G		U	S	S	S	S	IC		IC	IC	IC	IC	IC	IC		S		LC
1VQK.cif1	23S ribosomal rna	1ffk_0_kt7.cif	12	1.149	HIT#565	0.C.42.	0.G.149.	0.U.43.	0.A.148.	0.G.44.		0.A.113.	0.G.47.	0.A.48.	0.A.114.		0.G.112.	0.G.50.	0.C.111.	C	G	U	A	G		A	G	A	A		G	G	C	S	S	S	S	JC		JC	JC	JC	JC		JC	S	S	4	LC
1VQK.cif1	23S ribosomal rna	1ffk_0_kt7.cif	13	1.883	HIT#566	0.C.42.	0.G.149.	0.U.43.	0.A.148.	0.G.44.		0.A.113.	0.G.47.	0.A.48.	0.G.112.	0.A.49.	0.C.111.	0.G.50.	0.C.110.	C	G	U	A	G		A	G	A	G	A	C	G	C	S	S	S	S	JC		JC	JC	JC	JC	JC	S	S	S	4	LC
1VQK.cif1	23S ribosomal rna	1ffk_0_kt7.cif	13	1.584	HIT#567	0.C.1025.	0.G.941.	0.C.1026.	0.G.940.	0.G.1027.		0.A.939.	0.G.1031.	0.A.1032.	0.G.938.	0.C.1033.	0.C.937.	0.G.1034.	0.C.936.	C	G	C	G	G		A	G	A	G	C	C	G	C	S	S	S	S	IC		IC	IC	IC	IC	IC	IC	S	S		LC
1VQK.cif1	23S ribosomal rna	1ffk_0_kt7.cif	13	1.565	HIT#568	0.C.1146.	0.G.1217.	0.C.1147.	0.G.1216.	0.C.1148.		0.A.1215.	0.G.1151.	0.A.1152.	0.G.1214.	0.C.1153.	0.C.1213.	0.A.1154.	0.C.1212.	C	G	C	G	C		A	G	A	G	C	C	A	C	S	S	S	S	IC		IC	IC	IC	IC	IC	IC	IC	S		LC
1VQK.cif1	23S ribosomal rna	1ffk_0_kt7.cif	13	0.134	HIT#569	0.G.92.	0.C.82.	0.C.93.	0.G.81.	0.G.94.		0.A.80.	0.G.97.	0.A.98.	0.G.79.	0.A.99.	0.G.78.	0.C.100.	0.G.77.	G	C	C	G	G		A	G	A	G	A	G	C	G	S	SHP	S	SHP	IC		HPIC	IC	IC	HPIC	IC	HPIC	S	SHP		LC
1VQK.cif1	23S ribosomal rna	3d2g_A_kj.cif	12	1.9	HIT#570	0.U.2640.	0.A.2624.	0.C.2641.	0.G.2623.	0.G.2642.	0.A.2622.	0.U.1835.	0.A.1840.	0.C.1841.	0.C.1834.	0.A.1843.		0.C.1844.		U	A	C	G	G	A	U	A	C	C	A		C		S	S	S	S	JC	JC	HC	HC	HC	HC	S		S		5	LR
1VQK.cif1	23S ribosomal rna	3d2g_A_kj.cif	12	1.681	HIT#571		0.U.864.	0.C.783.	0.G.863.	0.A.784.		0.A.1485.	0.U.1457.	0.A.1459.	0.G.1484.	0.G.1460.	0.C.1483.	0.U.1461.	0.A.1482.		U	C	G	A		A	U	A	G	G	C	U	A		S	S	S	S		IC	IC	IC	IC	S	S	S	S		LR
1VQK.cif1	23S ribosomal rna	3d2g_A_kj.cif	12	1.249	HIT#572	0.U.900.	0.C.764.	0.G.901.	0.C.763.	0.G.902.	0.C.762.	0.A.643.	0.A.1355.	0.A.1358.	0.G.642.	0.C.1360.	0.G.641.			U	C	G	C	G	C	A	A	A	G	C	G			IC	IC	S	S	S	S	JC	JC	JC	JC	S	S			5	LC
1VQK.cif1	23S ribosomal rna	3d2g_A_kj.cif	13	1.459	HIT#573	0.U.900.		0.G.901.	0.C.764.	0.G.902.	0.C.763.	0.A.643.	0.A.1355.	0.A.1358.	0.G.642.	0.C.1360.	0.G.641.	0.C.1361.	0.G.640.	U		G	C	G	C	A	A	A	G	C	G	C	G	IC		S	IC	S	S	JC	JC	JC	JC	S	S	S	S	5	LC
1VQK.cif1	23S ribosomal rna	3d2g_A_kj.cif	13	1.276	HIT#574	0.U.900.	0.C.764.	0.G.901.	0.C.763.	0.G.902.	0.C.762.	0.A.643.	0.A.1355.	0.A.1358.	0.G.642.		0.G.641.	0.C.1361.	0.G.640.	U	C	G	C	G	C	A	A	A	G		G	C	G	IC	IC	S	S	S	S	JC	JC	JC	JC		S	S	S	5	LC
1VQK.cif1	23S ribosomal rna	3d2g_A_kj.cif	14	1.508	HIT#575	0.C.1083.	0.G.1076.	0.C.1084.	0.G.1075.	0.C.1085.	0.G.1074.	0.A.1259.	0.U.1096.	0.A.1098.	0.G.1258.	0.G.1099.	0.C.1257.	0.G.1100.	0.C.1256.	C	G	C	G	C	G	A	U	A	G	G	C	G	C	S	S	S	S	S	S	IC	IC	IC	IC	S	S	S	S		LR
1VQK.cif1	23S ribosomal rna	3d2g_A_kj.cif	14	1.157	HIT#576	0.G.1785.	0.U.1807.	0.C.1786.	0.G.1806.	0.C.1787.	0.G.1805.	0.A.2875.	0.G.2882.	0.A.2883.	0.G.2874.	0.G.2884.	0.C.2873.	0.A.2885.	0.U.2872.	G	U	C	G	C	G	A	G	A	G	G	C	A	U	S	S	S	S	S	S	HC	HC	HC	HC	S	S	S	S		LR
1VQL.cif1	23S ribosomal rna	1ffk_0_kt7.cif	12	1.543	HIT#577		0.C.1343.	0.G.1312.	0.C.1342.	0.A.1313.		0.A.1341.	0.G.1316.	0.A.1317.	0.G.1340.	0.A.1318.	0.G.1339.	0.G.1319.	0.U.1338.		C	G	C	A		A	G	A	G	A	G	G	U		S	S	S	IC		IC	IC	IC	IC	IC	IC	S	S		LC
1VQL.cif1	23S ribosomal rna	1ffk_0_kt7.cif	12	1.484	HIT#578	0.G.1311.	0.C.1343.	0.G.1312.	0.C.1342.	0.A.1313.		0.A.1341.	0.G.1316.	0.A.1317.	0.G.1340.	0.A.1318.	0.G.1339.		0.U.1338.	G	C	G	C	A		A	G	A	G	A	G		U	S	S	S	S	IC		IC	IC	IC	IC	IC	IC		S		LC
1VQL.cif1	23S ribosomal rna	1ffk_0_kt7.cif	12	1.149	HIT#579	0.C.42.	0.G.149.	0.U.43.	0.A.148.	0.G.44.		0.A.113.	0.G.47.	0.A.48.	0.A.114.		0.G.112.	0.G.50.	0.C.111.	C	G	U	A	G		A	G	A	A		G	G	C	S	S	S	S	JC		JC	JC	JC	JC		JC	S	S	4	LC
1VQL.cif1	23S ribosomal rna	1ffk_0_kt7.cif	13	1.872	HIT#580	0.C.42.	0.G.149.	0.U.43.	0.A.148.	0.G.44.		0.A.113.	0.G.47.	0.A.48.	0.G.112.	0.A.49.	0.C.111.	0.G.50.	0.C.110.	C	G	U	A	G		A	G	A	G	A	C	G	C	S	S	S	S	JC		JC	JC	JC	JC	JC	S	S	S	4	LC
1VQL.cif1	23S ribosomal rna	1ffk_0_kt7.cif	13	1.572	HIT#581	0.C.1025.	0.G.941.	0.C.1026.	0.G.940.	0.G.1027.		0.A.939.	0.G.1031.	0.A.1032.	0.G.938.	0.C.1033.	0.C.937.	0.G.1034.	0.C.936.	C	G	C	G	G		A	G	A	G	C	C	G	C	S	S	S	S	IC		IC	IC	IC	IC	IC	IC	S	S		LC
1VQL.cif1	23S ribosomal rna	1ffk_0_kt7.cif	13	1.561	HIT#582	0.C.1146.	0.G.1217.	0.C.1147.	0.G.1216.	0.C.1148.		0.A.1215.	0.G.1151.	0.A.1152.	0.G.1214.	0.C.1153.	0.C.1213.	0.A.1154.	0.C.1212.	C	G	C	G	C		A	G	A	G	C	C	A	C	S	S	S	S	IC		IC	IC	IC	IC	IC	IC	IC	S		LC
1VQL.cif1	23S ribosomal rna	1ffk_0_kt7.cif	13	0.139	HIT#583	0.G.92.	0.C.82.	0.C.93.	0.G.81.	0.G.94.		0.A.80.	0.G.97.	0.A.98.	0.G.79.	0.A.99.	0.G.78.	0.C.100.	0.G.77.	G	C	C	G	G		A	G	A	G	A	G	C	G	S	SHP	S	SHP	IC		HPIC	IC	IC	HPIC	IC	HPIC	S	SHP		LC
1VQL.cif1	23S ribosomal rna	3d2g_A_kj.cif	12	1.681	HIT#584		0.U.864.	0.C.783.	0.G.863.	0.A.784.		0.A.1485.	0.U.1457.	0.A.1459.	0.G.1484.	0.G.1460.	0.C.1483.	0.U.1461.	0.A.1482.		U	C	G	A		A	U	A	G	G	C	U	A		S	S	S	S		IC	IC	IC	IC	S	S	S	S		LR
1VQL.cif1	23S ribosomal rna	3d2g_A_kj.cif	12	1.254	HIT#585	0.U.900.	0.C.764.	0.G.901.	0.C.763.	0.G.902.	0.C.762.	0.A.643.	0.A.1355.	0.A.1358.	0.G.642.	0.C.1360.	0.G.641.			U	C	G	C	G	C	A	A	A	G	C	G			IC	IC	S	S	S	S	JC	JC	JC	JC	S	S			5	LC
1VQL.cif1	23S ribosomal rna	3d2g_A_kj.cif	13	1.916	HIT#586	0.U.2640.	0.A.2624.	0.C.2641.	0.G.2623.	0.G.2642.	0.A.2622.	0.U.1835.	0.A.1840.	0.C.1841.	0.C.1834.	0.A.1843.	0.U.1833.	0.C.1844.		U	A	C	G	G	A	U	A	C	C	A	U	C		S	S	S	S	JC	JC	HC	HC	HC	HC	S	S	S		5	LR
1VQL.cif1	23S ribosomal rna	3d2g_A_kj.cif	13	1.452	HIT#587	0.U.900.		0.G.901.	0.C.764.	0.G.902.	0.C.763.	0.A.643.	0.A.1355.	0.A.1358.	0.G.642.	0.C.1360.	0.G.641.	0.C.1361.	0.G.640.	U		G	C	G	C	A	A	A	G	C	G	C	G	IC		S	IC	S	S	JC	JC	JC	JC	S	S	S	S	5	LC
1VQL.cif1	23S ribosomal rna	3d2g_A_kj.cif	13	1.275	HIT#588	0.U.900.	0.C.764.	0.G.901.	0.C.763.	0.G.902.	0.C.762.	0.A.643.	0.A.1355.	0.A.1358.	0.G.642.		0.G.641.	0.C.1361.	0.G.640.	U	C	G	C	G	C	A	A	A	G		G	C	G	IC	IC	S	S	S	S	JC	JC	JC	JC		S	S	S	5	LC
1VQL.cif1	23S ribosomal rna	3d2g_A_kj.cif	14	1.511	HIT#589	0.C.1083.	0.G.1076.	0.C.1084.	0.G.1075.	0.C.1085.	0.G.1074.	0.A.1259.	0.U.1096.	0.A.1098.	0.G.1258.	0.G.1099.	0.C.1257.	0.G.1100.	0.C.1256.	C	G	C	G	C	G	A	U	A	G	G	C	G	C	S	S	S	S	S	S	IC	IC	IC	IC	S	S	S	S		LR
1VQL.cif1	23S ribosomal rna	3d2g_A_kj.cif	14	1.167	HIT#590	0.G.1785.	0.U.1807.	0.C.1786.	0.G.1806.	0.C.1787.	0.G.1805.	0.A.2875.	0.G.2882.	0.A.2883.	0.G.2874.	0.G.2884.	0.C.2873.	0.A.2885.	0.U.2872.	G	U	C	G	C	G	A	G	A	G	G	C	A	U	S	S	S	S	S	S	HC	HC	HC	HC	S	S	S	S		LR
1VQM.cif1	23S ribosomal rna	1ffk_0_kt7.cif	12	1.538	HIT#591		0.C.1343.	0.G.1312.	0.C.1342.	0.A.1313.		0.A.1341.	0.G.1316.	0.A.1317.	0.G.1340.	0.A.1318.	0.G.1339.	0.G.1319.	0.U.1338.		C	G	C	A		A	G	A	G	A	G	G	U		S	S	S	IC		IC	IC	IC	IC	IC	IC	S	S		LC
1VQM.cif1	23S ribosomal rna	1ffk_0_kt7.cif	12	1.48	HIT#592	0.G.1311.	0.C.1343.	0.G.1312.	0.C.1342.	0.A.1313.		0.A.1341.	0.G.1316.	0.A.1317.	0.G.1340.	0.A.1318.	0.G.1339.		0.U.1338.	G	C	G	C	A		A	G	A	G	A	G		U	S	S	S	S	IC		IC	IC	IC	IC	IC	IC		S		LC
1VQM.cif1	23S ribosomal rna	1ffk_0_kt7.cif	12	1.141	HIT#593	0.C.42.	0.G.149.	0.U.43.	0.A.148.	0.G.44.		0.A.113.	0.G.47.	0.A.48.	0.A.114.		0.G.112.	0.G.50.	0.C.111.	C	G	U	A	G		A	G	A	A		G	G	C	S	S	S	S	JC		JC	JC	JC	JC		JC	S	S	4	LC
1VQM.cif1	23S ribosomal rna	1ffk_0_kt7.cif	13	1.882	HIT#594	0.C.42.	0.G.149.	0.U.43.	0.A.148.	0.G.44.		0.A.113.	0.G.47.	0.A.48.	0.G.112.	0.A.49.	0.C.111.	0.G.50.	0.C.110.	C	G	U	A	G		A	G	A	G	A	C	G	C	S	S	S	S	JC		JC	JC	JC	JC	JC	S	S	S	4	LC
1VQM.cif1	23S ribosomal rna	1ffk_0_kt7.cif	13	1.572	HIT#595	0.C.1146.	0.G.1217.	0.C.1147.	0.G.1216.	0.C.1148.		0.A.1215.	0.G.1151.	0.A.1152.	0.G.1214.	0.C.1153.	0.C.1213.	0.A.1154.	0.C.1212.	C	G	C	G	C		A	G	A	G	C	C	A	C	S	S	S	S	IC		IC	IC	IC	IC	IC	IC	IC	S		LC
1VQM.cif1	23S ribosomal rna	1ffk_0_kt7.cif	13	1.567	HIT#596	0.C.1025.	0.G.941.	0.C.1026.	0.G.940.	0.G.1027.		0.A.939.	0.G.1031.	0.A.1032.	0.G.938.	0.C.1033.	0.C.937.	0.G.1034.	0.C.936.	C	G	C	G	G		A	G	A	G	C	C	G	C	S	S	S	S	IC		IC	IC	IC	IC	IC	IC	S	S		LC
1VQM.cif1	23S ribosomal rna	1ffk_0_kt7.cif	13	0.149	HIT#597	0.G.92.	0.C.82.	0.C.93.	0.G.81.	0.G.94.		0.A.80.	0.G.97.	0.A.98.	0.G.79.	0.A.99.	0.G.78.	0.C.100.	0.G.77.	G	C	C	G	G		A	G	A	G	A	G	C	G	S	SHP	S	SHP	IC		HPIC	IC	IC	HPIC	IC	HPIC	S	SHP		LC
1VQM.cif1	23S ribosomal rna	3d2g_A_kj.cif	12	1.888	HIT#598	0.U.2640.	0.A.2624.	0.C.2641.	0.G.2623.	0.G.2642.	0.A.2622.	0.U.1835.	0.A.1840.	0.C.1841.	0.C.1834.	0.A.1843.		0.C.1844.		U	A	C	G	G	A	U	A	C	C	A		C		S	S	S	S	JC	JC	HC	HC	HC	HC	S		S		5	LR
1VQM.cif1	23S ribosomal rna	3d2g_A_kj.cif	12	1.679	HIT#599		0.U.864.	0.C.783.	0.G.863.	0.A.784.		0.A.1485.	0.U.1457.	0.A.1459.	0.G.1484.	0.G.1460.	0.C.1483.	0.U.1461.	0.A.1482.		U	C	G	A		A	U	A	G	G	C	U	A		S	S	S	S		IC	IC	IC	IC	S	S	S	S		LR
1VQM.cif1	23S ribosomal rna	3d2g_A_kj.cif	12	1.261	HIT#600	0.U.900.	0.C.764.	0.G.901.	0.C.763.	0.G.902.	0.C.762.	0.A.643.	0.A.1355.	0.A.1358.	0.G.642.	0.C.1360.	0.G.641.			U	C	G	C	G	C	A	A	A	G	C	G			IC	IC	S	S	S	S	JC	JC	JC	JC	S	S			5	LC
1VQM.cif1	23S ribosomal rna	3d2g_A_kj.cif	13	1.607	HIT#601		0.C.2560.	0.G.2574.	0.C.2559.	0.C.2575.	0.G.2558.	0.A.2799.	0.U.2774.	0.A.2776.	0.G.2798.	0.G.2777.	0.C.2797.	0.A.2778.	0.U.2796.		C	G	C	C	G	A	U	A	G	G	C	A	U		S	S	S	S	S	IC	IC	IC	IC	S	S	S	S		LR
1VQM.cif1	23S ribosomal rna	3d2g_A_kj.cif	13	1.452	HIT#602	0.U.900.		0.G.901.	0.C.764.	0.G.902.	0.C.763.	0.A.643.	0.A.1355.	0.A.1358.	0.G.642.	0.C.1360.	0.G.641.	0.C.1361.	0.G.640.	U		G	C	G	C	A	A	A	G	C	G	C	G	IC		S	IC	S	S	JC	JC	JC	JC	S	S	S	S	5	LC
1VQM.cif1	23S ribosomal rna	3d2g_A_kj.cif	13	1.281	HIT#603	0.U.900.	0.C.764.	0.G.901.	0.C.763.	0.G.902.	0.C.762.	0.A.643.	0.A.1355.	0.A.1358.	0.G.642.		0.G.641.	0.C.1361.	0.G.640.	U	C	G	C	G	C	A	A	A	G		G	C	G	IC	IC	S	S	S	S	JC	JC	JC	JC		S	S	S	5	LC
1VQM.cif1	23S ribosomal rna	3d2g_A_kj.cif	14	1.512	HIT#604	0.C.1083.	0.G.1076.	0.C.1084.	0.G.1075.	0.C.1085.	0.G.1074.	0.A.1259.	0.U.1096.	0.A.1098.	0.G.1258.	0.G.1099.	0.C.1257.	0.G.1100.	0.C.1256.	C	G	C	G	C	G	A	U	A	G	G	C	G	C	S	S	S	S	S	S	IC	IC	IC	IC	S	S	S	S		LR
1VQM.cif1	23S ribosomal rna	3d2g_A_kj.cif	14	1.151	HIT#605	0.G.1785.	0.U.1807.	0.C.1786.	0.G.1806.	0.C.1787.	0.G.1805.	0.A.2875.	0.G.2882.	0.A.2883.	0.G.2874.	0.G.2884.	0.C.2873.	0.A.2885.	0.U.2872.	G	U	C	G	C	G	A	G	A	G	G	C	A	U	S	S	S	S	S	S	HC	HC	HC	HC	S	S	S	S		LR
1VQN.cif1	23S ribosomal rna	1ffk_0_kt7.cif	12	1.542	HIT#606		0.C.1343.	0.G.1312.	0.C.1342.	0.A.1313.		0.A.1341.	0.G.1316.	0.A.1317.	0.G.1340.	0.A.1318.	0.G.1339.	0.G.1319.	0.U.1338.		C	G	C	A		A	G	A	G	A	G	G	U		S	S	S	IC		IC	IC	IC	IC	IC	IC	S	S		LC
1VQN.cif1	23S ribosomal rna	1ffk_0_kt7.cif	12	1.485	HIT#607	0.G.1311.	0.C.1343.	0.G.1312.	0.C.1342.	0.A.1313.		0.A.1341.	0.G.1316.	0.A.1317.	0.G.1340.	0.A.1318.	0.G.1339.		0.U.1338.	G	C	G	C	A		A	G	A	G	A	G		U	S	S	S	S	IC		IC	IC	IC	IC	IC	IC		S		LC
1VQN.cif1	23S ribosomal rna	1ffk_0_kt7.cif	13	1.874	HIT#608	0.C.42.	0.G.149.	0.U.43.	0.A.148.	0.G.44.		0.A.113.	0.G.47.	0.A.48.	0.G.112.	0.A.49.	0.C.111.	0.G.50.	0.C.110.	C	G	U	A	G		A	G	A	G	A	C	G	C	S	S	S	S	JC		JC	JC	JC	JC	JC	S	S	S	4	LC
1VQN.cif1	23S ribosomal rna	1ffk_0_kt7.cif	13	1.592	HIT#609	0.C.1146.	0.G.1217.	0.C.1147.	0.G.1216.	0.C.1148.		0.A.1215.	0.G.1151.	0.A.1152.	0.G.1214.	0.C.1153.	0.C.1213.	0.A.1154.	0.C.1212.	C	G	C	G	C		A	G	A	G	C	C	A	C	S	S	S	S	IC		IC	IC	IC	IC	IC	IC	IC	S		LC
1VQN.cif1	23S ribosomal rna	1ffk_0_kt7.cif	13	1.549	HIT#610	0.C.1025.	0.G.941.	0.C.1026.	0.G.940.	0.G.1027.		0.A.939.	0.G.1031.	0.A.1032.	0.G.938.	0.C.1033.	0.C.937.	0.G.1034.	0.C.936.	C	G	C	G	G		A	G	A	G	C	C	G	C	S	S	S	S	IC		IC	IC	IC	IC	IC	IC	S	S		LC
1VQN.cif1	23S ribosomal rna	1ffk_0_kt7.cif	13	1.219	HIT#611	0.C.42.	0.G.149.	0.U.43.	0.A.148.	0.G.44.		0.A.113.	0.G.47.	0.A.48.	0.A.114.	0.A.49.	0.G.112.	0.G.50.	0.C.111.	C	G	U	A	G		A	G	A	A	A	G	G	C	S	S	S	S	JC		JC	JC	JC	JC	JC	JC	S	S	4	LC
1VQN.cif1	23S ribosomal rna	1ffk_0_kt7.cif	13	0.141	HIT#612	0.G.92.	0.C.82.	0.C.93.	0.G.81.	0.G.94.		0.A.80.	0.G.97.	0.A.98.	0.G.79.	0.A.99.	0.G.78.	0.C.100.	0.G.77.	G	C	C	G	G		A	G	A	G	A	G	C	G	S	SHP	S	SHP	IC		HPIC	IC	IC	HPIC	IC	HPIC	S	SHP		LC
1VQN.cif1	23S ribosomal rna	3d2g_A_kj.cif	12	1.903	HIT#613	0.U.2640.	0.A.2624.	0.C.2641.	0.G.2623.	0.G.2642.	0.A.2622.	0.U.1835.	0.A.1840.	0.C.1841.	0.C.1834.	0.A.1843.		0.C.1844.		U	A	C	G	G	A	U	A	C	C	A		C		S	S	S	S	JCJP	JCJP	HC	HC	HC	HC	S		S		5	LR
1VQN.cif1	23S ribosomal rna	3d2g_A_kj.cif	12	1.678	HIT#614		0.U.864.	0.C.783.	0.G.863.	0.A.784.		0.A.1485.	0.U.1457.	0.A.1459.	0.G.1484.	0.G.1460.	0.C.1483.	0.U.1461.	0.A.1482.		U	C	G	A		A	U	A	G	G	C	U	A		S	S	S	S		IC	IC	IC	IC	S	S	S	S		LR
1VQN.cif1	23S ribosomal rna	3d2g_A_kj.cif	12	1.257	HIT#615	0.U.900.	0.C.764.	0.G.901.	0.C.763.	0.G.902.	0.C.762.	0.A.643.	0.A.1355.	0.A.1358.	0.G.642.	0.C.1360.	0.G.641.			U	C	G	C	G	C	A	A	A	G	C	G			IC	IC	S	S	S	S	JC	JC	JC	JC	S	S			5	LC
1VQN.cif1	23S ribosomal rna	3d2g_A_kj.cif	13	1.589	HIT#616		0.C.2560.	0.G.2574.	0.C.2559.	0.C.2575.	0.G.2558.	0.A.2799.	0.U.2774.	0.A.2776.	0.G.2798.	0.G.2777.	0.C.2797.	0.A.2778.	0.U.2796.		C	G	C	C	G	A	U	A	G	G	C	A	U		S	S	S	S	S	IC	IC	IC	IC	S	S	S	S		LR
1VQN.cif1	23S ribosomal rna	3d2g_A_kj.cif	13	1.453	HIT#617	0.U.900.		0.G.901.	0.C.764.	0.G.902.	0.C.763.	0.A.643.	0.A.1355.	0.A.1358.	0.G.642.	0.C.1360.	0.G.641.	0.C.1361.	0.G.640.	U		G	C	G	C	A	A	A	G	C	G	C	G	IC		S	IC	S	S	JC	JC	JC	JC	S	S	S	S	5	LC
1VQN.cif1	23S ribosomal rna	3d2g_A_kj.cif	13	1.278	HIT#618	0.U.900.	0.C.764.	0.G.901.	0.C.763.	0.G.902.	0.C.762.	0.A.643.	0.A.1355.	0.A.1358.	0.G.642.		0.G.641.	0.C.1361.	0.G.640.	U	C	G	C	G	C	A	A	A	G		G	C	G	IC	IC	S	S	S	S	JC	JC	JC	JC		S	S	S	5	LC
1VQN.cif1	23S ribosomal rna	3d2g_A_kj.cif	14	1.506	HIT#619	0.C.1083.	0.G.1076.	0.C.1084.	0.G.1075.	0.C.1085.	0.G.1074.	0.A.1259.	0.U.1096.	0.A.1098.	0.G.1258.	0.G.1099.	0.C.1257.	0.G.1100.	0.C.1256.	C	G	C	G	C	G	A	U	A	G	G	C	G	C	S	S	S	S	S	S	IC	IC	IC	IC	S	S	S	S		LR
1VQN.cif1	23S ribosomal rna	3d2g_A_kj.cif	14	1.177	HIT#620	0.G.1785.	0.U.1807.	0.C.1786.	0.G.1806.	0.C.1787.	0.G.1805.	0.A.2875.	0.G.2882.	0.A.2883.	0.G.2874.	0.G.2884.	0.C.2873.	0.A.2885.	0.U.2872.	G	U	C	G	C	G	A	G	A	G	G	C	A	U	S	S	S	S	S	S	HC	HC	HC	HC	S	S	S	S		LR
1VQO.cif1	23S ribosomal rna	1ffk_0_kt7.cif	12	1.551	HIT#621		0.C.1343.	0.G.1312.	0.C.1342.	0.A.1313.		0.A.1341.	0.G.1316.	0.A.1317.	0.G.1340.	0.A.1318.	0.G.1339.	0.G.1319.	0.U.1338.		C	G	C	A		A	G	A	G	A	G	G	U		S	S	S	IC		IC	IC	IC	IC	IC	IC	S	S		LC
1VQO.cif1	23S ribosomal rna	1ffk_0_kt7.cif	12	1.495	HIT#622	0.G.1311.	0.C.1343.	0.G.1312.	0.C.1342.	0.A.1313.		0.A.1341.	0.G.1316.	0.A.1317.	0.G.1340.	0.A.1318.	0.G.1339.		0.U.1338.	G	C	G	C	A		A	G	A	G	A	G		U	S	S	S	S	IC		IC	IC	IC	IC	IC	IC		S		LC
1VQO.cif1	23S ribosomal rna	1ffk_0_kt7.cif	12	1.153	HIT#623	0.C.42.	0.G.149.	0.U.43.	0.A.148.	0.G.44.		0.A.113.	0.G.47.	0.A.48.	0.A.114.		0.G.112.	0.G.50.	0.C.111.	C	G	U	A	G		A	G	A	A		G	G	C	S	S	S	S	JC		JC	JC	JC	JC		JC	S	S	4	LC
1VQO.cif1	23S ribosomal rna	1ffk_0_kt7.cif	13	1.874	HIT#624	0.C.42.	0.G.149.	0.U.43.	0.A.148.	0.G.44.		0.A.113.	0.G.47.	0.A.48.	0.G.112.	0.A.49.	0.C.111.	0.G.50.	0.C.110.	C	G	U	A	G		A	G	A	G	A	C	G	C	S	S	S	S	JC		JC	JC	JC	JC	JC	S	S	S	4	LC
1VQO.cif1	23S ribosomal rna	1ffk_0_kt7.cif	13	1.585	HIT#625	0.C.1025.	0.G.941.	0.C.1026.	0.G.940.	0.G.1027.		0.A.939.	0.G.1031.	0.A.1032.	0.G.938.	0.C.1033.	0.C.937.	0.G.1034.	0.C.936.	C	G	C	G	G		A	G	A	G	C	C	G	C	S	S	S	S	IC		IC	IC	IC	IC	IC	IC	S	S		LC
1VQO.cif1	23S ribosomal rna	1ffk_0_kt7.cif	13	1.582	HIT#626	0.C.1146.	0.G.1217.	0.C.1147.	0.G.1216.	0.C.1148.		0.A.1215.	0.G.1151.	0.A.1152.	0.G.1214.	0.C.1153.	0.C.1213.	0.A.1154.	0.C.1212.	C	G	C	G	C		A	G	A	G	C	C	A	C	S	S	S	S	IC		IC	IC	IC	IC	IC	IC	IC	S		LC
1VQO.cif1	23S ribosomal rna	1ffk_0_kt7.cif	13	0.152	HIT#627	0.G.92.	0.C.82.	0.C.93.	0.G.81.	0.G.94.		0.A.80.	0.G.97.	0.A.98.	0.G.79.	0.A.99.	0.G.78.	0.C.100.	0.G.77.	G	C	C	G	G		A	G	A	G	A	G	C	G	S	SHP	S	SHP	IC		HPIC	IC	IC	HPIC	IC	HPIC	S	SHP		LC
1VQO.cif1	23S ribosomal rna	3d2g_A_kj.cif	12	1.889	HIT#628	0.U.2640.	0.A.2624.	0.C.2641.	0.G.2623.	0.G.2642.	0.A.2622.	0.U.1835.	0.A.1840.	0.C.1841.	0.C.1834.	0.A.1843.		0.C.1844.		U	A	C	G	G	A	U	A	C	C	A		C		S	S	S	S	JC	JC	HC	HC	HC	HC	S		S		5	LR
1VQO.cif1	23S ribosomal rna	3d2g_A_kj.cif	12	1.686	HIT#629		0.U.864.	0.C.783.	0.G.863.	0.A.784.		0.A.1485.	0.U.1457.	0.A.1459.	0.G.1484.	0.G.1460.	0.C.1483.	0.U.1461.	0.A.1482.		U	C	G	A		A	U	A	G	G	C	U	A		S	S	S	S		IC	IC	IC	IC	S	S	S	S		LR
1VQO.cif1	23S ribosomal rna	3d2g_A_kj.cif	12	1.259	HIT#630	0.U.900.	0.C.764.	0.G.901.	0.C.763.	0.G.902.	0.C.762.	0.A.643.	0.A.1355.	0.A.1358.	0.G.642.	0.C.1360.	0.G.641.			U	C	G	C	G	C	A	A	A	G	C	G			IC	IC	S	S	S	S	JC	JC	JC	JC	S	S			5	LC
1VQO.cif1	23S ribosomal rna	3d2g_A_kj.cif	13	1.616	HIT#631		0.C.2560.	0.G.2574.	0.C.2559.	0.C.2575.	0.G.2558.	0.A.2799.	0.U.2774.	0.A.2776.	0.G.2798.	0.G.2777.	0.C.2797.	0.A.2778.	0.U.2796.		C	G	C	C	G	A	U	A	G	G	C	A	U		S	S	S	S	S	IC	IC	IC	IC	S	S	S	S		LR
1VQO.cif1	23S ribosomal rna	3d2g_A_kj.cif	13	1.458	HIT#632	0.U.900.		0.G.901.	0.C.764.	0.G.902.	0.C.763.	0.A.643.	0.A.1355.	0.A.1358.	0.G.642.	0.C.1360.	0.G.641.	0.C.1361.	0.G.640.	U		G	C	G	C	A	A	A	G	C	G	C	G	IC		S	IC	S	S	JC	JC	JC	JC	S	S	S	S	5	LC
1VQO.cif1	23S ribosomal rna	3d2g_A_kj.cif	13	1.279	HIT#633	0.U.900.	0.C.764.	0.G.901.	0.C.763.	0.G.902.	0.C.762.	0.A.643.	0.A.1355.	0.A.1358.	0.G.642.		0.G.641.	0.C.1361.	0.G.640.	U	C	G	C	G	C	A	A	A	G		G	C	G	IC	IC	S	S	S	S	JC	JC	JC	JC		S	S	S	5	LC
1VQO.cif1	23S ribosomal rna	3d2g_A_kj.cif	14	1.503	HIT#634	0.C.1083.	0.G.1076.	0.C.1084.	0.G.1075.	0.C.1085.	0.G.1074.	0.A.1259.	0.U.1096.	0.A.1098.	0.G.1258.	0.G.1099.	0.C.1257.	0.G.1100.	0.C.1256.	C	G	C	G	C	G	A	U	A	G	G	C	G	C	S	S	S	S	S	S	IC	IC	IC	IC	S	S	S	S		LR
1VQO.cif1	23S ribosomal rna	3d2g_A_kj.cif	14	1.17	HIT#635	0.G.1785.	0.U.1807.	0.C.1786.	0.G.1806.	0.C.1787.	0.G.1805.	0.A.2875.	0.G.2882.	0.A.2883.	0.G.2874.	0.G.2884.	0.C.2873.	0.A.2885.	0.U.2872.	G	U	C	G	C	G	A	G	A	G	G	C	A	U	S	S	S	S	S	S	HC	HC	HC	HC	S	S	S	S		LR
1VQP.cif1	23S ribosomal rna	1ffk_0_kt7.cif	12	1.542	HIT#636		0.C.1343.	0.G.1312.	0.C.1342.	0.A.1313.		0.A.1341.	0.G.1316.	0.A.1317.	0.G.1340.	0.A.1318.	0.G.1339.	0.G.1319.	0.U.1338.		C	G	C	A		A	G	A	G	A	G	G	U		S	S	S	IC		IC	IC	IC	IC	IC	IC	S	S		LC
1VQP.cif1	23S ribosomal rna	1ffk_0_kt7.cif	12	1.489	HIT#637	0.G.1311.	0.C.1343.	0.G.1312.	0.C.1342.	0.A.1313.		0.A.1341.	0.G.1316.	0.A.1317.	0.G.1340.	0.A.1318.	0.G.1339.		0.U.1338.	G	C	G	C	A		A	G	A	G	A	G		U	S	S	S	S	IC		IC	IC	IC	IC	IC	IC		S		LC
1VQP.cif1	23S ribosomal rna	1ffk_0_kt7.cif	13	1.868	HIT#638	0.C.42.	0.G.149.	0.U.43.	0.A.148.	0.G.44.		0.A.113.	0.G.47.	0.A.48.	0.G.112.	0.A.49.	0.C.111.	0.G.50.	0.C.110.	C	G	U	A	G		A	G	A	G	A	C	G	C	S	S	S	S	JC		JC	JC	JC	JC	JC	S	S	S	4	LC
1VQP.cif1	23S ribosomal rna	1ffk_0_kt7.cif	13	1.6	HIT#639	0.C.1146.	0.G.1217.	0.C.1147.	0.G.1216.	0.C.1148.		0.A.1215.	0.G.1151.	0.A.1152.	0.G.1214.	0.C.1153.	0.C.1213.	0.A.1154.	0.C.1212.	C	G	C	G	C		A	G	A	G	C	C	A	C	S	S	S	S	IC		IC	IC	IC	IC	IC	IC	IC	S		LC
1VQP.cif1	23S ribosomal rna	1ffk_0_kt7.cif	13	1.561	HIT#640	0.C.1025.	0.G.941.	0.C.1026.	0.G.940.	0.G.1027.		0.A.939.	0.G.1031.	0.A.1032.	0.G.938.	0.C.1033.	0.C.937.	0.G.1034.	0.C.936.	C	G	C	G	G		A	G	A	G	C	C	G	C	S	S	S	S	IC		IC	IC	IC	IC	IC	IC	S	S		LC
1VQP.cif1	23S ribosomal rna	1ffk_0_kt7.cif	13	1.214	HIT#641	0.C.42.	0.G.149.	0.U.43.	0.A.148.	0.G.44.		0.A.113.	0.G.47.	0.A.48.	0.A.114.	0.A.49.	0.G.112.	0.G.50.	0.C.111.	C	G	U	A	G		A	G	A	A	A	G	G	C	S	S	S	S	JC		JC	JC	JC	JC	JC	JC	S	S	4	LC
1VQP.cif1	23S ribosomal rna	1ffk_0_kt7.cif	13	0.139	HIT#642	0.G.92.	0.C.82.	0.C.93.	0.G.81.	0.G.94.		0.A.80.	0.G.97.	0.A.98.	0.G.79.	0.A.99.	0.G.78.	0.C.100.	0.G.77.	G	C	C	G	G		A	G	A	G	A	G	C	G	S	SHP	S	SHP	IC		HPIC	IC	IC	HPIC	IC	HPIC	S	SHP		LC
1VQP.cif1	23S ribosomal rna	3d2g_A_kj.cif	12	1.678	HIT#643		0.U.864.	0.C.783.	0.G.863.	0.A.784.		0.A.1485.	0.U.1457.	0.A.1459.	0.G.1484.	0.G.1460.	0.C.1483.	0.U.1461.	0.A.1482.		U	C	G	A		A	U	A	G	G	C	U	A		S	S	S	S		IC	IC	IC	IC	S	S	S	S		LR
1VQP.cif1	23S ribosomal rna	3d2g_A_kj.cif	12	1.262	HIT#644	0.U.900.	0.C.764.	0.G.901.	0.C.763.	0.G.902.	0.C.762.	0.A.643.	0.A.1355.	0.A.1358.	0.G.642.	0.C.1360.	0.G.641.			U	C	G	C	G	C	A	A	A	G	C	G			IC	IC	S	S	S	S	JC	JC	JC	JC	S	S			5	LC
1VQP.cif1	23S ribosomal rna	3d2g_A_kj.cif	13	1.918	HIT#645	0.U.2640.	0.A.2624.	0.C.2641.	0.G.2623.	0.G.2642.	0.A.2622.	0.U.1835.	0.A.1840.	0.C.1841.	0.C.1834.	0.A.1843.	0.U.1833.	0.C.1844.		U	A	C	G	G	A	U	A	C	C	A	U	C		S	S	S	S	JC	JC	HC	HC	HC	HC	S	S	S		5	LR
1VQP.cif1	23S ribosomal rna	3d2g_A_kj.cif	13	1.611	HIT#646		0.C.2560.	0.G.2574.	0.C.2559.	0.C.2575.	0.G.2558.	0.A.2799.	0.U.2774.	0.A.2776.	0.G.2798.	0.G.2777.	0.C.2797.	0.A.2778.	0.U.2796.		C	G	C	C	G	A	U	A	G	G	C	A	U		S	S	S	S	S	IC	IC	IC	IC	S	S	S	S		LR
1VQP.cif1	23S ribosomal rna	3d2g_A_kj.cif	13	1.448	HIT#647	0.U.900.		0.G.901.	0.C.764.	0.G.902.	0.C.763.	0.A.643.	0.A.1355.	0.A.1358.	0.G.642.	0.C.1360.	0.G.641.	0.C.1361.	0.G.640.	U		G	C	G	C	A	A	A	G	C	G	C	G	IC		S	IC	S	S	JC	JC	JC	JC	S	S	S	S	5	LC
1VQP.cif1	23S ribosomal rna	3d2g_A_kj.cif	13	1.281	HIT#648	0.U.900.	0.C.764.	0.G.901.	0.C.763.	0.G.902.	0.C.762.	0.A.643.	0.A.1355.	0.A.1358.	0.G.642.		0.G.641.	0.C.1361.	0.G.640.	U	C	G	C	G	C	A	A	A	G		G	C	G	IC	IC	S	S	S	S	JC	JC	JC	JC		S	S	S	5	LC
1VQP.cif1	23S ribosomal rna	3d2g_A_kj.cif	14	1.508	HIT#649	0.C.1083.	0.G.1076.	0.C.1084.	0.G.1075.	0.C.1085.	0.G.1074.	0.A.1259.	0.U.1096.	0.A.1098.	0.G.1258.	0.G.1099.	0.C.1257.	0.G.1100.	0.C.1256.	C	G	C	G	C	G	A	U	A	G	G	C	G	C	S	S	S	S	S	S	IC	IC	IC	IC	S	S	S	S		LR
1VQP.cif1	23S ribosomal rna	3d2g_A_kj.cif	14	1.163	HIT#650	0.G.1785.	0.U.1807.	0.C.1786.	0.G.1806.	0.C.1787.	0.G.1805.	0.A.2875.	0.G.2882.	0.A.2883.	0.G.2874.	0.G.2884.	0.C.2873.	0.A.2885.	0.U.2872.	G	U	C	G	C	G	A	G	A	G	G	C	A	U	S	S	S	S	S	S	HC	HC	HC	HC	S	S	S	S		LR
1VVJ.cif1	23S rRNA	1ffk_0_kt7.cif	12	1.816	HIT#651	RA.C.1207.	RA.G.1239.	RA.C.1208.	RA.G.1238.	RA.G.1209.		RA.A.1237.	RA.G.1212.	RA.A.1213.	RA.G.1236.	RA.A.1214.	RA.G.1235.		RA.U.1234.	C	G	C	G	G		A	G	A	G	A	G		U	S	S	S	S	IC		IC	IC	IC	IC	IC	IC		S		LC
1VVJ.cif1	23S rRNA	1ffk_0_kt7.cif	12	1.747	HIT#652	YA.C.1207.	YA.G.1239.	YA.C.1208.	YA.G.1238.	YA.G.1209.		YA.A.1237.	YA.G.1212.	YA.A.1213.	YA.G.1236.	YA.A.1214.	YA.G.1235.		YA.U.1234.	C	G	C	G	G		A	G	A	G	A	G		U	S	S	S	S	IC		IC	IC	IC	IC	IC	IC		S		LC
1VVJ.cif1	23S rRNA	1ffk_0_kt7.cif	12	1.628	HIT#653		RA.G.2160.	RA.C.2129.	RA.G.2159.	RA.U.2130.		RA.A.2158.	RA.G.2133.	RA.A.2134.	RA.G.2157.	RA.A.2135.	RA.G.2156.	RA.C.2136.	RA.G.2155.		G	C	G	U		A	G	A	G	A	G	C	G		S	S	S	IC		IC	IC	IC	IC	IC	IC	S	S		LC
1VVJ.cif1	16S rRNA	1ffk_0_kt7.cif	12	1.576	HIT#654	XA.G.276.	XA.C.248.	XA.C.277.	XA.G.247.	XA.G.278.		XA.A.246.	XA.G.281.	XA.A.282.	XA.A.243.	XA.C.283.		XA.G.284.	XA.C.242.	G	C	C	G	G		A	G	A	A	C		G	C	S	S	S	S	IC		IC	IC	IC	IC	IC		S	S		LC
1VVJ.cif1	16S rRNA	1ffk_0_kt7.cif	12	1.559	HIT#655	QA.G.276.	QA.C.248.	QA.C.277.	QA.G.247.	QA.G.278.		QA.A.246.	QA.G.281.	QA.A.282.	QA.A.243.	QA.C.283.		QA.G.284.	QA.C.242.	G	C	C	G	G		A	G	A	A	C		G	C	S	S	S	S	IC		IC	IC	IC	IC	IC		S	S		LC
1VVJ.cif1	23S rRNA	1ffk_0_kt7.cif	12	1.555	HIT#656	RA.G.1042.	RA.U.1113.	RA.C.1043.	RA.G.1112.	RA.G.1044.		RA.A.1111.	RA.G.1047.	RA.A.1048.	RA.G.1110.	RA.C.1049.	RA.C.1109.		RA.U.1108.	G	U	C	G	G		A	G	A	G	C	C		U	S	S	S	S	IC		IC	IC	IC	IC	IC	IC		S		LC
1VVJ.cif1	23S rRNA	1ffk_0_kt7.cif	12	1.548	HIT#657	RA.G.1042.	RA.U.1113.	RA.C.1043.	RA.G.1112.	RA.G.1044.		RA.A.1111.	RA.G.1047.	RA.A.1048.	RA.G.1110.	RA.C.1049.		RA.A.1050.	RA.U.1108.	G	U	C	G	G		A	G	A	G	C		A	U	S	S	S	S	IC		IC	IC	IC	IC	IC		IC	S		LC
1VVJ.cif1	16S rRNA	1ffk_0_kt7.cif	12	1.528	HIT#658		XA.C.689.	XA.C.699.	XA.G.688.	XA.G.700.		XA.A.687.	XA.C.701.	XA.A.704.	XA.U.686.	XA.U.705.	XA.G.685.	XA.A.706.	XA.A.684.		C	C	G	G		A	C	A	U	U	G	A	A		S	S	S	IC		IC	IC	IC	IC	IC	IC	IC	IC		LC
1VVJ.cif1	23S rRNA	1ffk_0_kt7.cif	12	1.519	HIT#659	RA.G.1042.	RA.U.1113.	RA.C.1043.	RA.G.1112.	RA.G.1044.		RA.A.1111.	RA.G.1047.	RA.A.1048.	RA.G.1110.	RA.C.1049.	RA.C.1109.	RA.A.1050.		G	U	C	G	G		A	G	A	G	C	C	A		S	S	S	S	IC		IC	IC	IC	IC	IC	IC	IC			LC
1VVJ.cif1	23S rRNA	1ffk_0_kt7.cif	12	1.225	HIT#660	RA.C.46.	RA.G.179.	RA.C.47.	RA.G.178.	RA.G.48.		RA.A.118.	RA.G.51.	RA.A.52.	RA.A.119.	RA.A.53.		RA.G.54.	RA.C.116.	C	G	C	G	G		A	G	A	A	A		G	C	S	S	S	S	JC		JC	JC	JC	JC	JC		S	S	5	LC
1VVJ.cif1	23S rRNA	1ffk_0_kt7.cif	12	1.225	HIT#661	YA.G.96.	YA.C.86.	YA.C.97.	YA.G.85.	YA.G.98.		YA.A.84.	YA.U.99.	YA.A.103.	YA.G.83.	YA.U.104.	YA.G.82.	YA.C.105.		G	C	C	G	G		A	U	A	G	U	G	C		S	SHP	S	SHP	IC		HPIC	IC	IC	HPIC	IC	HPIC	S			LC
1VVJ.cif1	23S rRNA	1ffk_0_kt7.cif	13	1.575	HIT#662	YA.G.1042.	YA.U.1113.	YA.C.1043.	YA.G.1112.	YA.G.1044.		YA.A.1111.	YA.G.1047.	YA.A.1048.	YA.G.1110.	YA.C.1049.	YA.C.1109.	YA.A.1050.	YA.U.1108.	G	U	C	G	G		A	G	A	G	C	C	A	U	S	S	S	S	IC		IC	IC	IC	IC	IC	IC	IC	S		LC
1VVJ.cif1	16S rRNA	1ffk_0_kt7.cif	13	1.259	HIT#663	XA.G.698.	XA.C.689.	XA.C.699.	XA.G.688.	XA.G.700.		XA.A.687.	XA.G.703.	XA.A.704.	XA.U.686.	XA.U.705.	XA.G.685.	XA.A.706.	XA.A.684.	G	C	C	G	G		A	G	A	U	U	G	A	A	S	S	S	S	IC		IC	IC	IC	IC	IC	IC	IC	IC		LC
1VVJ.cif1	16S rRNA	1ffk_0_kt7.cif	13	1.166	HIT#664	QA.G.698.	QA.C.689.	QA.C.699.	QA.G.688.	QA.G.700.		QA.A.687.	QA.G.703.	QA.A.704.	QA.U.686.	QA.U.705.	QA.G.685.	QA.A.706.	QA.A.684.	G	C	C	G	G		A	G	A	U	U	G	A	A	S	S	S	S	IC		IC	IC	IC	IC	IC	IC	IC	IC		LC
1VVJ.cif1	23S rRNA	1ffk_0_kt7.cif	13	0.85	HIT#665	YA.G.96.	YA.C.86.	YA.C.97.	YA.G.85.	YA.G.98.		YA.A.84.	YA.G.102.	YA.A.103.	YA.G.83.	YA.U.104.	YA.G.82.	YA.C.105.	YA.G.81.	G	C	C	G	G		A	G	A	G	U	G	C	G	S	SHP	S	SHP	IC		HPIC	IC	IC	HPIC	IC	HPIC	S	SHP		LC
1VVJ.cif1	23S rRNA	1ffk_0_kt7.cif	13	0.818	HIT#666	RA.G.96.	RA.C.86.	RA.C.97.	RA.G.85.	RA.G.98.		RA.A.84.	RA.G.102.	RA.A.103.	RA.G.83.	RA.U.104.	RA.G.82.	RA.C.105.	RA.G.81.	G	C	C	G	G		A	G	A	G	U	G	C	G	S	SHP	S	SHP	IC		HPIC	IC	IC	HPIC	IC	HPIC	S	SHP		LC
1VVJ.cif1	23S rRNA	3d2g_A_kj.cif	12	1.909	HIT#667	YA.U.2605.	YA.A.2589.	YA.C.2606.	YA.G.2588.	YA.G.2607.	YA.A.2587.	YA.U.1779.	YA.A.1784.	YA.A.1785.	YA.U.1778.	YA.A.1787.		YA.C.1788.		U	A	C	G	G	A	U	A	A	U	A		C		S	S	S	S	JC	JC	HC	HC	HC	HC	S		S		5	LR
1VVJ.cif1	23S rRNA	3d2g_A_kj.cif	12	1.884	HIT#668		YA.G.2235.	YA.U.2086.	YA.G.2234.	YA.G.2087.		YA.A.1853.	YA.G.1888.	YA.A.1890.	YA.C.1852.	YA.G.1891.	YA.U.1851.	YA.C.1892.	YA.G.1850.		G	U	G	G		A	G	A	C	G	U	C	G		S	IC	S	S		IC	IC	IC	IC	S	S	S	S		LR
1VVJ.cif1	23S rRNA	3d2g_A_kj.cif	12	1.854	HIT#669	RA.U.2605.	RA.A.2589.	RA.C.2606.	RA.G.2588.	RA.G.2607.	RA.A.2587.	RA.U.1779.	RA.A.1784.	RA.A.1785.	RA.U.1778.	RA.A.1787.		RA.C.1788.		U	A	C	G	G	A	U	A	A	U	A		C		S	S	S	S	JC	JC	HC	HC	HC	HC	S		S		5	LR
1VVJ.cif1	16S rRNA,23S rRNA	3d2g_A_kj.cif	12	1.818	HIT#670		YA.A.1960.	YA.C.1947.	YA.G.1959.	YA.G.1948.		XA.A.1418.	XA.G.1482.	XA.A.1483.	XA.G.1417.	XA.C.1484.	XA.G.1415.	XA.U.1485.	XA.U.1414.		A	C	G	G		A	G	A	G	C	G	U	U		S	S	S	S		IC	IC	IC	IC	S	S	S	S		LR
1VVJ.cif1	16S rRNA,23S rRNA	3d2g_A_kj.cif	12	1.809	HIT#671		RA.A.1960.	RA.C.1947.	RA.G.1959.	RA.G.1948.		QA.A.1418.	QA.G.1482.	QA.A.1483.	QA.G.1417.	QA.C.1484.	QA.G.1415.	QA.U.1485.	QA.U.1414.		A	C	G	G		A	G	A	G	C	G	U	U		S	S	S	S		IC	IC	IC	IC	S	S	S	S		LR
1VVJ.cif1	23S rRNA	3d2g_A_kj.cif	12	1.801	HIT#672		RA.G.2235.	RA.U.2086.	RA.G.2234.	RA.G.2087.		RA.A.1853.	RA.G.1888.	RA.A.1890.	RA.C.1852.	RA.G.1891.	RA.U.1851.	RA.C.1892.	RA.G.1850.		G	U	G	G		A	G	A	C	G	U	C	G		S	IC	S	S		IC	IC	IC	IC	S	S	S	S		LR
1VVJ.cif1	16S rRNA,23S rRNA	3d2g_A_kj.cif	12	1.745	HIT#673	XA.G.1405.	XA.C.1496.	XA.U.1406.	XA.U.1495.	XA.C.1407.	XA.G.1494.	YA.A.1912.	YA.U.1917.	YA.A.1919.	YA.A.1918.	YA.C.1920.		YA.G.1921.		G	C	U	U	C	G	A	U	A	A	C		G		S	S	IC	IC	IC	IC	HC	HC	HC	HC	S		S			LR
1VVJ.cif1	16S rRNA,23S rRNA	3d2g_A_kj.cif	12	1.734	HIT#674		QA.C.1496.	QA.U.1406.	QA.U.1495.	QA.C.1407.	QA.G.1494.	RA.A.1912.	RA.U.1917.	RA.A.1919.	RA.A.1918.	RA.C.1920.	RA.G.1910.	RA.G.1921.			C	U	U	C	G	A	U	A	A	C	G	G			S	IC	IC	IC	IC	HC	HC	HC	HC	S	S	S			LR
1VVJ.cif1	16S rRNA	3d2g_A_kj.cif	12	1.691	HIT#675	QA.C.99.	QA.G.69.	QA.A.101.	QA.G.68.	QA.G.102.	QA.C.67.	QA.A.171.	QA.C.150.	QA.A.152.	QA.U.170.	QA.C.153.	QA.C.169.			C	G	A	G	G	C	A	C	A	U	C	C			S	S	IC	IC	S	S	IC	IC	IC	IC	S	IC				LR
1VVJ.cif1	23S rRNA	3d2g_A_kj.cif	12	1.656	HIT#676	RA.C.1445.	RA.G.1466.	RA.C.1446.	RA.G.1465.	RA.G.1447.	RA.C.1464.	RA.A.1528.	RA.A.1543.	RA.A.1545.A	RA.G.1527.	RA.C.1546.	RA.G.1526.			C	G	C	G	G	C	A	A	A	G	C	G			S	SJP	S	SJP	S	SJP	JCJP	JCJP	JCJP	JCJP	JCJP	JCJP			4	LC
1VVJ.cif1	16S rRNA	3d2g_A_kj.cif	12	1.615	HIT#677			XA.G.318.	XA.C.336.	XA.G.319.	XA.C.335.	XA.A.1433.	XA.G.1467.	XA.A.1468.	XA.G.1432.	XA.G.1469.	XA.C.1431.	XA.G.1470.	XA.C.1430.			G	C	G	C	A	G	A	G	G	C	G	C			S	S	S	S	IC	IC	IC	IC	S	S	S	S		LR
1VVJ.cif1	16S rRNA	3d2g_A_kj.cif	12	1.546	HIT#678	XA.G.276.	XA.C.248.	XA.C.277.	XA.G.247.	XA.G.278.		XA.A.246.	XA.G.281.	XA.A.282.	XA.A.243.	XA.C.283.	XA.C.245.	XA.G.284.		G	C	C	G	G		A	G	A	A	C	C	G		S	S	S	S	IC		IC	IC	IC	IC	IC	IC	S			LC
1VVJ.cif1	16S rRNA,23S rRNA	3d2g_A_kj.cif	12	1.415	HIT#679	XA.G.1405.	XA.C.1496.	XA.U.1406.	XA.U.1495.	XA.C.1407.	XA.G.1494.	YA.A.1912.	YA.A.1918.	YA.A.1919.	YA.U.1911.	YA.C.1920.	YA.G.1910.			G	C	U	U	C	G	A	A	A	U	C	G			S	S	IC	IC	IC	IC	HC	HC	HC	HC	S	S				LR
1VVJ.cif1	16S rRNA,23S rRNA	3d2g_A_kj.cif	12	0.991	HIT#680		YA.A.1960.	YA.C.1947.	YA.G.1959.	YA.G.1948.		XA.A.1418.	XA.G.1482.	XA.A.1483.	XA.G.1417.	XA.C.1484.	XA.G.1416.	XA.U.1485.	XA.G.1415.		A	C	G	G		A	G	A	G	C	G	U	G		S	S	S	S		IC	IC	IC	IC	S	S	S	S		LR
1VVJ.cif1	16S rRNA,23S rRNA	3d2g_A_kj.cif	13	1.597	HIT#681		XA.C.1496.	XA.U.1406.	XA.U.1495.	XA.C.1407.	XA.G.1494.	YA.A.1912.	YA.U.1917.	YA.A.1919.	YA.U.1911.	YA.C.1920.	YA.G.1910.	YA.G.1921.	YA.C.1909.		C	U	U	C	G	A	U	A	U	C	G	G	C		S	IC	IC	IC	IC	HC	HC	HC	HC	S	S	S	S		LR
1VVJ.cif1	16S rRNA,23S rRNA	3d2g_A_kj.cif	13	1.593	HIT#682		QA.C.1496.	QA.U.1406.	QA.U.1495.	QA.C.1407.	QA.G.1494.	RA.A.1912.	RA.U.1917.	RA.A.1919.	RA.U.1911.	RA.C.1920.	RA.G.1910.	RA.G.1921.	RA.C.1909.		C	U	U	C	G	A	U	A	U	C	G	G	C		S	IC	IC	IC	IC	HC	HC	HC	HC	S	S	S	S		LR
1VVJ.cif1	23S rRNA	3d2g_A_kj.cif	13	1.552	HIT#683		RA.A.2632.	RA.C.2787.	RA.G.2631.	RA.C.2788.	RA.G.2630.	RA.A.2892.	RA.U.2808.	RA.A.2810.	RA.G.2891.	RA.G.2811.	RA.C.2889.	RA.G.2812.	RA.C.2888.		A	C	G	C	G	A	U	A	G	G	C	G	C		SJP	S	SJP	S	SJP	JI	JI	JI	JI	S	S	S	S		LC
1VVJ.cif1	16S rRNA,23S rRNA	3d2g_A_kj.cif	13	1.499	HIT#684	YA.C.1957.	YA.G.1949.	YA.C.1958.	YA.G.1948.	YA.G.1959.	YA.C.1947.	XA.A.1483.	XA.G.1417.	XA.A.1418.	XA.G.1482.	XA.G.1419.	XA.U.1481.	XA.C.1420.		C	G	C	G	G	C	A	G	A	G	G	U	C		S	S	S	S	S	S	IC	IC	IC	IC	S	S	S			LR
1VVJ.cif1	16S rRNA,23S rRNA	3d2g_A_kj.cif	13	1.48	HIT#685	RA.C.1957.	RA.G.1949.	RA.C.1958.	RA.G.1948.	RA.G.1959.	RA.C.1947.	QA.A.1483.	QA.G.1417.	QA.A.1418.	QA.G.1482.	QA.G.1419.	QA.U.1481.	QA.C.1420.		C	G	C	G	G	C	A	G	A	G	G	U	C		S	S	S	S	S	S	IC	IC	IC	IC	S	S	S			LR
1VVJ.cif1	23S rRNA	3d2g_A_kj.cif	14	1.679	HIT#686	RA.C.985.	RA.G.978.	RA.C.986.	RA.G.977.	RA.G.987.	RA.C.976.	RA.A.1155.	RA.U.999.	RA.A.1001.	RA.G.1154.	RA.G.1002.	RA.C.1153.	RA.G.1003.	RA.C.1152.	C	G	C	G	G	C	A	U	A	G	G	C	G	C	S	S	S	S	S	S	IC	IC	IC	IC	S	S	S	S		LR
1VVJ.cif1	23S rRNA	3d2g_A_kj.cif	14	1.547	HIT#687	YA.C.985.	YA.G.978.	YA.C.986.	YA.G.977.	YA.G.987.	YA.C.976.	YA.A.1155.	YA.U.999.	YA.A.1001.	YA.G.1154.	YA.G.1002.	YA.C.1153.	YA.G.1003.	YA.C.1152.	C	G	C	G	G	C	A	U	A	G	G	C	G	C	S	S	S	S	S	S	IC	IC	IC	IC	S	S	S	S		LR
1VVJ.cif1	23S rRNA	3d2g_A_kj.cif	14	1.43	HIT#688	YA.U.2786.	YA.A.2632.	YA.C.2787.	YA.G.2631.	YA.C.2788.	YA.G.2630.	YA.A.2892.	YA.U.2808.	YA.A.2810.	YA.G.2891.	YA.G.2811.	YA.C.2889.	YA.G.2812.	YA.C.2888.	U	A	C	G	C	G	A	U	A	G	G	C	G	C	S	SJP	S	SJP	S	SJP	JI	JI	JI	JI	S	S	S	S		LC
1VVJ.cif1	23S rRNA	3d2g_A_kj.cif	14	1.387	HIT#689	RA.U.807.	RA.C.673.	RA.G.808.	RA.C.672.	RA.G.809.	RA.C.671.	RA.A.586.	RA.C.1251.	RA.A.1254.	RA.G.585.	RA.G.1256.	RA.C.584.	RA.C.1257.	RA.G.583.	U	C	G	C	G	C	A	C	A	G	G	C	C	G	IC	IC	S	S	S	S	JC	JC	JC	JC	S	S	S	S	5	LC
1VVJ.cif1	23S rRNA	3d2g_A_kj.cif	14	1.356	HIT#690	YA.U.807.	YA.C.673.	YA.G.808.	YA.C.672.	YA.G.809.	YA.C.671.	YA.A.586.	YA.C.1251.	YA.A.1254.	YA.G.585.	YA.G.1256.	YA.C.584.	YA.C.1257.	YA.G.583.	U	C	G	C	G	C	A	C	A	G	G	C	C	G	IC	IC	S	S	S	S	JC	JC	JC	JC	S	S	S	S	5	LC
1VVJ.cif1	16S rRNA,23S rRNA	3d2g_A_kj.cif	14	1.151	HIT#691	RA.U.1946.	RA.A.1960.	RA.C.1947.	RA.G.1959.	RA.G.1948.	RA.C.1958.	QA.A.1418.	QA.G.1482.	QA.A.1483.	QA.G.1417.	QA.C.1484.	QA.G.1416.	QA.U.1485.	QA.G.1415.	U	A	C	G	G	C	A	G	A	G	C	G	U	G	S	S	S	S	S	S	IC	IC	IC	IC	S	S	S	S		LR
1VY4.cif1	23S Ribosomal RNA	1ffk_0_kt7.cif	12	1.744	HIT#692	DA.C.1207.	DA.G.1239.	DA.C.1208.	DA.G.1238.	DA.G.1209.		DA.A.1237.	DA.G.1212.	DA.A.1213.	DA.G.1236.	DA.A.1214.	DA.G.1235.		DA.U.1234.	C	G	C	G	G		A	G	A	G	A	G		U	S	S	S	S	IC		IC	IC	IC	IC	IC	IC		S		LC
1VY4.cif1	23S Ribosomal RNA	1ffk_0_kt7.cif	13	1.896	HIT#693	DA.C.45.	DA.G.180.	DA.C.47.	DA.G.179.	DA.G.48.		DA.A.118.	DA.G.51.	DA.A.52.	DA.A.119.	DA.A.53.	DA.G.117.	DA.G.54.	DA.C.116.	C	G	C	G	G		A	G	A	A	A	G	G	C	S	JC	S	S	JC		JC	JC	JC	JC	JC	JC	S	S	5,6	LC
1VY4.cif1	23S Ribosomal RNA	1ffk_0_kt7.cif	13	1.678	HIT#694	BA.G.1042.	BA.U.1113.	BA.C.1043.	BA.G.1112.	BA.G.1044.		BA.A.1111.	BA.G.1047.	BA.A.1048.	BA.G.1110.	BA.C.1049.	BA.C.1109.	BA.A.1050.	BA.U.1108.	G	U	C	G	G		A	G	A	G	C	C	A	U	S	S	S	S	HC		HC	HC	HC	HC	HC	HC	HC	HC		LC
1VY4.cif1	23S Ribosomal RNA	1ffk_0_kt7.cif	13	1.217	HIT#695	DA.C.45.	DA.G.179.	DA.C.47.	DA.G.178.	DA.G.48.		DA.A.118.	DA.G.51.	DA.A.52.	DA.A.119.	DA.A.53.	DA.G.117.	DA.G.54.	DA.C.116.	C	G	C	G	G		A	G	A	A	A	G	G	C	S	S	S	S	JC		JC	JC	JC	JC	JC	JC	S	S	5	LC
1VY4.cif1	23S Ribosomal RNA	1ffk_0_kt7.cif	13	1.189	HIT#696	BA.C.45.	BA.G.179.	BA.C.47.	BA.G.178.	BA.G.48.		BA.A.118.	BA.G.51.	BA.A.52.	BA.A.119.	BA.A.53.	BA.G.117.	BA.G.54.	BA.C.116.	C	G	C	G	G		A	G	A	A	A	G	G	C	S	S	S	S	JC		JC	JC	JC	JC	JC	JC	S	S	5	LC
1VY4.cif1	16S Ribosomal RNA	1ffk_0_kt7.cif	13	1.185	HIT#697	AA.G.698.	AA.C.689.	AA.C.699.	AA.G.688.	AA.G.700.		AA.A.687.	AA.G.703.	AA.A.704.	AA.U.686.	AA.U.705.	AA.G.685.	AA.A.706.	AA.A.684.	G	C	C	G	G		A	G	A	U	U	G	A	A	S	S	S	S	IC		IC	IC	IC	IC	IC	IC	IC	IC		LC
1VY4.cif1	16S Ribosomal RNA	1ffk_0_kt7.cif	13	1.177	HIT#698	CA.G.698.	CA.C.689.	CA.C.699.	CA.G.688.	CA.G.700.		CA.A.687.	CA.G.703.	CA.A.704.	CA.U.686.	CA.U.705.	CA.G.685.	CA.A.706.	CA.A.684.	G	C	C	G	G		A	G	A	U	U	G	A	A	S	S	S	S	IC		IC	IC	IC	IC	IC	IC	IC	IC		LC
1VY4.cif1	23S Ribosomal RNA	1ffk_0_kt7.cif	13	0.778	HIT#699	BA.G.96.	BA.C.86.	BA.C.97.	BA.G.85.	BA.G.98.		BA.A.84.	BA.G.102.	BA.A.103.	BA.G.83.	BA.U.104.	BA.G.82.	BA.C.105.	BA.G.81.	G	C	C	G	G		A	G	A	G	U	G	C	G	S	SHP	S	SHP	IC		HPIC	IC	IC	HPIC	IC	HPIC	S	SHP		LC
1VY4.cif1	23S Ribosomal RNA	1ffk_0_kt7.cif	13	0.757	HIT#700	DA.G.96.	DA.C.86.	DA.C.97.	DA.G.85.	DA.G.98.		DA.A.84.	DA.G.102.	DA.A.103.	DA.G.83.	DA.U.104.	DA.G.82.	DA.C.105.	DA.G.81.	G	C	C	G	G		A	G	A	G	U	G	C	G	S	SHP	S	SHP	IC		HPIC	IC	IC	HPIC	IC	HPIC	S	SHP		LC
1VY4.cif1	23S Ribosomal RNA	3d2g_A_kj.cif	12	1.909	HIT#701		DA.U.239.	DA.G.259.	DA.C.238.	DA.G.260.	DA.C.237.	DA.A.609.	DA.G.619.	DA.A.621.	DA.U.607.	DA.G.622.		DA.G.623.	DA.U.606.		U	G	C	G	C	A	G	A	U	G		G	U		S	S	S	S	S	IC	IC	IC	IC	S		S	S		LR
1VY4.cif1	16S Ribosomal RNA	3d2g_A_kj.cif	12	1.627	HIT#702	CA.C.100.	CA.G.69.	CA.A.101.	CA.G.68.	CA.G.102.	CA.C.67.	CA.A.171.	CA.C.150.	CA.A.152.	CA.U.170.	CA.C.153.	CA.C.169.			C	G	A	G	G	C	A	C	A	U	C	C			S	S	IC	IC	S	S	IC	IC	IC	IC	S	IC				LR
1VY4.cif1	16S Ribosomal RNA,23S Ribosomal RNA	3d2g_A_kj.cif	12	1.321	HIT#703	BA.C.1957.	BA.G.1949.	BA.C.1958.	BA.G.1948.	BA.G.1959.	BA.C.1947.	AA.A.1483.	AA.G.1417.	AA.A.1418.	AA.G.1482.	AA.G.1419.		AA.C.1420.		C	G	C	G	G	C	A	G	A	G	G		C		S	S	S	S	S	S	IC	IC	IC	IC	S		S			LR
1VY4.cif1	16S Ribosomal RNA,23S Ribosomal RNA	3d2g_A_kj.cif	12	0.969	HIT#704		BA.A.1960.	BA.C.1947.	BA.G.1959.	BA.G.1948.		AA.A.1418.	AA.G.1482.	AA.A.1483.	AA.G.1417.	AA.C.1484.	AA.G.1416.	AA.U.1485.	AA.G.1415.		A	C	G	G		A	G	A	G	C	G	U	G		S	S	S	S		IC	IC	IC	IC	S	S	S	S		LR
1VY4.cif1	23S Ribosomal RNA	3d2g_A_kj.cif	13	1.964	HIT#705	DA.U.2605.	DA.A.2589.	DA.C.2606.	DA.G.2588.	DA.G.2607.	DA.A.2587.	DA.U.1779.	DA.A.1784.	DA.A.1785.	DA.U.1778.	DA.A.1787.	DA.U.1777.	DA.C.1788.		U	A	C	G	G	A	U	A	A	U	A	U	C		S	S	S	S	JC	JC	HC	HC	HC	HC	S	S	S		5	LR
1VY4.cif1	16S Ribosomal RNA	3d2g_A_kj.cif	13	1.891	HIT#706	AA.C.100.	AA.G.69.	AA.A.101.	AA.G.68.	AA.G.102.	AA.C.67.	AA.A.171.	AA.C.150.	AA.A.152.	AA.U.170.	AA.C.153.	AA.C.169.		AA.G.168.	C	G	A	G	G	C	A	C	A	U	C	C		G	S	S	IC	IC	S	S	IC	IC	IC	IC	IC	IC		IC		LR
1VY4.cif1	16S Ribosomal RNA,23S Ribosomal RNA	3d2g_A_kj.cif	13	1.707	HIT#707	AA.G.1405.	AA.C.1496.	AA.U.1406.	AA.U.1495.	AA.C.1407.	AA.G.1494.	BA.A.1912.	BA.U.1917.	BA.A.1919.	BA.A.1918.	BA.C.1920.	BA.G.1910.	BA.G.1921.		G	C	U	U	C	G	A	U	A	A	C	G	G		S	S	IC	IC	IC	IC	HC	HC	HC	HC	S	S	S			LR
1VY4.cif1	16S Ribosomal RNA	3d2g_A_kj.cif	13	1.633	HIT#708	AA.G.276.	AA.C.248.	AA.C.277.	AA.G.247.	AA.G.278.		AA.A.246.	AA.G.281.	AA.A.282.	AA.A.243.	AA.C.283.	AA.C.245.	AA.G.284.	AA.C.242.	G	C	C	G	G		A	G	A	A	C	C	G	C	S	S	S	S	IC		IC	IC	IC	IC	IC	IC	S	S		LC
1VY4.cif1	16S Ribosomal RNA	3d2g_A_kj.cif	13	1.603	HIT#709	CA.G.276.	CA.C.248.	CA.C.277.	CA.G.247.	CA.G.278.		CA.A.246.	CA.G.281.	CA.A.282.	CA.A.243.	CA.C.283.	CA.C.245.	CA.G.284.	CA.C.242.	G	C	C	G	G		A	G	A	A	C	C	G	C	S	S	S	S	IC		IC	IC	IC	IC	IC	IC	S	S		LC
1VY4.cif1	23S Ribosomal RNA	3d2g_A_kj.cif	13	1.581	HIT#710		DA.A.2632.	DA.C.2787.	DA.G.2631.	DA.C.2788.	DA.G.2630.	DA.A.2892.	DA.U.2808.	DA.A.2810.	DA.G.2891.	DA.G.2811.	DA.C.2889.	DA.G.2812.	DA.C.2888.		A	C	G	C	G	A	U	A	G	G	C	G	C		SJP	S	SJP	S	SJP	JI	JI	JI	JI	S	S	S	S		LC
1VY4.cif1	23S Ribosomal RNA	3d2g_A_kj.cif	13	1.535	HIT#711		BA.G.771.	BA.C.692.	BA.G.770.	BA.C.693.	BA.G.769.	BA.A.1378.	BA.U.1352.	BA.A.1354.	BA.G.1377.	BA.G.1355.	BA.C.1376.	BA.G.1356.	BA.C.1375.		G	C	G	C	G	A	U	A	G	G	C	G	C		S	S	S	S	S	IC	IC	IC	IC	S	S	S	S		LR
1VY4.cif1	23S Ribosomal RNA	3d2g_A_kj.cif	13	1.474	HIT#712		BA.A.2632.	BA.C.2787.	BA.G.2631.	BA.C.2788.	BA.G.2630.	BA.A.2892.	BA.U.2808.	BA.A.2810.	BA.G.2891.	BA.G.2811.	BA.C.2889.	BA.G.2812.	BA.C.2888.		A	C	G	C	G	A	U	A	G	G	C	G	C		SJP	S	SJP	S	SJP	JI	JI	JI	JI	S	S	S	S		LC
1VY4.cif1	16S Ribosomal RNA,23S Ribosomal RNA	3d2g_A_kj.cif	13	1.473	HIT#713	DA.C.1957.	DA.G.1949.	DA.C.1958.	DA.G.1948.	DA.G.1959.	DA.C.1947.	CA.A.1483.	CA.G.1417.	CA.A.1418.	CA.G.1482.	CA.G.1419.	CA.U.1481.	CA.C.1420.		C	G	C	G	G	C	A	G	A	G	G	U	C		S	S	S	S	S	S	IC	IC	IC	IC	S	S	S			LR
1VY4.cif1	16S Ribosomal RNA	3d2g_A_kj.cif	14	1.835	HIT#714	CA.G.317.	CA.C.337.	CA.G.318.	CA.C.336.	CA.G.319.	CA.C.335.	CA.A.1433.	CA.G.1467.	CA.A.1468.	CA.G.1432.	CA.G.1469.	CA.C.1431.	CA.G.1470.	CA.C.1430.	G	C	G	C	G	C	A	G	A	G	G	C	G	C	S	S	S	S	S	S	IC	IC	IC	IC	S	S	S	S		LR
1VY4.cif1	23S Ribosomal RNA	3d2g_A_kj.cif	14	1.627	HIT#715	DA.C.985.	DA.G.978.	DA.C.986.	DA.G.977.	DA.G.987.	DA.C.976.	DA.A.1155.	DA.U.999.	DA.A.1001.	DA.G.1154.	DA.G.1002.	DA.C.1153.	DA.G.1003.	DA.C.1152.	C	G	C	G	G	C	A	U	A	G	G	C	G	C	S	S	S	S	S	S	IC	IC	IC	IC	S	S	S	S		LR
1VY4.cif1	23S Ribosomal RNA	3d2g_A_kj.cif	14	1.613	HIT#716	BA.C.1445.A	BA.G.1466.	BA.C.1446.	BA.G.1465.	BA.G.1447.	BA.C.1464.	BA.A.1528.	BA.A.1542.	BA.A.1545.	BA.G.1527.	BA.C.1546.	BA.G.1526.	BA.C.1467.	BA.G.1525.	C	G	C	G	G	C	A	A	A	G	C	G	C	G	S	SJP	S	SJP	S	SJP	JCJP	JCJP	JCJP	JCJP	JCJP	JCJP	S	S	4	LC
1VY4.cif1	16S Ribosomal RNA,23S Ribosomal RNA	3d2g_A_kj.cif	14	1.6	HIT#717	CA.G.1405.	CA.C.1496.	CA.U.1406.	CA.U.1495.	CA.C.1407.	CA.G.1494.	DA.A.1912.	DA.U.1917.	DA.A.1919.	DA.U.1911.	DA.C.1920.	DA.G.1910.	DA.G.1921.	DA.C.1909.	G	C	U	U	C	G	A	U	A	U	C	G	G	C	S	S	IC	IC	IC	IC	HC	HC	HC	HC	S	S	S	S		LR
1VY4.cif1	23S Ribosomal RNA	3d2g_A_kj.cif	14	1.6	HIT#718	DA.C.1445.A	DA.G.1466.	DA.C.1446.	DA.G.1465.	DA.G.1447.	DA.C.1464.	DA.A.1528.	DA.A.1542.	DA.A.1545.	DA.G.1527.	DA.C.1546.	DA.G.1526.	DA.C.1467.	DA.G.1525.	C	G	C	G	G	C	A	A	A	G	C	G	C	G	S	SJP	S	SJP	S	SJP	JCJP	JCJP	JCJP	JCJP	JCJP	JCJP	S	S	4	LC
1VY4.cif1	23S Ribosomal RNA	3d2g_A_kj.cif	14	1.555	HIT#719	DA.C.691.	DA.G.771.	DA.C.692.	DA.G.770.	DA.C.693.	DA.G.769.	DA.A.1378.	DA.U.1352.	DA.A.1354.	DA.G.1377.	DA.G.1355.	DA.C.1376.	DA.G.1356.	DA.C.1375.	C	G	C	G	C	G	A	U	A	G	G	C	G	C	S	S	S	S	S	S	IC	IC	IC	IC	S	S	S	S		LR
1VY4.cif1	23S Ribosomal RNA	3d2g_A_kj.cif	14	1.553	HIT#720	BA.C.985.	BA.G.978.	BA.C.986.	BA.G.977.	BA.G.987.	BA.C.976.	BA.A.1155.	BA.U.999.	BA.A.1001.	BA.G.1154.	BA.G.1002.	BA.C.1153.	BA.G.1003.	BA.C.1152.	C	G	C	G	G	C	A	U	A	G	G	C	G	C	S	S	S	S	S	S	IC	IC	IC	IC	S	S	S	S		LR
1VY4.cif1	16S Ribosomal RNA,23S Ribosomal RNA	3d2g_A_kj.cif	14	1.521	HIT#721	AA.G.1405.	AA.C.1496.	AA.U.1406.	AA.U.1495.	AA.C.1407.	AA.G.1494.	BA.A.1912.	BA.U.1917.	BA.A.1919.	BA.U.1911.	BA.C.1920.	BA.G.1910.	BA.G.1921.	BA.C.1909.	G	C	U	U	C	G	A	U	A	U	C	G	G	C	S	S	IC	IC	IC	IC	HC	HC	HC	HC	S	S	S	S		LR
1VY4.cif1	23S Ribosomal RNA	3d2g_A_kj.cif	14	1.394	HIT#722	BA.U.807.	BA.C.673.	BA.G.808.	BA.C.672.	BA.G.809.	BA.C.671.	BA.A.586.	BA.C.1251.	BA.A.1254.	BA.G.585.	BA.G.1256.	BA.C.584.	BA.C.1257.	BA.G.583.	U	C	G	C	G	C	A	C	A	G	G	C	C	G	IC	IC	S	S	S	S	JC	JC	JC	JC	S	S	S	S	5	LC
1VY4.cif1	23S Ribosomal RNA	3d2g_A_kj.cif	14	1.36	HIT#723	DA.U.807.	DA.C.673.	DA.G.808.	DA.C.672.	DA.G.809.	DA.C.671.	DA.A.586.	DA.C.1251.	DA.A.1254.	DA.G.585.	DA.G.1256.	DA.C.584.	DA.C.1257.	DA.G.583.	U	C	G	C	G	C	A	C	A	G	G	C	C	G	IC	IC	S	S	S	S	JC	JC	JC	JC	S	S	S	S	5	LC
1VY4.cif1	16S Ribosomal RNA,23S Ribosomal RNA	3d2g_A_kj.cif	14	1.081	HIT#724	DA.U.1946.	DA.A.1960.	DA.C.1947.	DA.G.1959.	DA.G.1948.	DA.C.1958.	CA.A.1418.	CA.G.1482.	CA.A.1483.	CA.G.1417.	CA.C.1484.	CA.G.1416.	CA.U.1485.	CA.G.1415.	U	A	C	G	G	C	A	G	A	G	C	G	U	G	S	S	S	S	S	S	IC	IC	IC	IC	S	S	S	S		LR
1VY5.cif1	16S Ribosomal RNA	1ffk_0_kt7.cif	12	1.825	HIT#725	CA.G.1106.	CA.C.1069.	CA.C.1107.	CA.G.1068.	CA.G.1108.		CA.A.1067.	CA.U.1065.	CA.A.1191.	CA.G.1064.	CA.C.1192.	CA.C.1063.	CA.G.1193.		G	C	C	G	G		A	U	A	G	C	C	G		S	S	S	S	JC		JC	JC	JC	JC	JC	JC	JC		3	LC
1VY5.cif1	23S Ribosomal RNA	1ffk_0_kt7.cif	12	1.733	HIT#726	DA.C.1207.	DA.G.1239.	DA.C.1208.	DA.G.1238.	DA.G.1209.		DA.A.1237.	DA.G.1212.	DA.A.1213.	DA.G.1236.	DA.A.1214.	DA.G.1235.		DA.U.1234.	C	G	C	G	G		A	G	A	G	A	G		U	S	S	S	S	IC		IC	IC	IC	IC	IC	IC		S		LC
1VY5.cif1	16S Ribosomal RNA	1ffk_0_kt7.cif	12	1.57	HIT#727	AA.G.276.	AA.C.248.	AA.C.277.	AA.G.247.	AA.G.278.		AA.A.246.	AA.G.281.	AA.A.282.	AA.A.243.	AA.C.283.		AA.G.284.	AA.C.242.	G	C	C	G	G		A	G	A	A	C		G	C	S	S	S	S	IC		IC	IC	IC	IC	IC		S	S		LC
1VY5.cif1	16S Ribosomal RNA	1ffk_0_kt7.cif	12	1.525	HIT#728	CA.G.276.	CA.C.248.	CA.C.277.	CA.G.247.	CA.G.278.		CA.A.246.	CA.G.281.	CA.A.282.	CA.A.243.	CA.C.283.		CA.G.284.	CA.C.242.	G	C	C	G	G		A	G	A	A	C		G	C	S	S	S	S	IC		IC	IC	IC	IC	IC		S	S		LC
1VY5.cif1	23S Ribosomal RNA	1ffk_0_kt7.cif	13	1.881	HIT#729	DA.C.45.	DA.G.180.	DA.C.47.	DA.G.179.	DA.G.48.		DA.A.118.	DA.G.51.	DA.A.52.	DA.A.119.	DA.A.53.	DA.G.117.	DA.G.54.	DA.C.116.	C	G	C	G	G		A	G	A	A	A	G	G	C	S	JC	S	S	JC		JC	JC	JC	JC	JC	JC	S	S	5,6	LC
1VY5.cif1	23S Ribosomal RNA	1ffk_0_kt7.cif	13	1.652	HIT#730	BA.G.1042.	BA.U.1113.	BA.C.1043.	BA.G.1112.	BA.G.1044.		BA.A.1111.	BA.G.1047.	BA.A.1048.	BA.G.1110.	BA.C.1049.	BA.C.1109.	BA.A.1050.	BA.U.1108.	G	U	C	G	G		A	G	A	G	C	C	A	U	S	S	S	S	HC		HC	HC	HC	HC	HC	HC	HC	HC		LC
1VY5.cif1	23S Ribosomal RNA	1ffk_0_kt7.cif	13	1.207	HIT#731	DA.C.45.	DA.G.179.	DA.C.47.	DA.G.178.	DA.G.48.		DA.A.118.	DA.G.51.	DA.A.52.	DA.A.119.	DA.A.53.	DA.G.117.	DA.G.54.	DA.C.116.	C	G	C	G	G		A	G	A	A	A	G	G	C	S	S	S	S	JC		JC	JC	JC	JC	JC	JC	S	S	5	LC
1VY5.cif1	23S Ribosomal RNA	1ffk_0_kt7.cif	13	1.203	HIT#732	BA.C.45.	BA.G.179.	BA.C.47.	BA.G.178.	BA.G.48.		BA.A.118.	BA.G.51.	BA.A.52.	BA.A.119.	BA.A.53.	BA.G.117.	BA.G.54.	BA.C.116.	C	G	C	G	G		A	G	A	A	A	G	G	C	S	S	S	S	JC		JC	JC	JC	JC	JC	JC	S	S	5	LC
1VY5.cif1	16S Ribosomal RNA	1ffk_0_kt7.cif	13	1.194	HIT#733	CA.G.698.	CA.C.689.	CA.C.699.	CA.G.688.	CA.G.700.		CA.A.687.	CA.G.703.	CA.A.704.	CA.U.686.	CA.U.705.	CA.G.685.	CA.A.706.	CA.A.684.	G	C	C	G	G		A	G	A	U	U	G	A	A	S	S	S	S	IC		IC	IC	IC	IC	IC	IC	IC	IC		LC
1VY5.cif1	16S Ribosomal RNA	1ffk_0_kt7.cif	13	1.152	HIT#734	AA.G.698.	AA.C.689.	AA.C.699.	AA.G.688.	AA.G.700.		AA.A.687.	AA.G.703.	AA.A.704.	AA.U.686.	AA.U.705.	AA.G.685.	AA.A.706.	AA.A.684.	G	C	C	G	G		A	G	A	U	U	G	A	A	S	S	S	S	IC		IC	IC	IC	IC	IC	IC	IC	IC		LC
1VY5.cif1	23S Ribosomal RNA	1ffk_0_kt7.cif	13	0.805	HIT#735	BA.G.96.	BA.C.86.	BA.C.97.	BA.G.85.	BA.G.98.		BA.A.84.	BA.G.102.	BA.A.103.	BA.G.83.	BA.U.104.	BA.G.82.	BA.C.105.	BA.G.81.	G	C	C	G	G		A	G	A	G	U	G	C	G	S	SHP	S	SHP	IC		HPIC	IC	IC	HPIC	IC	HPIC	S	SHP		LC
1VY5.cif1	23S Ribosomal RNA	1ffk_0_kt7.cif	13	0.761	HIT#736	DA.G.96.	DA.C.86.	DA.C.97.	DA.G.85.	DA.G.98.		DA.A.84.	DA.G.102.	DA.A.103.	DA.G.83.	DA.U.104.	DA.G.82.	DA.C.105.	DA.G.81.	G	C	C	G	G		A	G	A	G	U	G	C	G	S	SHP	S	SHP	IC		HPIC	IC	IC	HPIC	IC	HPIC	S	SHP		LC
1VY5.cif1	23S Ribosomal RNA	3d2g_A_kj.cif	12	1.9	HIT#737		BA.G.2235.	BA.U.2086.	BA.G.2234.	BA.G.2087.		BA.A.1853.	BA.G.1888.	BA.A.1890.	BA.C.1852.	BA.G.1891.	BA.U.1851.	BA.C.1892.	BA.G.1850.		G	U	G	G		A	G	A	C	G	U	C	G		S	IC	S	S		IC	IC	IC	IC	S	S	S	S		LR
1VY5.cif1	23S Ribosomal RNA	3d2g_A_kj.cif	12	1.88	HIT#738		DA.G.2235.	DA.U.2086.	DA.G.2234.	DA.G.2087.		DA.A.1853.	DA.G.1888.	DA.A.1890.	DA.C.1852.	DA.G.1891.	DA.U.1851.	DA.C.1892.	DA.G.1850.		G	U	G	G		A	G	A	C	G	U	C	G		S	IC	S	S		IC	IC	IC	IC	S	S	S	S		LR
1VY5.cif1	23S Ribosomal RNA	3d2g_A_kj.cif	12	1.776	HIT#739	DA.C.45.	DA.G.179.	DA.C.47.	DA.G.178.	DA.G.48.		DA.A.118.	DA.G.51.	DA.A.52.	DA.G.117.		DA.C.116.	DA.G.54.	DA.C.115.	C	G	C	G	G		A	G	A	G		C	G	C	S	S	S	S	JC		JC	JC	JC	JC		S	S	S	5	LC
1VY5.cif1	16S Ribosomal RNA,23S Ribosomal RNA	3d2g_A_kj.cif	12	1.686	HIT#740		DA.A.1960.	DA.C.1947.	DA.G.1959.	DA.G.1948.		CA.A.1418.	CA.G.1482.	CA.A.1483.	CA.G.1417.	CA.C.1484.	CA.G.1416.	CA.U.1485.	CA.U.1414.		A	C	G	G		A	G	A	G	C	G	U	U		S	S	S	S		IC	IC	IC	IC	S	S	S	IC		LR
1VY5.cif1	16S Ribosomal RNA	3d2g_A_kj.cif	12	1.671	HIT#741	AA.C.100.	AA.G.69.	AA.A.101.	AA.G.68.	AA.G.102.	AA.C.67.	AA.A.171.	AA.C.150.	AA.A.152.	AA.U.170.	AA.C.153.	AA.C.169.			C	G	A	G	G	C	A	C	A	U	C	C			S	S	IC	IC	S	S	IC	IC	IC	IC	IC	IC				LR
1VY5.cif1	16S Ribosomal RNA	3d2g_A_kj.cif	12	1.644	HIT#742	CA.C.100.	CA.G.69.	CA.A.101.	CA.G.68.	CA.G.102.	CA.C.67.	CA.A.171.	CA.C.150.	CA.A.152.	CA.U.170.	CA.C.153.	CA.C.169.			C	G	A	G	G	C	A	C	A	U	C	C			S	S	IC	IC	S	S	IC	IC	IC	IC	S	IC				LR
1VY5.cif1	16S Ribosomal RNA	3d2g_A_kj.cif	12	1.643	HIT#743			AA.G.318.	AA.C.336.	AA.G.319.	AA.C.335.	AA.A.1433.	AA.G.1467.	AA.A.1468.	AA.G.1432.	AA.G.1469.	AA.C.1431.	AA.G.1470.	AA.C.1430.			G	C	G	C	A	G	A	G	G	C	G	C			S	S	S	S	IC	IC	IC	IC	S	S	S	S		LR
1VY5.cif1	16S Ribosomal RNA	3d2g_A_kj.cif	12	1.583	HIT#744	AA.G.276.	AA.C.248.	AA.C.277.	AA.G.247.	AA.G.278.		AA.A.246.	AA.G.281.	AA.A.282.	AA.A.243.	AA.C.283.	AA.C.245.	AA.G.284.		G	C	C	G	G		A	G	A	A	C	C	G		S	S	S	S	IC		IC	IC	IC	IC	IC	IC	S			LC
1VY5.cif1	23S Ribosomal RNA	3d2g_A_kj.cif	12	1.55	HIT#745		DA.G.771.	DA.C.692.	DA.G.770.	DA.C.693.	DA.G.769.	DA.A.1378.	DA.U.1352.	DA.A.1354.	DA.G.1377.	DA.G.1355.	DA.C.1376.	DA.G.1356.			G	C	G	C	G	A	U	A	G	G	C	G			S	S	S	S	S	IC	IC	IC	IC	S	S	S			LR
1VY5.cif1	16S Ribosomal RNA,23S Ribosomal RNA	3d2g_A_kj.cif	12	1.46	HIT#746		CA.C.1496.	CA.U.1406.	CA.U.1495.	CA.C.1407.	CA.G.1494.	DA.A.1912.	DA.A.1918.	DA.A.1919.	DA.U.1911.	DA.C.1920.	DA.G.1910.	DA.G.1921.			C	U	U	C	G	A	A	A	U	C	G	G			S	IC	IC	IC	IC	HC	HC	HC	HC	S	S	S			LR
1VY5.cif1	23S Ribosomal RNA	3d2g_A_kj.cif	13	2	HIT#747	DA.U.2605.	DA.A.2589.	DA.C.2606.	DA.G.2588.	DA.G.2607.	DA.A.2587.	DA.U.1779.	DA.A.1784.	DA.A.1785.	DA.U.1778.	DA.A.1787.	DA.U.1777.	DA.C.1788.		U	A	C	G	G	A	U	A	A	U	A	U	C		S	S	S	S	JC	JC	HC	HC	HC	HC	S	S	S		5	LR
1VY5.cif1	23S Ribosomal RNA	3d2g_A_kj.cif	13	1.951	HIT#748	BA.U.2605.	BA.A.2589.	BA.C.2606.	BA.G.2588.	BA.G.2607.	BA.A.2587.	BA.U.1779.	BA.A.1784.	BA.A.1785.	BA.U.1778.	BA.A.1787.	BA.U.1777.	BA.C.1788.		U	A	C	G	G	A	U	A	A	U	A	U	C		S	S	S	S	JC	JC	HC	HC	HC	HC	S	S	S		5	LR
1VY5.cif1	16S Ribosomal RNA,23S Ribosomal RNA	3d2g_A_kj.cif	13	1.707	HIT#749	AA.G.1405.	AA.C.1496.	AA.U.1406.	AA.U.1495.	AA.C.1407.	AA.G.1494.	BA.A.1912.	BA.U.1917.	BA.A.1919.	BA.A.1918.	BA.C.1920.	BA.G.1910.	BA.G.1921.		G	C	U	U	C	G	A	U	A	A	C	G	G		S	S	IC	IC	IC	IC	HC	HC	HC	HC	S	S	S			LR
1VY5.cif1	23S Ribosomal RNA	3d2g_A_kj.cif	13	1.643	HIT#750	DA.C.1445.A	DA.G.1466.	DA.C.1446.	DA.G.1465.	DA.G.1447.	DA.C.1464.	DA.A.1528.	DA.A.1542.	DA.A.1545.	DA.G.1527.	DA.C.1546.	DA.G.1526.	DA.C.1467.		C	G	C	G	G	C	A	A	A	G	C	G	C		S	SJP	S	SJP	S	SJP	JCJP	JCJP	JCJP	JCJP	JCJP	JCJP	S		4	LC
1VY5.cif1	23S Ribosomal RNA	3d2g_A_kj.cif	13	1.534	HIT#751		BA.G.771.	BA.C.692.	BA.G.770.	BA.C.693.	BA.G.769.	BA.A.1378.	BA.U.1352.	BA.A.1354.	BA.G.1377.	BA.G.1355.	BA.C.1376.	BA.G.1356.	BA.C.1375.		G	C	G	C	G	A	U	A	G	G	C	G	C		S	S	S	S	S	IC	IC	IC	IC	S	S	S	S		LR
1VY5.cif1	16S Ribosomal RNA,23S Ribosomal RNA	3d2g_A_kj.cif	13	1.52	HIT#752	BA.C.1957.	BA.G.1949.	BA.C.1958.	BA.G.1948.	BA.G.1959.	BA.C.1947.	AA.A.1483.	AA.G.1417.	AA.A.1418.	AA.G.1482.	AA.G.1419.	AA.U.1481.	AA.C.1420.		C	G	C	G	G	C	A	G	A	G	G	U	C		S	S	S	S	S	S	IC	IC	IC	IC	S	S	S			LR
1VY5.cif1	16S Ribosomal RNA,23S Ribosomal RNA	3d2g_A_kj.cif	13	1.473	HIT#753	DA.C.1957.	DA.G.1949.	DA.C.1958.	DA.G.1948.	DA.G.1959.	DA.C.1947.	CA.A.1483.	CA.G.1417.	CA.A.1418.	CA.G.1482.	CA.G.1419.	CA.U.1481.	CA.C.1420.		C	G	C	G	G	C	A	G	A	G	G	U	C		S	S	S	S	S	S	IC	IC	IC	IC	S	S	S			LR
1VY5.cif1	16S Ribosomal RNA	3d2g_A_kj.cif	14	1.779	HIT#754	CA.G.317.	CA.C.337.	CA.G.318.	CA.C.336.	CA.G.319.	CA.C.335.	CA.A.1433.	CA.G.1467.	CA.A.1468.	CA.G.1432.	CA.G.1469.	CA.C.1431.	CA.G.1470.	CA.C.1430.	G	C	G	C	G	C	A	G	A	G	G	C	G	C	S	S	S	S	S	S	IC	IC	IC	IC	S	S	S	S		LR
1VY5.cif1	23S Ribosomal RNA	3d2g_A_kj.cif	14	1.616	HIT#755	BA.C.1445.A	BA.G.1466.	BA.C.1446.	BA.G.1465.	BA.G.1447.	BA.C.1464.	BA.A.1528.	BA.A.1542.	BA.A.1545.	BA.G.1527.	BA.C.1546.	BA.G.1526.	BA.C.1467.	BA.G.1525.	C	G	C	G	G	C	A	A	A	G	C	G	C	G	S	SJP	S	SJP	S	SJP	JCJP	JCJP	JCJP	JCJP	JCJP	JCJP	S	S	4	LC
1VY5.cif1	23S Ribosomal RNA	3d2g_A_kj.cif	14	1.594	HIT#756	DA.C.985.	DA.G.978.	DA.C.986.	DA.G.977.	DA.G.987.	DA.C.976.	DA.A.1155.	DA.U.999.	DA.A.1001.	DA.G.1154.	DA.G.1002.	DA.C.1153.	DA.G.1003.	DA.C.1152.	C	G	C	G	G	C	A	U	A	G	G	C	G	C	S	S	S	S	S	S	IC	IC	IC	IC	S	S	S	S		LR
1VY5.cif1	16S Ribosomal RNA,23S Ribosomal RNA	3d2g_A_kj.cif	14	1.58	HIT#757	CA.G.1405.	CA.C.1496.	CA.U.1406.	CA.U.1495.	CA.C.1407.	CA.G.1494.	DA.A.1912.	DA.U.1917.	DA.A.1919.	DA.U.1911.	DA.C.1920.	DA.G.1910.	DA.G.1921.	DA.C.1909.	G	C	U	U	C	G	A	U	A	U	C	G	G	C	S	S	IC	IC	IC	IC	HC	HC	HC	HC	S	S	S	S		LR
1VY5.cif1	23S Ribosomal RNA	3d2g_A_kj.cif	14	1.54	HIT#758	BA.C.985.	BA.G.978.	BA.C.986.	BA.G.977.	BA.G.987.	BA.C.976.	BA.A.1155.	BA.U.999.	BA.A.1001.	BA.G.1154.	BA.G.1002.	BA.C.1153.	BA.G.1003.	BA.C.1152.	C	G	C	G	G	C	A	U	A	G	G	C	G	C	S	S	S	S	S	S	IC	IC	IC	IC	S	S	S	S		LR
1VY5.cif1	16S Ribosomal RNA,23S Ribosomal RNA	3d2g_A_kj.cif	14	1.525	HIT#759	AA.G.1405.	AA.C.1496.	AA.U.1406.	AA.U.1495.	AA.C.1407.	AA.G.1494.	BA.A.1912.	BA.U.1917.	BA.A.1919.	BA.U.1911.	BA.C.1920.	BA.G.1910.	BA.G.1921.	BA.C.1909.	G	C	U	U	C	G	A	U	A	U	C	G	G	C	S	S	IC	IC	IC	IC	HC	HC	HC	HC	S	S	S	S		LR
1VY5.cif1	23S Ribosomal RNA	3d2g_A_kj.cif	14	1.4	HIT#760	BA.U.807.	BA.C.673.	BA.G.808.	BA.C.672.	BA.G.809.	BA.C.671.	BA.A.586.	BA.C.1251.	BA.A.1254.	BA.G.585.	BA.G.1256.	BA.C.584.	BA.C.1257.	BA.G.583.	U	C	G	C	G	C	A	C	A	G	G	C	C	G	IC	IC	S	S	S	S	JC	JC	JC	JC	S	S	S	S	5	LC
1VY5.cif1	23S Ribosomal RNA	3d2g_A_kj.cif	14	1.364	HIT#761	DA.U.807.	DA.C.673.	DA.G.808.	DA.C.672.	DA.G.809.	DA.C.671.	DA.A.586.	DA.C.1251.	DA.A.1254.	DA.G.585.	DA.G.1256.	DA.C.584.	DA.C.1257.	DA.G.583.	U	C	G	C	G	C	A	C	A	G	G	C	C	G	IC	IC	S	S	S	S	JC	JC	JC	JC	S	S	S	S	5	LC
1VY6.cif1	23S Ribosomal RNA	1ffk_0_kt7.cif	12	1.828	HIT#762		BA.G.1239.	BA.C.1208.	BA.G.1238.	BA.G.1209.		BA.A.1237.	BA.G.1212.	BA.A.1213.	BA.G.1236.	BA.A.1214.	BA.G.1235.	BA.G.1215.	BA.U.1234.		G	C	G	G		A	G	A	G	A	G	G	U		S	S	S	IC		IC	IC	IC	IC	IC	IC	S	S		LC
1VY6.cif1	23S Ribosomal RNA	1ffk_0_kt7.cif	12	1.786	HIT#763	BA.C.1207.	BA.G.1239.	BA.C.1208.	BA.G.1238.	BA.G.1209.		BA.A.1237.	BA.G.1212.	BA.A.1213.	BA.G.1236.	BA.A.1214.	BA.G.1235.		BA.U.1234.	C	G	C	G	G		A	G	A	G	A	G		U	S	S	S	S	IC		IC	IC	IC	IC	IC	IC		S		LC
1VY6.cif1	23S Ribosomal RNA	1ffk_0_kt7.cif	12	1.757	HIT#764		DA.G.1239.	DA.C.1208.	DA.G.1238.	DA.G.1209.		DA.A.1237.	DA.G.1212.	DA.A.1213.	DA.G.1236.	DA.A.1214.	DA.G.1235.	DA.G.1215.	DA.U.1234.		G	C	G	G		A	G	A	G	A	G	G	U		S	S	S	IC		IC	IC	IC	IC	IC	IC	S	S		LC
1VY6.cif1	23S Ribosomal RNA	1ffk_0_kt7.cif	12	1.713	HIT#765	DA.C.1207.	DA.G.1239.	DA.C.1208.	DA.G.1238.	DA.G.1209.		DA.A.1237.	DA.G.1212.	DA.A.1213.	DA.G.1236.	DA.A.1214.	DA.G.1235.		DA.U.1234.	C	G	C	G	G		A	G	A	G	A	G		U	S	S	S	S	IC		IC	IC	IC	IC	IC	IC		S		LC
1VY6.cif1	23S Ribosomal RNA	1ffk_0_kt7.cif	13	1.63	HIT#766	BA.G.1042.	BA.U.1113.	BA.C.1043.	BA.G.1112.	BA.G.1044.		BA.A.1111.	BA.G.1047.	BA.A.1048.	BA.G.1110.	BA.C.1049.	BA.C.1109.	BA.A.1050.	BA.U.1108.	G	U	C	G	G		A	G	A	G	C	C	A	U	S	S	S	S	HC		HC	HC	HC	HC	HC	HC	HC	HC		LC
1VY6.cif1	23S Ribosomal RNA	1ffk_0_kt7.cif	13	1.215	HIT#767	BA.C.45.	BA.G.179.	BA.C.47.	BA.G.178.	BA.G.48.		BA.A.118.	BA.G.51.	BA.A.52.	BA.A.119.	BA.A.53.	BA.G.117.	BA.G.54.	BA.C.116.	C	G	C	G	G		A	G	A	A	A	G	G	C	S	S	S	S	JC		JC	JC	JC	JC	JC	JC	S	S	5	LC
1VY6.cif1	16S Ribosomal RNA	1ffk_0_kt7.cif	13	1.133	HIT#768	CA.G.698.	CA.C.689.	CA.C.699.	CA.G.688.	CA.G.700.		CA.A.687.	CA.G.703.	CA.A.704.	CA.U.686.	CA.U.705.	CA.G.685.	CA.A.706.	CA.A.684.	G	C	C	G	G		A	G	A	U	U	G	A	A	S	S	S	S	IC		IC	IC	IC	IC	IC	IC	IC	IC		LC
1VY6.cif1	16S Ribosomal RNA	1ffk_0_kt7.cif	13	1.101	HIT#769	AA.G.698.	AA.C.689.	AA.C.699.	AA.G.688.	AA.G.700.		AA.A.687.	AA.G.703.	AA.A.704.	AA.U.686.	AA.U.705.	AA.G.685.	AA.A.706.	AA.A.684.	G	C	C	G	G		A	G	A	U	U	G	A	A	S	S	S	S	IC		IC	IC	IC	IC	IC	IC	IC	IC		LC
1VY6.cif1	23S Ribosomal RNA	1ffk_0_kt7.cif	13	0.833	HIT#770	BA.G.96.	BA.C.86.	BA.C.97.	BA.G.85.	BA.G.98.		BA.A.84.	BA.G.102.	BA.A.103.	BA.G.83.	BA.U.104.	BA.G.82.	BA.C.105.	BA.G.81.	G	C	C	G	G		A	G	A	G	U	G	C	G	S	SHP	S	SHP	IC		HPIC	IC	IC	HPIC	IC	HPIC	S	SHP		LC
1VY6.cif1	23S Ribosomal RNA	1ffk_0_kt7.cif	13	0.778	HIT#771	DA.G.96.	DA.C.86.	DA.C.97.	DA.G.85.	DA.G.98.		DA.A.84.	DA.G.102.	DA.A.103.	DA.G.83.	DA.U.104.	DA.G.82.	DA.C.105.	DA.G.81.	G	C	C	G	G		A	G	A	G	U	G	C	G	S	SHP	S	SHP	IC		HPIC	IC	IC	HPIC	IC	HPIC	S	SHP		LC
1VY6.cif1	23S Ribosomal RNA	3d2g_A_kj.cif	12	1.97	HIT#772	BA.G.975.A	BA.A.988.	BA.C.976.	BA.G.987.	BA.G.977.	BA.C.986.	BA.A.1001.	BA.G.1154.	BA.A.1155.	BA.U.999.	BA.G.1157.		BA.C.1158.		G	A	C	G	G	C	A	G	A	U	G		C		JC	JC	S	S	S	S	IC	IC	IC	IC	S		S		7	LR
1VY6.cif1	16S Ribosomal RNA	3d2g_A_kj.cif	12	1.853	HIT#773			CA.C.335.	CA.G.319.	CA.C.336.	CA.G.318.	CA.A.1468.	CA.G.1432.	CA.A.1434.	CA.G.1467.	CA.G.1435.	CA.C.1466.	CA.U.1436.	CA.C.1465.			C	G	C	G	A	G	A	G	G	C	U	C			S	S	S	S	IC	IC	IC	IC	IC	IC	IC	IC		LR
1VY6.cif1	23S Ribosomal RNA	3d2g_A_kj.cif	12	1.836	HIT#774		BA.G.2235.	BA.U.2086.	BA.G.2234.	BA.G.2087.		BA.A.1853.	BA.G.1888.	BA.A.1890.	BA.C.1852.	BA.G.1891.	BA.U.1851.	BA.C.1892.	BA.G.1850.		G	U	G	G		A	G	A	C	G	U	C	G		S	IC	S	S		IC	IC	IC	IC	S	S	S	S		LR
1VY6.cif1	23S Ribosomal RNA	3d2g_A_kj.cif	12	1.76	HIT#775		DA.G.2235.	DA.U.2086.	DA.G.2234.	DA.G.2087.		DA.A.1853.	DA.G.1888.	DA.A.1890.	DA.C.1852.	DA.G.1891.	DA.U.1851.	DA.C.1892.	DA.G.1850.		G	U	G	G		A	G	A	C	G	U	C	G		S	IC	S	S		IC	IC	IC	IC	S	S	S	S		LR
1VY6.cif1	23S Ribosomal RNA	3d2g_A_kj.cif	12	1.633	HIT#776	BA.C.1445.A	BA.G.1466.	BA.C.1446.	BA.G.1465.	BA.G.1447.	BA.C.1464.	BA.A.1528.	BA.A.1542.	BA.A.1545.	BA.G.1527.		BA.G.1526.	BA.C.1467.		C	G	C	G	G	C	A	A	A	G		G	C		S	SJP	S	SJP	S	SJP	JCJP	JCJP	JCJP	JCJP		JCJP	S		4	LC
1VY6.cif1	16S Ribosomal RNA	3d2g_A_kj.cif	12	1.627	HIT#777	CA.C.100.	CA.G.69.	CA.A.101.	CA.G.68.	CA.G.102.	CA.C.67.	CA.A.171.	CA.C.150.	CA.A.152.	CA.U.170.	CA.C.153.	CA.C.169.			C	G	A	G	G	C	A	C	A	U	C	C			IC	IC	IC	IC	S	S	IC	IC	IC	IC	S	IC				LR
1VY6.cif1	16S Ribosomal RNA	3d2g_A_kj.cif	12	1.595	HIT#778	AA.C.100.	AA.G.69.	AA.A.101.	AA.G.68.	AA.G.102.	AA.C.67.	AA.A.171.	AA.C.150.	AA.A.152.	AA.U.170.	AA.C.153.	AA.C.169.			C	G	A	G	G	C	A	C	A	U	C	C			S	S	IC	IC	S	S	IC	IC	IC	IC	S	IC				LR
1VY6.cif1	16S Ribosomal RNA	3d2g_A_kj.cif	12	1.573	HIT#779			AA.G.318.	AA.C.336.	AA.G.319.	AA.C.335.	AA.A.1433.	AA.G.1467.	AA.A.1468.	AA.G.1432.	AA.G.1469.	AA.C.1431.	AA.G.1470.	AA.C.1430.			G	C	G	C	A	G	A	G	G	C	G	C			S	S	S	S	IC	IC	IC	IC	S	S	S	S		LR
1VY6.cif1	23S Ribosomal RNA	3d2g_A_kj.cif	12	1.524	HIT#780		BA.G.771.	BA.C.692.	BA.G.770.	BA.C.693.	BA.G.769.	BA.A.1378.	BA.U.1352.	BA.A.1354.	BA.G.1377.	BA.G.1355.	BA.C.1376.	BA.G.1356.			G	C	G	C	G	A	U	A	G	G	C	G			S	S	S	S	S	IC	IC	IC	IC	S	S	S			LR
1VY6.cif1	16S Ribosomal RNA	3d2g_A_kj.cif	12	1.465	HIT#781	CA.G.276.	CA.C.248.	CA.C.277.	CA.G.247.	CA.G.278.		CA.A.246.	CA.G.281.	CA.A.282.	CA.A.243.	CA.C.283.	CA.C.245.	CA.G.284.		G	C	C	G	G		A	G	A	A	C	C	G		S	S	S	S	IC		IC	IC	IC	IC	IC	IC	S			LC
1VY6.cif1	16S Ribosomal RNA,23S Ribosomal RNA	3d2g_A_kj.cif	12	1.352	HIT#782	DA.C.1957.	DA.G.1949.	DA.C.1958.	DA.G.1948.	DA.G.1959.	DA.C.1947.	CA.A.1483.	CA.G.1417.	CA.A.1418.	CA.G.1482.	CA.G.1419.		CA.C.1420.		C	G	C	G	G	C	A	G	A	G	G		C		S	S	S	S	S	S	IC	IC	IC	IC	S		S			LR
1VY6.cif1	16S Ribosomal RNA,23S Ribosomal RNA	3d2g_A_kj.cif	12	1.349	HIT#783	DA.C.1957.	DA.G.1949.	DA.C.1958.	DA.G.1948.	DA.G.1959.	DA.C.1947.	CA.A.1483.	CA.G.1417.	CA.A.1418.	CA.G.1482.		CA.U.1481.	CA.C.1420.		C	G	C	G	G	C	A	G	A	G		U	C		S	S	S	S	S	S	IC	IC	IC	IC		S	S			LR
1VY6.cif1	16S Ribosomal RNA,23S Ribosomal RNA	3d2g_A_kj.cif	12	1.343	HIT#784	BA.C.1957.	BA.G.1949.	BA.C.1958.	BA.G.1948.	BA.G.1959.	BA.C.1947.	AA.A.1483.	AA.G.1417.	AA.A.1418.	AA.G.1482.	AA.G.1419.		AA.C.1420.		C	G	C	G	G	C	A	G	A	G	G		C		S	S	S	S	S	S	IC	IC	IC	IC	S		S			LR
1VY6.cif1	16S Ribosomal RNA,23S Ribosomal RNA	3d2g_A_kj.cif	12	1.007	HIT#785		DA.A.1960.	DA.C.1947.	DA.G.1959.	DA.G.1948.		CA.A.1418.	CA.G.1482.	CA.A.1483.	CA.G.1417.	CA.C.1484.	CA.G.1416.	CA.U.1485.	CA.G.1415.		A	C	G	G		A	G	A	G	C	G	U	G		S	S	S	S		IC	IC	IC	IC	S	S	S	S		LR
1VY6.cif1	16S Ribosomal RNA,23S Ribosomal RNA	3d2g_A_kj.cif	12	0.964	HIT#786		BA.A.1960.	BA.C.1947.	BA.G.1959.	BA.G.1948.		AA.A.1418.	AA.G.1482.	AA.A.1483.	AA.G.1417.	AA.C.1484.	AA.G.1416.	AA.U.1485.	AA.G.1415.		A	C	G	G		A	G	A	G	C	G	U	G		S	S	S	S		IC	IC	IC	IC	S	S	S	S		LR
1VY6.cif1	23S Ribosomal RNA	3d2g_A_kj.cif	13	1.981	HIT#787	BA.U.2605.	BA.A.2589.	BA.C.2606.	BA.G.2588.	BA.G.2607.	BA.A.2587.	BA.U.1779.	BA.A.1784.	BA.A.1785.	BA.U.1778.	BA.A.1787.	BA.U.1777.	BA.C.1788.		U	A	C	G	G	A	U	A	A	U	A	U	C		S	S	S	S	JC	JC	HC	HC	HC	HC	S	S	S		5	LR
1VY6.cif1	23S Ribosomal RNA	3d2g_A_kj.cif	13	1.932	HIT#788	DA.U.2605.	DA.A.2589.	DA.C.2606.	DA.G.2588.	DA.G.2607.	DA.A.2587.	DA.U.1779.	DA.A.1784.	DA.A.1785.	DA.U.1778.	DA.A.1787.	DA.U.1777.	DA.C.1788.		U	A	C	G	G	A	U	A	A	U	A	U	C		S	S	S	S	JC	JC	HC	HC	HC	HC	S	S	S		5	LR
1VY6.cif1	16S Ribosomal RNA,23S Ribosomal RNA	3d2g_A_kj.cif	13	1.682	HIT#789	AA.G.1405.	AA.C.1496.	AA.U.1406.	AA.U.1495.	AA.C.1407.	AA.G.1494.	BA.A.1912.	BA.U.1917.	BA.A.1919.	BA.A.1918.	BA.C.1920.	BA.G.1910.	BA.G.1921.		G	C	U	U	C	G	A	U	A	A	C	G	G		S	S	IC	IC	IC	IC	HC	HC	HC	HC	S	S	S			LR
1VY6.cif1	23S Ribosomal RNA	3d2g_A_kj.cif	13	1.619	HIT#790	BA.C.1445.A	BA.G.1466.	BA.C.1446.	BA.G.1465.	BA.G.1447.	BA.C.1464.	BA.A.1528.	BA.A.1542.	BA.A.1545.	BA.G.1527.	BA.C.1546.	BA.G.1526.		BA.G.1525.	C	G	C	G	G	C	A	A	A	G	C	G		G	S	SJP	S	SJP	S	SJP	JCJP	JCJP	JCJP	JCJP	JCJP	JCJP		S	4	LC
1VY6.cif1	16S Ribosomal RNA	3d2g_A_kj.cif	13	1.587	HIT#791	AA.G.276.	AA.C.248.	AA.C.277.	AA.G.247.	AA.G.278.		AA.A.246.	AA.G.281.	AA.A.282.	AA.A.243.	AA.C.283.	AA.C.245.	AA.G.284.	AA.C.242.	G	C	C	G	G		A	G	A	A	C	C	G	C	S	S	S	S	IC		IC	IC	IC	IC	IC	IC	S	S		LC
1VY6.cif1	23S Ribosomal RNA	3d2g_A_kj.cif	13	1.587	HIT#792		DA.G.771.	DA.C.692.	DA.G.770.	DA.C.693.	DA.G.769.	DA.A.1378.	DA.U.1352.	DA.A.1354.	DA.G.1377.	DA.G.1355.	DA.C.1376.	DA.G.1356.	DA.C.1375.		G	C	G	C	G	A	U	A	G	G	C	G	C		S	S	S	S	S	IC	IC	IC	IC	S	S	S	S		LR
1VY6.cif1	23S Ribosomal RNA	3d2g_A_kj.cif	13	1.467	HIT#793		BA.A.2632.	BA.C.2787.	BA.G.2631.	BA.C.2788.	BA.G.2630.	BA.A.2892.	BA.U.2808.	BA.A.2810.	BA.G.2891.	BA.G.2811.	BA.C.2889.	BA.G.2812.	BA.C.2888.		A	C	G	C	G	A	U	A	G	G	C	G	C		SJP	S	SJP	S	SJP	JI	JI	JI	JI	S	S	S	S		LC
1VY6.cif1	23S Ribosomal RNA	3d2g_A_kj.cif	14	1.604	HIT#794	DA.C.1445.A	DA.G.1466.	DA.C.1446.	DA.G.1465.	DA.G.1447.	DA.C.1464.	DA.A.1528.	DA.A.1542.	DA.A.1545.	DA.G.1527.	DA.C.1546.	DA.G.1526.	DA.C.1467.	DA.G.1525.	C	G	C	G	G	C	A	A	A	G	C	G	C	G	S	SJP	S	SJP	S	SJP	JCJP	JCJP	JCJP	JCJP	JCJP	JCJP	S	S	4	LC
1VY6.cif1	23S Ribosomal RNA	3d2g_A_kj.cif	14	1.58	HIT#795	DA.C.985.	DA.G.978.	DA.C.986.	DA.G.977.	DA.G.987.	DA.C.976.	DA.A.1155.	DA.U.999.	DA.A.1001.	DA.G.1154.	DA.G.1002.	DA.C.1153.	DA.G.1003.	DA.C.1152.	C	G	C	G	G	C	A	U	A	G	G	C	G	C	S	S	S	S	S	S	IC	IC	IC	IC	S	S	S	S		LR
1VY6.cif1	23S Ribosomal RNA	3d2g_A_kj.cif	14	1.544	HIT#796	BA.C.985.	BA.G.978.	BA.C.986.	BA.G.977.	BA.G.987.	BA.C.976.	BA.A.1155.	BA.U.999.	BA.A.1001.	BA.G.1154.	BA.G.1002.	BA.C.1153.	BA.G.1003.	BA.C.1152.	C	G	C	G	G	C	A	U	A	G	G	C	G	C	S	S	S	S	S	S	IC	IC	IC	IC	S	S	S	S		LR
1VY6.cif1	16S Ribosomal RNA,23S Ribosomal RNA	3d2g_A_kj.cif	14	1.484	HIT#797	AA.G.1405.	AA.C.1496.	AA.U.1406.	AA.U.1495.	AA.C.1407.	AA.G.1494.	BA.A.1912.	BA.U.1917.	BA.A.1919.	BA.U.1911.	BA.C.1920.	BA.G.1910.	BA.G.1921.	BA.C.1909.	G	C	U	U	C	G	A	U	A	U	C	G	G	C	S	S	IC	IC	IC	IC	HC	HC	HC	HC	S	S	S	S		LR
1VY6.cif1	23S Ribosomal RNA	3d2g_A_kj.cif	14	1.401	HIT#798	BA.U.807.	BA.C.673.	BA.G.808.	BA.C.672.	BA.G.809.	BA.C.671.	BA.A.586.	BA.C.1251.	BA.A.1254.	BA.G.585.	BA.G.1256.	BA.C.584.	BA.C.1257.	BA.G.583.	U	C	G	C	G	C	A	C	A	G	G	C	C	G	IC	IC	S	S	S	S	JC	JC	JC	JC	S	S	S	S	5	LC
1VY6.cif1	23S Ribosomal RNA	3d2g_A_kj.cif	14	1.396	HIT#799	DA.U.807.	DA.C.673.	DA.G.808.	DA.C.672.	DA.G.809.	DA.C.671.	DA.A.586.	DA.C.1251.	DA.A.1254.	DA.G.585.	DA.G.1256.	DA.C.584.	DA.C.1257.	DA.G.583.	U	C	G	C	G	C	A	C	A	G	G	C	C	G	IC	IC	S	S	S	S	JC	JC	JC	JC	S	S	S	S	5	LC
1VY7.cif1	23S Ribosomal RNA	1ffk_0_kt7.cif	12	1.783	HIT#800	BA.C.1207.	BA.G.1239.	BA.C.1208.	BA.G.1238.	BA.G.1209.		BA.A.1237.	BA.G.1212.	BA.A.1213.	BA.G.1236.	BA.A.1214.	BA.G.1235.		BA.U.1234.	C	G	C	G	G		A	G	A	G	A	G		U	S	S	S	S	IC		IC	IC	IC	IC	IC	IC		S		LC
1VY7.cif1	16S Ribosomal RNA	1ffk_0_kt7.cif	12	1.576	HIT#801	AA.G.276.	AA.C.248.	AA.C.277.	AA.G.247.	AA.G.278.		AA.A.246.	AA.G.281.	AA.A.282.	AA.A.243.	AA.C.283.		AA.G.284.	AA.C.242.	G	C	C	G	G		A	G	A	A	C		G	C	S	S	S	S	IC		IC	IC	IC	IC	IC		S	S		LC
1VY7.cif1	16S Ribosomal RNA	1ffk_0_kt7.cif	12	1.516	HIT#802	CA.G.276.	CA.C.248.	CA.C.277.	CA.G.247.	CA.G.278.		CA.A.246.	CA.G.281.	CA.A.282.	CA.A.243.	CA.C.283.		CA.G.284.	CA.C.242.	G	C	C	G	G		A	G	A	A	C		G	C	S	S	S	S	IC		IC	IC	IC	IC	IC		S	S		LC
1VY7.cif1	23S Ribosomal RNA	1ffk_0_kt7.cif	12	1.12	HIT#803	DA.C.45.	DA.G.179.	DA.C.47.	DA.G.178.	DA.G.48.		DA.A.118.	DA.G.51.	DA.A.52.	DA.A.119.		DA.G.117.	DA.G.54.	DA.C.116.	C	G	C	G	G		A	G	A	A		G	G	C	S	S	S	S	JC		JC	JC	JC	JC		JC	S	S	5	LC
1VY7.cif1	23S Ribosomal RNA	1ffk_0_kt7.cif	13	1.885	HIT#804	BA.C.45.	BA.G.180.	BA.C.47.	BA.G.179.	BA.G.48.		BA.A.118.	BA.G.51.	BA.A.52.	BA.A.119.	BA.A.53.	BA.G.117.	BA.G.54.	BA.C.116.	C	G	C	G	G		A	G	A	A	A	G	G	C	S	JC	S	S	JC		JC	JC	JC	JC	JC	JC	S	S	5,6	LC
1VY7.cif1	16S Ribosomal RNA	1ffk_0_kt7.cif	13	1.786	HIT#805	AA.U.697.	AA.C.689.	AA.C.699.	AA.G.688.	AA.G.700.		AA.A.687.	AA.G.703.	AA.A.704.	AA.U.686.	AA.U.705.	AA.G.685.	AA.A.706.	AA.A.684.	U	C	C	G	G		A	G	A	U	U	G	A	A	HC	S	S	S	IC		IC	IC	IC	IC	IC	IC	IC	IC		LC
1VY7.cif1	23S Ribosomal RNA	1ffk_0_kt7.cif	13	1.581	HIT#806	BA.G.1042.	BA.U.1113.	BA.C.1043.	BA.G.1112.	BA.G.1044.		BA.A.1111.	BA.G.1047.	BA.A.1048.	BA.G.1110.	BA.C.1049.	BA.C.1109.	BA.A.1050.	BA.U.1108.	G	U	C	G	G		A	G	A	G	C	C	A	U	S	S	S	S	HC		HC	HC	HC	HC	HC	HC	HC	HC		LC
1VY7.cif1	23S Ribosomal RNA	1ffk_0_kt7.cif	13	1.184	HIT#807	BA.C.45.	BA.G.179.	BA.C.47.	BA.G.178.	BA.G.48.		BA.A.118.	BA.G.51.	BA.A.52.	BA.A.119.	BA.A.53.	BA.G.117.	BA.G.54.	BA.C.116.	C	G	C	G	G		A	G	A	A	A	G	G	C	S	S	S	S	JC		JC	JC	JC	JC	JC	JC	S	S	5	LC
1VY7.cif1	16S Ribosomal RNA	1ffk_0_kt7.cif	13	1.115	HIT#808	CA.G.698.	CA.C.689.	CA.C.699.	CA.G.688.	CA.G.700.		CA.A.687.	CA.G.703.	CA.A.704.	CA.U.686.	CA.U.705.	CA.G.685.	CA.A.706.	CA.A.684.	G	C	C	G	G		A	G	A	U	U	G	A	A	S	S	S	S	IC		IC	IC	IC	IC	IC	IC	IC	IC		LC
1VY7.cif1	16S Ribosomal RNA	1ffk_0_kt7.cif	13	1.095	HIT#809	AA.G.698.	AA.C.689.	AA.C.699.	AA.G.688.	AA.G.700.		AA.A.687.	AA.G.703.	AA.A.704.	AA.U.686.	AA.U.705.	AA.G.685.	AA.A.706.	AA.A.684.	G	C	C	G	G		A	G	A	U	U	G	A	A	S	S	S	S	IC		IC	IC	IC	IC	IC	IC	IC	IC		LC
1VY7.cif1	23S Ribosomal RNA	1ffk_0_kt7.cif	13	0.789	HIT#810	BA.G.96.	BA.C.86.	BA.C.97.	BA.G.85.	BA.G.98.		BA.A.84.	BA.G.102.	BA.A.103.	BA.G.83.	BA.U.104.	BA.G.82.	BA.C.105.	BA.G.81.	G	C	C	G	G		A	G	A	G	U	G	C	G	S	SHP	S	SHP	IC		HPIC	IC	IC	HPIC	IC	HPIC	S	SHP		LC
1VY7.cif1	23S Ribosomal RNA	1ffk_0_kt7.cif	13	0.771	HIT#811	DA.G.96.	DA.C.86.	DA.C.97.	DA.G.85.	DA.G.98.		DA.A.84.	DA.G.102.	DA.A.103.	DA.G.83.	DA.U.104.	DA.G.82.	DA.C.105.	DA.G.81.	G	C	C	G	G		A	G	A	G	U	G	C	G	S	SHP	S	SHP	IC		HPIC	IC	IC	HPIC	IC	HPIC	S	SHP		LC
1VY7.cif1	23S Ribosomal RNA	3d2g_A_kj.cif	12	1.787	HIT#812		BA.G.2235.	BA.U.2086.	BA.G.2234.	BA.G.2087.		BA.A.1853.	BA.G.1888.	BA.A.1890.	BA.C.1852.	BA.G.1891.	BA.U.1851.	BA.C.1892.	BA.G.1850.		G	U	G	G		A	G	A	C	G	U	C	G		S	IC	S	S		IC	IC	IC	IC	S	S	S	S		LR
1VY7.cif1	23S Ribosomal RNA	3d2g_A_kj.cif	12	1.768	HIT#813		DA.U.239.	DA.G.259.	DA.C.238.	DA.G.260.	DA.C.237.	DA.A.608.	DA.G.619.	DA.A.621.	DA.U.607.	DA.G.622.		DA.G.623.	DA.U.606.		U	G	C	G	C	A	G	A	U	G		G	U		S	S	S	S	S	IC	IC	IC	IC	S		S	S		LR
1VY7.cif1	16S Ribosomal RNA,23S Ribosomal RNA	3d2g_A_kj.cif	12	1.717	HIT#814		AA.C.1496.	AA.U.1406.	AA.U.1495.	AA.C.1407.	AA.G.1494.	BA.A.1912.	BA.U.1917.	BA.A.1919.	BA.A.1918.	BA.C.1920.	BA.G.1910.	BA.G.1921.			C	U	U	C	G	A	U	A	A	C	G	G			S	IC	IC	IC	IC	HC	HC	HC	HC	S	S	S			LR
1VY7.cif1	16S Ribosomal RNA	3d2g_A_kj.cif	12	1.71	HIT#815	CA.C.100.	CA.G.69.	CA.A.101.	CA.G.68.	CA.G.102.	CA.C.67.	CA.A.171.	CA.C.150.	CA.A.152.	CA.U.170.	CA.C.153.	CA.C.169.			C	G	A	G	G	C	A	C	A	U	C	C			S	S	IC	IC	S	S	IC	IC	IC	IC	S	IC				LR
1VY7.cif1	16S Ribosomal RNA	3d2g_A_kj.cif	12	1.63	HIT#816	AA.C.100.	AA.G.69.	AA.A.101.	AA.G.68.	AA.G.102.	AA.C.67.	AA.A.171.	AA.C.150.	AA.A.152.	AA.U.170.	AA.C.153.	AA.C.169.			C	G	A	G	G	C	A	C	A	U	C	C			S	S	IC	IC	S	S	IC	IC	IC	IC	IC	IC				LR
1VY7.cif1	16S Ribosomal RNA	3d2g_A_kj.cif	12	1.548	HIT#817	CA.G.276.	CA.C.248.	CA.C.277.	CA.G.247.	CA.G.278.		CA.A.246.	CA.G.281.	CA.A.282.	CA.A.243.	CA.C.283.	CA.C.245.	CA.G.284.		G	C	C	G	G		A	G	A	A	C	C	G		S	S	S	S	IC		IC	IC	IC	IC	IC	IC	S			LC
1VY7.cif1	23S Ribosomal RNA	3d2g_A_kj.cif	12	1.471	HIT#818		BA.G.771.	BA.C.692.	BA.G.770.	BA.C.693.	BA.G.769.	BA.A.1378.	BA.U.1352.	BA.A.1354.	BA.G.1377.	BA.G.1355.	BA.C.1376.	BA.G.1356.			G	C	G	C	G	A	U	A	G	G	C	G			S	S	S	S	S	IC	IC	IC	IC	S	S	S			LR
1VY7.cif1	16S Ribosomal RNA,23S Ribosomal RNA	3d2g_A_kj.cif	12	1.413	HIT#819	CA.G.1405.	CA.C.1496.	CA.U.1406.	CA.U.1495.	CA.C.1407.	CA.G.1494.	DA.A.1912.	DA.A.1918.	DA.A.1919.	DA.U.1911.	DA.C.1920.	DA.G.1910.			G	C	U	U	C	G	A	A	A	U	C	G			S	S	IC	IC	IC	IC	HC	HC	HC	HC	S	S				LR
1VY7.cif1	16S Ribosomal RNA,23S Ribosomal RNA	3d2g_A_kj.cif	12	1.343	HIT#820	BA.C.1957.	BA.G.1949.	BA.C.1958.	BA.G.1948.	BA.G.1959.	BA.C.1947.	AA.A.1483.	AA.G.1417.	AA.A.1418.	AA.G.1482.	AA.G.1419.		AA.C.1420.		C	G	C	G	G	C	A	G	A	G	G		C		S	S	S	S	S	S	IC	IC	IC	IC	S		S			LR
1VY7.cif1	16S Ribosomal RNA,23S Ribosomal RNA	3d2g_A_kj.cif	12	0.934	HIT#821		BA.A.1960.	BA.C.1947.	BA.G.1959.	BA.G.1948.		AA.A.1418.	AA.G.1482.	AA.A.1483.	AA.G.1417.	AA.C.1484.	AA.G.1416.	AA.U.1485.	AA.G.1415.		A	C	G	G		A	G	A	G	C	G	U	G		S	S	S	S		IC	IC	IC	IC	S	S	S	S		LR
1VY7.cif1	23S Ribosomal RNA	3d2g_A_kj.cif	13	1.945	HIT#822	BA.U.2605.	BA.A.2589.	BA.C.2606.	BA.G.2588.	BA.G.2607.	BA.A.2587.	BA.U.1779.	BA.A.1784.	BA.A.1785.	BA.U.1778.	BA.A.1787.	BA.U.1777.	BA.C.1788.		U	A	C	G	G	A	U	A	A	U	A	U	C		S	S	S	S	JC	JC	HC	HC	HC	HC	S	S	S		5	LR
1VY7.cif1	23S Ribosomal RNA	3d2g_A_kj.cif	13	1.943	HIT#823	DA.U.2605.	DA.A.2589.	DA.C.2606.	DA.G.2588.	DA.G.2607.	DA.A.2587.	DA.U.1779.	DA.A.1784.	DA.A.1785.	DA.U.1778.	DA.A.1787.	DA.U.1777.	DA.C.1788.		U	A	C	G	G	A	U	A	A	U	A	U	C		S	S	S	S	JC	JC	HC	HC	HC	HC	S	S	S		5	LR
1VY7.cif1	16S Ribosomal RNA	3d2g_A_kj.cif	13	1.674	HIT#824	AA.G.317.		AA.G.318.	AA.C.336.	AA.G.319.	AA.C.335.	AA.A.1433.	AA.G.1467.	AA.A.1468.	AA.G.1432.	AA.G.1469.	AA.C.1431.	AA.G.1470.	AA.C.1430.	G		G	C	G	C	A	G	A	G	G	C	G	C	S		S	S	S	S	IC	IC	IC	IC	S	S	S	S		LR
1VY7.cif1	23S Ribosomal RNA	3d2g_A_kj.cif	13	1.563	HIT#825	BA.C.1445.A	BA.G.1466.	BA.C.1446.	BA.G.1465.	BA.G.1447.	BA.C.1464.	BA.A.1528.	BA.A.1542.	BA.A.1545.	BA.G.1527.	BA.C.1546.	BA.G.1526.	BA.C.1467.		C	G	C	G	G	C	A	A	A	G	C	G	C		S	SJP	S	SJP	S	SJP	JCJP	JCJP	JCJP	JCJP	JCJP	JCJP	S		4	LC
1VY7.cif1	16S Ribosomal RNA,23S Ribosomal RNA	3d2g_A_kj.cif	13	1.406	HIT#826	DA.C.1957.	DA.G.1949.	DA.C.1958.	DA.G.1948.	DA.G.1959.	DA.C.1947.	CA.A.1483.	CA.G.1417.	CA.A.1418.	CA.G.1482.	CA.G.1419.	CA.U.1481.	CA.C.1420.		C	G	C	G	G	C	A	G	A	G	G	U	C		S	S	S	S	S	S	IC	IC	IC	IC	S	S	S			LR
1VY7.cif1	16S Ribosomal RNA	3d2g_A_kj.cif	14	1.776	HIT#827	CA.G.317.	CA.C.337.	CA.G.318.	CA.C.336.	CA.G.319.	CA.C.335.	CA.A.1433.	CA.G.1467.	CA.A.1468.	CA.G.1432.	CA.G.1469.	CA.C.1431.	CA.G.1470.	CA.C.1430.	G	C	G	C	G	C	A	G	A	G	G	C	G	C	S	S	S	S	S	S	IC	IC	IC	IC	S	S	S	S		LR
1VY7.cif1	23S Ribosomal RNA	3d2g_A_kj.cif	14	1.589	HIT#828	DA.C.985.	DA.G.978.	DA.C.986.	DA.G.977.	DA.G.987.	DA.C.976.	DA.A.1155.	DA.U.999.	DA.A.1001.	DA.G.1154.	DA.G.1002.	DA.C.1153.	DA.G.1003.	DA.C.1152.	C	G	C	G	G	C	A	U	A	G	G	C	G	C	S	S	S	S	S	S	IC	IC	IC	IC	S	S	S	S		LR
1VY7.cif1	23S Ribosomal RNA	3d2g_A_kj.cif	14	1.578	HIT#829	DA.C.1445.A	DA.G.1466.	DA.C.1446.	DA.G.1465.	DA.G.1447.	DA.C.1464.	DA.A.1528.	DA.A.1542.	DA.A.1545.	DA.G.1527.	DA.C.1546.	DA.G.1526.	DA.C.1467.	DA.G.1525.	C	G	C	G	G	C	A	A	A	G	C	G	C	G	S	SJP	S	SJP	S	SJP	JCJP	JCJP	JCJP	JCJP	JCJP	JCJP	S	S	4	LC
1VY7.cif1	23S Ribosomal RNA	3d2g_A_kj.cif	14	1.561	HIT#830	BA.C.985.	BA.G.978.	BA.C.986.	BA.G.977.	BA.G.987.	BA.C.976.	BA.A.1155.	BA.U.999.	BA.A.1001.	BA.G.1154.	BA.G.1002.	BA.C.1153.	BA.G.1003.	BA.C.1152.	C	G	C	G	G	C	A	U	A	G	G	C	G	C	S	S	S	S	S	S	IC	IC	IC	IC	S	S	S	S		LR
1VY7.cif1	16S Ribosomal RNA,23S Ribosomal RNA	3d2g_A_kj.cif	14	1.534	HIT#831	CA.G.1405.	CA.C.1496.	CA.U.1406.	CA.U.1495.	CA.C.1407.	CA.G.1494.	DA.A.1912.	DA.U.1917.	DA.A.1919.	DA.U.1911.	DA.C.1920.	DA.G.1910.	DA.G.1921.	DA.C.1909.	G	C	U	U	C	G	A	U	A	U	C	G	G	C	S	S	IC	IC	IC	IC	HC	HC	HC	HC	S	S	S	S		LR
1VY7.cif1	23S Ribosomal RNA	3d2g_A_kj.cif	14	1.512	HIT#832	DA.C.691.	DA.G.771.	DA.C.692.	DA.G.770.	DA.C.693.	DA.G.769.	DA.A.1378.	DA.U.1352.	DA.A.1354.	DA.G.1377.	DA.G.1355.	DA.C.1376.	DA.G.1356.	DA.C.1375.	C	G	C	G	C	G	A	U	A	G	G	C	G	C	S	S	S	S	S	S	IC	IC	IC	IC	S	S	S	S		LR
1VY7.cif1	23S Ribosomal RNA	3d2g_A_kj.cif	14	1.395	HIT#833	DA.U.807.	DA.C.673.	DA.G.808.	DA.C.672.	DA.G.809.	DA.C.671.	DA.A.586.	DA.C.1251.	DA.A.1254.	DA.G.585.	DA.G.1256.	DA.C.584.	DA.C.1257.	DA.G.583.	U	C	G	C	G	C	A	C	A	G	G	C	C	G	IC	IC	S	S	S	S	JC	JC	JC	JC	S	S	S	S	5	LC
1VY7.cif1	23S Ribosomal RNA	3d2g_A_kj.cif	14	1.389	HIT#834	BA.U.807.	BA.C.673.	BA.G.808.	BA.C.672.	BA.G.809.	BA.C.671.	BA.A.586.	BA.C.1251.	BA.A.1254.	BA.G.585.	BA.G.1256.	BA.C.584.	BA.C.1257.	BA.G.583.	U	C	G	C	G	C	A	C	A	G	G	C	C	G	IC	IC	S	S	S	S	JC	JC	JC	JC	S	S	S	S	5	LC
1W2B.cif1	23S RRNA	1ffk_0_kt7.cif	12	1.515	HIT#835	0.G.1311.	0.C.1343.	0.G.1312.	0.C.1342.	0.A.1313.		0.A.1341.	0.G.1316.	0.A.1317.	0.G.1340.	0.A.1318.	0.G.1339.		0.U.1338.	G	C	G	C	A		A	G	A	G	A	G		U	S	S	S	S	IC		IC	IC	IC	IC	IC	IC		S		LC
1W2B.cif1	23S RRNA	1ffk_0_kt7.cif	13	1.604	HIT#836	0.C.1146.	0.G.1217.	0.C.1147.	0.G.1216.	0.C.1148.		0.A.1215.	0.G.1151.	0.A.1152.	0.G.1214.	0.C.1153.	0.C.1213.	0.A.1154.	0.C.1212.	C	G	C	G	C		A	G	A	G	C	C	A	C	S	S	S	S	IC		IC	IC	IC	IC	IC	IC	IC	S		LC
1W2B.cif1	23S RRNA	1ffk_0_kt7.cif	13	1.556	HIT#837	0.C.1025.	0.G.941.	0.C.1026.	0.G.940.	0.G.1027.		0.A.939.	0.G.1031.	0.A.1032.	0.G.938.	0.C.1033.	0.C.937.	0.G.1034.	0.C.936.	C	G	C	G	G		A	G	A	G	C	C	G	C	S	S	S	S	IC		IC	IC	IC	IC	IC	IC	S	S		LC
1W2B.cif1	23S RRNA	1ffk_0_kt7.cif	13	1.219	HIT#838	0.C.42.	0.G.149.	0.U.43.	0.A.148.	0.G.44.		0.A.113.	0.G.47.	0.A.48.	0.A.114.	0.A.49.	0.G.112.	0.G.50.	0.C.111.	C	G	U	A	G		A	G	A	A	A	G	G	C	S	S	S	S	JC		JC	JC	JC	JC	JC	JC	S	S	4	LC
1W2B.cif1	23S RRNA	1ffk_0_kt7.cif	13	0.286	HIT#839	0.G.92.	0.C.82.	0.C.93.	0.G.81.	0.G.94.		0.A.80.	0.G.97.	0.A.98.	0.G.79.	0.A.99.	0.G.78.	0.C.100.	0.G.77.	G	C	C	G	G		A	G	A	G	A	G	C	G	S	SHP	S	SHP	IC		HPIC	IC	IC	HPIC	IC	HPIC	S	SHP		LC
1W2B.cif1	23S RRNA	3d2g_A_kj.cif	12	1.995	HIT#840	0.G.1600.	0.C.1594.	0.G.1601.	0.C.1593.	0.C.1602.	0.G.1592.	0.A.1590.	0.G.1605.	0.A.1606.	0.G.1589.	0.A.1607.		0.G.1608.		G	C	G	C	C	G	A	G	A	G	A		G		S	S	S	S	S	S	IC	IC	IC	IC	IC		S			LC
1W2B.cif1	23S RRNA	3d2g_A_kj.cif	12	1.913	HIT#841	0.U.2640.	0.A.2624.	0.C.2641.	0.G.2623.	0.G.2642.	0.A.2622.	0.U.1835.	0.A.1840.	0.C.1841.	0.C.1834.	0.A.1843.		0.C.1844.		U	A	C	G	G	A	U	A	C	C	A		C		S	S	S	S	JC	JC	HC	HC	HC	HC	S		S		5	LR
1W2B.cif1	23S RRNA	3d2g_A_kj.cif	13	1.471	HIT#842	0.U.900.		0.G.901.	0.C.764.	0.G.902.	0.C.763.	0.A.643.	0.A.1355.	0.A.1358.	0.G.642.	0.C.1360.	0.G.641.	0.C.1361.	0.G.640.	U		G	C	G	C	A	A	A	G	C	G	C	G	IC		S	IC	S	S	JC	JC	JC	JC	S	S	S	S	5	LC
1W2B.cif1	23S RRNA	3d2g_A_kj.cif	13	1.283	HIT#843	0.U.900.	0.C.764.	0.G.901.	0.C.763.	0.G.902.	0.C.762.	0.A.643.	0.A.1355.	0.A.1358.	0.G.642.	0.C.1360.	0.G.641.	0.C.1361.		U	C	G	C	G	C	A	A	A	G	C	G	C		IC	IC	S	S	S	S	JC	JC	JC	JC	S	S	S		5	LC
1W2B.cif1	23S RRNA	3d2g_A_kj.cif	13	1.282	HIT#844	0.U.900.	0.C.764.	0.G.901.	0.C.763.	0.G.902.	0.C.762.	0.A.643.	0.A.1355.	0.A.1358.	0.G.642.		0.G.641.	0.C.1361.	0.G.640.	U	C	G	C	G	C	A	A	A	G		G	C	G	IC	IC	S	S	S	S	JC	JC	JC	JC		S	S	S	5	LC
1W2B.cif1	23S RRNA	3d2g_A_kj.cif	14	1.508	HIT#845	0.C.1083.	0.G.1076.	0.C.1084.	0.G.1075.	0.C.1085.	0.G.1074.	0.A.1259.	0.U.1096.	0.A.1098.	0.G.1258.	0.G.1099.	0.C.1257.	0.G.1100.	0.C.1256.	C	G	C	G	C	G	A	U	A	G	G	C	G	C	S	S	S	S	S	S	IC	IC	IC	IC	S	S	S	S		LR
1W2B.cif1	23S RRNA	3d2g_A_kj.cif	14	1.484	HIT#846	0.G.1785.	0.U.1807.	0.C.1786.	0.G.1806.	0.C.1787.	0.G.1805.	0.A.2875.	0.G.2882.	0.A.2883.	0.G.2874.	0.G.2884.	0.C.2873.	0.A.2885.	0.G.2871.	G	U	C	G	C	G	A	G	A	G	G	C	A	G	S	S	S	S	S	S	HC	HC	HC	HC	S	S	S	S		LR
1W2B.cif1	23S RRNA	3d2g_A_kj.cif	14	1.142	HIT#847	0.G.1785.	0.U.1807.	0.C.1786.	0.G.1806.	0.C.1787.	0.G.1805.	0.A.2875.	0.G.2882.	0.A.2883.	0.G.2874.	0.G.2884.	0.C.2873.	0.A.2885.	0.U.2872.	G	U	C	G	C	G	A	G	A	G	G	C	A	U	S	S	S	S	S	S	HC	HC	HC	HC	S	S	S	S		LR
1XBP.cif1	23S RIBOSOMAL RNA	1ffk_0_kt7.cif	12	1.72	HIT#848	0.G.1220.	0.C.1252.	0.C.1221.	0.G.1251.	0.G.1222.		0.A.1250.	0.G.1225.	0.A.1226.	0.G.1249.	0.A.1227.	0.G.1248.		0.U.1247.	G	C	C	G	G		A	G	A	G	A	G		U	S	S	S	S	IC		IC	IC	IC	IC	IC	IC		IC		LC
1XBP.cif1	23S RIBOSOMAL RNA	1ffk_0_kt7.cif	13	1.789	HIT#849	0.C.45.	0.G.156.	0.C.46.	0.G.155.	0.G.47.		0.A.116.	0.G.50.	0.A.51.	0.A.117.	0.A.52.	0.G.115.	0.G.53.	0.C.114.	C	G	C	G	G		A	G	A	A	A	G	G	C	S	S	S	S	JC		JC	JC	JC	JC	JC	JC	S	S	5	LC
1XBP.cif1	23S RIBOSOMAL RNA	3d2g_A_kj.cif	12	1.921	HIT#850	0.G.1571.	0.C.1451.	0.C.1572.	0.G.1450.	0.G.1573.		0.A.1493.	0.C.1529.	0.C.1531.	0.A.1492.	0.A.1532.		0.G.1533.	0.U.1490.	G	C	C	G	G		A	C	C	A	A		G	U	S	S	S	S	S		IC	IC	IC	IC	IC		IC	IC		LR
1XBP.cif1	23S RIBOSOMAL RNA	3d2g_A_kj.cif	12	1.868	HIT#851	0.C.996.	0.G.989.	0.C.997.	0.G.988.	0.C.998.	0.G.987.	0.A.1166.	0.A.1011.	0.A.1012.	0.G.1165.	0.G.1013.	0.C.1164.			C	G	C	G	C	G	A	A	A	G	G	C			S	S	S	S	S	S	IC	IC	IC	IC	S	S				LR
1XBP.cif1	23S RIBOSOMAL RNA	3d2g_A_kj.cif	13	1.608	HIT#852	0.U.820.	0.C.686.	0.A.821.	0.U.685.	0.G.822.	0.C.684.	0.A.595.	0.C.1264.	0.A.1267.	0.G.594.	0.G.1269.	0.C.593.		0.G.592.	U	C	A	U	G	C	A	C	A	G	G	C		G	IC	IC	S	S	S	S	JC	JC	JC	JC	S	S		S	5	LC
1XBP.cif1	23S RIBOSOMAL RNA	3d2g_A_kj.cif	14	1.568	HIT#853	0.C.996.	0.G.989.	0.C.997.	0.G.988.	0.C.998.	0.G.987.	0.A.1166.	0.U.1010.	0.A.1012.	0.G.1165.	0.G.1013.	0.C.1164.	0.G.1014.	0.C.1163.	C	G	C	G	C	G	A	U	A	G	G	C	G	C	S	S	S	S	S	S	IC	IC	IC	IC	S	S	S	S		LR
1XBP.cif1	23S RIBOSOMAL RNA	3d2g_A_kj.cif	14	1.535	HIT#854	0.G.704.	0.U.784.	0.C.705.	0.G.783.	0.A.706.	0.U.782.	0.A.1391.	0.U.1365.	0.A.1367.	0.G.1390.	0.G.1368.	0.C.1389.	0.G.1369.	0.C.1388.	G	U	C	G	A	U	A	U	A	G	G	C	G	C	S	S	S	S	S	S	IC	IC	IC	IC	IC	IC	IC	IC		LR
1XBP.cif1	23S RIBOSOMAL RNA	3d2g_A_kj.cif	14	1.489	HIT#855	0.C.2517.	0.G.2504.	0.C.2518.	0.G.2503.	0.C.2519.	0.G.2502.	0.A.2744.	0.U.2719.	0.A.2721.	0.G.2743.	0.C.2722.	0.G.2742.	0.C.2723.	0.G.2741.	C	G	C	G	C	G	A	U	A	G	C	G	C	G	S	S	S	S	S	S	IC	IC	IC	IC	S	S	S	S		LR
1XMO.cif1	16S ribosomal RNA	1ffk_0_kt7.cif	13	1.141	HIT#856	A.G.698.	A.C.689.	A.C.699.	A.G.688.	A.G.700.		A.A.687.	A.G.703.	A.A.704.	A.U.686.	A.U.705.	A.G.685.	A.A.706.	A.A.684.	G	C	C	G	G		A	G	A	U	U	G	A	A	S	S	S	S	IC		IC	IC	IC	IC	IC	IC	IC	IC		LC
1XMO.cif1	16S ribosomal RNA	3d2g_A_kj.cif	12	1.516	HIT#857	A.G.276.	A.C.248.	A.C.277.	A.G.247.	A.G.278.		A.A.246.	A.G.281.	A.A.282.	A.A.243.	A.C.283.		A.G.284.	A.C.242.	G	C	C	G	G		A	G	A	A	C		G	C	S	S	S	S	IC		IC	IC	IC	IC	IC		S	S		LC
1XMO.cif1	16S ribosomal RNA	3d2g_A_kj.cif	12	1.484	HIT#858	A.G.276.	A.C.248.	A.C.277.	A.G.247.	A.G.278.		A.A.246.	A.G.281.	A.A.282.	A.A.243.	A.C.283.	A.C.245.	A.G.284.		G	C	C	G	G		A	G	A	A	C	C	G		S	S	S	S	IC		IC	IC	IC	IC	IC	IC	S			LC
1XMQ.cif1	16s ribosomal RNA	1ffk_0_kt7.cif	12	1.82	HIT#859	A.G.1106.	A.C.1069.	A.C.1107.	A.G.1068.	A.G.1108.		A.A.1067.	A.U.1065.	A.A.1191.	A.G.1064.		A.C.1063.	A.G.1193.	A.U.1062.	G	C	C	G	G		A	U	A	G		C	G	U	S	S	S	S	JC		JC	JC	JC	JC		JC	JC	JC	3	LC
1XMQ.cif1	16s ribosomal RNA	1ffk_0_kt7.cif	13	1.142	HIT#860	A.G.698.	A.C.689.	A.C.699.	A.G.688.	A.G.700.		A.A.687.	A.G.703.	A.A.704.	A.U.686.	A.U.705.	A.G.685.	A.A.706.	A.A.684.	G	C	C	G	G		A	G	A	U	U	G	A	A	S	S	S	S	IC		IC	IC	IC	IC	IC	IC	IC	IC		LC
1XMQ.cif1	16s ribosomal RNA	3d2g_A_kj.cif	13	1.599	HIT#861	A.G.276.	A.C.248.	A.C.277.	A.G.247.	A.G.278.		A.A.246.	A.G.281.	A.A.282.	A.A.243.	A.C.283.	A.C.245.	A.G.284.	A.C.242.	G	C	C	G	G		A	G	A	A	C	C	G	C	S	S	S	S	IC		IC	IC	IC	IC	IC	IC	S	S		LC
1XNQ.cif1	16S ribosomal RNA	1ffk_0_kt7.cif	12	1.526	HIT#862	A.G.276.	A.C.248.	A.C.277.	A.G.247.	A.G.278.		A.A.246.	A.G.281.	A.A.282.	A.A.243.	A.C.283.		A.G.284.	A.C.242.	G	C	C	G	G		A	G	A	A	C		G	C	S	S	S	S	IC		IC	IC	IC	IC	IC		S	S		LC
1XNQ.cif1	16S ribosomal RNA	1ffk_0_kt7.cif	13	1.132	HIT#863	A.G.698.	A.C.689.	A.C.699.	A.G.688.	A.G.700.		A.A.687.	A.G.703.	A.A.704.	A.U.686.	A.U.705.	A.G.685.	A.A.706.	A.A.684.	G	C	C	G	G		A	G	A	U	U	G	A	A	S	S	S	S	IC		IC	IC	IC	IC	IC	IC	IC	IC		LC
1XNQ.cif1	16S ribosomal RNA	3d2g_A_kj.cif	12	1.551	HIT#864	A.G.276.	A.C.248.	A.C.277.	A.G.247.	A.G.278.		A.A.246.	A.G.281.	A.A.282.	A.A.243.	A.C.283.	A.C.245.	A.G.284.		G	C	C	G	G		A	G	A	A	C	C	G		S	S	S	S	IC		IC	IC	IC	IC	IC	IC	S			LC
1XNR.cif1	16S Ribosomal RNA	1ffk_0_kt7.cif	13	1.154	HIT#865	A.G.698.	A.C.689.	A.C.699.	A.G.688.	A.G.700.		A.A.687.	A.G.703.	A.A.704.	A.U.686.	A.U.705.	A.G.685.	A.A.706.	A.A.684.	G	C	C	G	G		A	G	A	U	U	G	A	A	S	S	S	S	IC		IC	IC	IC	IC	IC	IC	IC	IC		LC
1XNR.cif1	16S Ribosomal RNA	3d2g_A_kj.cif	13	1.601	HIT#866	A.G.276.	A.C.248.	A.C.277.	A.G.247.	A.G.278.		A.A.246.	A.G.281.	A.A.282.	A.A.243.	A.C.283.	A.C.245.	A.G.284.	A.C.242.	G	C	C	G	G		A	G	A	A	C	C	G	C	S	S	S	S	IC		IC	IC	IC	IC	IC	IC	S	S		LC
1Y69.cif1	23S ribosomal RNA	3d2g_A_kj.cif	12	1.9	HIT#867	0.C.235.	0.U.216.	0.C.236.	0.G.215.	0.G.237.	0.C.214.	0.U.617.	0.G.630.	0.A.632.	0.U.616.	0.G.633.		0.G.634.		C	U	C	G	G	C	U	G	A	U	G		G		IC	IC	S	S	S	S	JC	JC	JC	JC	JC		JC		3	LR
1Y69.cif1	23S ribosomal RNA	3d2g_A_kj.cif	12	1.882	HIT#868	0.U.2584.	0.A.2568.	0.C.2585.	0.G.2567.	0.G.2586.	0.A.2566.	0.U.1770.	0.A.1775.	0.A.1776.	0.U.1769.	0.U.1778.		0.C.1779.		U	A	C	G	G	A	U	A	A	U	U		C		S	S	S	S	JC	JC	JC	JC	JC	JC	JC		JC		3,5	LR
1Y69.cif1	23S ribosomal RNA	3d2g_A_kj.cif	13	1.829	HIT#869	0.C.213.	0.G.238.	0.C.214.	0.G.237.	0.G.215.	0.C.236.	0.A.632.	0.U.616.	0.A.618.	0.G.630.	0.A.619.	0.C.629.	0.G.620.		C	G	C	G	G	C	A	U	A	G	A	C	G		S	S	S	S	S	S	JC	JC	JC	JC	JC	JC	JC		3	LR
1Y69.cif1	23S ribosomal RNA	3d2g_A_kj.cif	13	1.752	HIT#870	0.G.1571.	0.C.1451.	0.C.1572.	0.G.1450.	0.G.1573.	0.C.1449.	0.A.1493.	0.U.1530.	0.C.1531.	0.A.1492.	0.A.1532.		0.G.1533.	0.U.1490.	G	C	C	G	G	C	A	U	C	A	A		G	U	SJP	S	SJP	S	SJP	S	IC	IC	IC	IC	IC		IC	IC		LR
1Y69.cif1	23S ribosomal RNA	3d2g_A_kj.cif	13	1.66	HIT#871		0.U.784.	0.C.705.	0.G.783.	0.A.706.	0.U.782.	0.A.1391.	0.U.1365.	0.A.1367.	0.G.1390.	0.G.1368.	0.C.1389.	0.G.1369.	0.C.1388.		U	C	G	A	U	A	U	A	G	G	C	G	C		S	S	S	S	S	IC	IC	IC	IC	S	S	S	S		LR
1Y69.cif1	23S ribosomal RNA	3d2g_A_kj.cif	14	1.567	HIT#872	0.C.2517.	0.G.2504.	0.C.2518.	0.G.2503.	0.C.2519.	0.G.2502.	0.A.2744.	0.U.2719.	0.A.2721.	0.G.2743.	0.C.2722.	0.G.2742.	0.C.2723.	0.G.2741.	C	G	C	G	C	G	A	U	A	G	C	G	C	G	S	S	S	S	S	S	IC	IC	IC	IC	S	S	S	S		LR
1Y69.cif1	23S ribosomal RNA	3d2g_A_kj.cif	14	1.5	HIT#873	0.C.996.	0.G.989.	0.C.997.	0.G.988.	0.C.998.	0.G.987.	0.A.1166.	0.U.1010.	0.A.1012.	0.G.1165.	0.G.1013.	0.C.1164.	0.G.1014.	0.C.1163.	C	G	C	G	C	G	A	U	A	G	G	C	G	C	S	S	S	S	S	S	IC	IC	IC	IC	S	S	S	S		LR
1Y69.cif1	23S ribosomal RNA	3d2g_A_kj.cif	14	1.474	HIT#874	0.U.820.	0.C.686.	0.A.821.	0.U.685.	0.G.822.	0.C.684.	0.A.595.	0.C.1264.	0.A.1267.	0.G.594.	0.G.1269.	0.C.593.	0.C.1270.	0.G.592.	U	C	A	U	G	C	A	C	A	G	G	C	C	G	IC	IC	S	S	S	S	JC	JC	JC	JC	S	S	S	S	5	LC
1YHQ.cif1	23S Ribosomal RNA	1ffk_0_kt7.cif	12	1.558	HIT#875		0.C.1343.	0.G.1312.	0.C.1342.	0.A.1313.		0.A.1341.	0.G.1316.	0.A.1317.	0.G.1340.	0.A.1318.	0.G.1339.	0.G.1319.	0.U.1338.		C	G	C	A		A	G	A	G	A	G	G	U		S	S	S	IC		IC	IC	IC	IC	IC	IC	S	S		LC
1YHQ.cif1	23S Ribosomal RNA	1ffk_0_kt7.cif	12	1.503	HIT#876	0.G.1311.	0.C.1343.	0.G.1312.	0.C.1342.	0.A.1313.		0.A.1341.	0.G.1316.	0.A.1317.	0.G.1340.	0.A.1318.	0.G.1339.		0.U.1338.	G	C	G	C	A		A	G	A	G	A	G		U	S	S	S	S	IC		IC	IC	IC	IC	IC	IC		S		LC
1YHQ.cif1	23S Ribosomal RNA	1ffk_0_kt7.cif	13	1.87	HIT#877	0.C.42.	0.G.149.	0.U.43.	0.A.148.	0.G.44.		0.A.113.	0.G.47.	0.A.48.	0.G.112.	0.A.49.	0.C.111.	0.G.50.	0.C.110.	C	G	U	A	G		A	G	A	G	A	C	G	C	S	S	S	S	JC		JC	JC	JC	JC	JC	S	S	S	4	LC
1YHQ.cif1	23S Ribosomal RNA	1ffk_0_kt7.cif	13	1.608	HIT#878	0.C.1025.	0.G.941.	0.U.1026.	0.G.940.	0.G.1027.		0.A.939.	0.G.1031.	0.A.1032.	0.G.938.	0.C.1033.	0.C.937.	0.G.1034.	0.C.936.	C	G	U	G	G		A	G	A	G	C	C	G	C	S	S	S	S	IC		IC	IC	IC	IC	IC	IC	S	S		LC
1YHQ.cif1	23S Ribosomal RNA	1ffk_0_kt7.cif	13	1.58	HIT#879	0.C.1146.	0.G.1217.	0.C.1147.	0.G.1216.	0.C.1148.		0.A.1215.	0.G.1151.	0.A.1152.	0.G.1214.	0.C.1153.	0.C.1213.	0.A.1154.	0.C.1212.	C	G	C	G	C		A	G	A	G	C	C	A	C	S	S	S	S	IC		IC	IC	IC	IC	IC	IC	IC	S		LC
1YHQ.cif1	23S Ribosomal RNA	1ffk_0_kt7.cif	13	1.215	HIT#880	0.C.42.	0.G.149.	0.U.43.	0.A.148.	0.G.44.		0.A.113.	0.G.47.	0.A.48.	0.A.114.	0.A.49.	0.G.112.	0.G.50.	0.C.111.	C	G	U	A	G		A	G	A	A	A	G	G	C	S	S	S	S	JC		JC	JC	JC	JC	JC	JC	S	S	4	LC
1YHQ.cif1	23S Ribosomal RNA	1ffk_0_kt7.cif	13	0.129	HIT#881	0.G.92.	0.C.82.	0.C.93.	0.G.81.	0.G.94.		0.A.80.	0.G.97.	0.A.98.	0.G.79.	0.A.99.	0.G.78.	0.C.100.	0.G.77.	G	C	C	G	G		A	G	A	G	A	G	C	G	S	SHP	S	SHP	IC		HPIC	IC	IC	HPIC	IC	HPIC	S	SHP		LC
1YHQ.cif1	23S Ribosomal RNA	3d2g_A_kj.cif	12	1.909	HIT#882	0.U.2640.	0.A.2624.	0.C.2641.	0.G.2623.	0.G.2642.	0.A.2622.	0.U.1835.	0.A.1840.	0.C.1841.	0.C.1834.	0.A.1843.		0.C.1844.		U	A	C	G	G	A	U	A	C	C	A		C		S	S	S	S	JC	JC	HC	HC	HC	HC	S		S		5	LR
1YHQ.cif1	23S Ribosomal RNA	3d2g_A_kj.cif	12	1.678	HIT#883		0.U.864.	0.C.783.	0.G.863.	0.A.784.		0.A.1485.	0.U.1457.	0.A.1459.	0.G.1484.	0.G.1460.	0.C.1483.	0.U.1461.	0.A.1482.		U	C	G	A		A	U	A	G	G	C	U	A		S	S	S	S		IC	IC	IC	IC	S	S	S	S		LR
1YHQ.cif1	23S Ribosomal RNA	3d2g_A_kj.cif	12	1.273	HIT#884	0.U.900.	0.C.764.	0.G.901.	0.C.763.	0.G.902.	0.C.762.	0.A.643.	0.A.1355.	0.A.1358.	0.G.642.	0.C.1360.	0.G.641.			U	C	G	C	G	C	A	A	A	G	C	G			IC	IC	S	S	S	S	JC	JC	JC	JC	S	S			5	LC
1YHQ.cif1	23S Ribosomal RNA	3d2g_A_kj.cif	13	1.449	HIT#885	0.U.900.		0.G.901.	0.C.764.	0.G.902.	0.C.763.	0.A.643.	0.A.1355.	0.A.1358.	0.G.642.	0.C.1360.	0.G.641.	0.C.1361.	0.G.640.	U		G	C	G	C	A	A	A	G	C	G	C	G	IC		S	IC	S	S	JC	JC	JC	JC	S	S	S	S	5	LC
1YHQ.cif1	23S Ribosomal RNA	3d2g_A_kj.cif	13	1.273	HIT#886	0.U.900.	0.C.764.	0.G.901.	0.C.763.	0.G.902.	0.C.762.	0.A.643.	0.A.1355.	0.A.1358.	0.G.642.		0.G.641.	0.C.1361.	0.G.640.	U	C	G	C	G	C	A	A	A	G		G	C	G	IC	IC	S	S	S	S	JC	JC	JC	JC		S	S	S	5	LC
1YHQ.cif1	23S Ribosomal RNA	3d2g_A_kj.cif	14	1.506	HIT#887	0.C.1083.	0.G.1076.	0.C.1084.	0.G.1075.	0.C.1085.	0.G.1074.	0.A.1259.	0.U.1096.	0.A.1098.	0.G.1258.	0.G.1099.	0.C.1257.	0.G.1100.	0.C.1256.	C	G	C	G	C	G	A	U	A	G	G	C	G	C	S	S	S	S	S	S	IC	IC	IC	IC	S	S	S	S		LR
1YHQ.cif1	23S Ribosomal RNA	3d2g_A_kj.cif	14	1.163	HIT#888	0.G.1785.	0.U.1807.	0.C.1786.	0.G.1806.	0.C.1787.	0.G.1805.	0.A.2875.	0.G.2882.	0.A.2883.	0.G.2874.	0.G.2884.	0.C.2873.	0.A.2885.	0.U.2872.	G	U	C	G	C	G	A	G	A	G	G	C	A	U	S	S	S	S	S	S	HC	HC	HC	HC	S	S	S	S		LR
1YI2.cif1	23S Ribosomal RNA	1ffk_0_kt7.cif	12	1.557	HIT#889	0.C.1025.	0.G.941.	0.U.1026.	0.G.940.	0.G.1027.		0.A.939.	0.G.1031.	0.A.1032.	0.G.938.	0.C.1033.	0.C.937.	0.G.1034.		C	G	U	G	G		A	G	A	G	C	C	G		S	S	S	S	IC		IC	IC	IC	IC	IC	IC	S			LC
1YI2.cif1	23S Ribosomal RNA	1ffk_0_kt7.cif	12	1.539	HIT#890	0.C.1025.	0.G.941.	0.U.1026.	0.G.940.	0.G.1027.		0.A.939.	0.G.1031.	0.A.1032.	0.G.938.	0.C.1033.	0.C.937.		0.C.936.	C	G	U	G	G		A	G	A	G	C	C		C	S	S	S	S	IC		IC	IC	IC	IC	IC	IC		S		LC
1YI2.cif1	23S Ribosomal RNA	1ffk_0_kt7.cif	12	1.495	HIT#891	0.G.1311.	0.C.1343.	0.G.1312.	0.C.1342.	0.A.1313.		0.A.1341.	0.G.1316.	0.A.1317.	0.G.1340.	0.A.1318.	0.G.1339.		0.U.1338.	G	C	G	C	A		A	G	A	G	A	G		U	S	S	S	S	IC		IC	IC	IC	IC	IC	IC		S		LC
1YI2.cif1	23S Ribosomal RNA	1ffk_0_kt7.cif	13	1.86	HIT#892	0.C.42.	0.G.149.	0.U.43.	0.A.148.	0.G.44.		0.A.113.	0.G.47.	0.A.48.	0.G.112.	0.A.49.	0.C.111.	0.G.50.	0.C.110.	C	G	U	A	G		A	G	A	G	A	C	G	C	S	S	S	S	JC		JC	JC	JC	JC	JC	S	S	S	4	LC
1YI2.cif1	23S Ribosomal RNA	1ffk_0_kt7.cif	13	1.598	HIT#893	0.C.1146.	0.G.1217.	0.C.1147.	0.G.1216.	0.C.1148.		0.A.1215.	0.G.1151.	0.A.1152.	0.G.1214.	0.C.1153.	0.C.1213.	0.A.1154.	0.C.1212.	C	G	C	G	C		A	G	A	G	C	C	A	C	S	S	S	S	IC		IC	IC	IC	IC	IC	IC	IC	S		LC
1YI2.cif1	23S Ribosomal RNA	1ffk_0_kt7.cif	13	1.196	HIT#894	0.C.42.	0.G.149.	0.U.43.	0.A.148.	0.G.44.		0.A.113.	0.G.47.	0.A.48.	0.A.114.	0.A.49.	0.G.112.	0.G.50.	0.C.111.	C	G	U	A	G		A	G	A	A	A	G	G	C	S	S	S	S	JC		JC	JC	JC	JC	JC	JC	S	S	4	LC
1YI2.cif1	23S Ribosomal RNA	1ffk_0_kt7.cif	13	0.175	HIT#895	0.G.92.	0.C.82.	0.C.93.	0.G.81.	0.G.94.		0.A.80.	0.G.97.	0.A.98.	0.G.79.	0.A.99.	0.G.78.	0.C.100.	0.G.77.	G	C	C	G	G		A	G	A	G	A	G	C	G	S	SHP	S	SHP	IC		HPIC	IC	IC	HPIC	IC	HPIC	S	SHP		LC
1YI2.cif1	23S Ribosomal RNA	3d2g_A_kj.cif	12	1.912	HIT#896	0.U.2640.	0.A.2624.	0.C.2641.	0.G.2623.	0.G.2642.	0.A.2622.	0.U.1835.	0.A.1840.	0.C.1841.	0.C.1834.	0.A.1843.		0.C.1844.		U	A	C	G	G	A	U	A	C	C	A		C		S	S	S	S	JC	JC	HC	HC	HC	HC	S		S		5	LR
1YI2.cif1	23S Ribosomal RNA	3d2g_A_kj.cif	12	1.723	HIT#897		0.G.941.	0.U.1026.	0.G.940.	0.G.1027.		0.A.939.	0.G.1031.	0.A.1032.	0.G.938.	0.C.1033.	0.C.937.	0.G.1034.	0.C.936.		G	U	G	G		A	G	A	G	C	C	G	C		S	S	S	IC		IC	IC	IC	IC	IC	IC	S	S		LC
1YI2.cif1	23S Ribosomal RNA	3d2g_A_kj.cif	12	1.659	HIT#898		0.U.864.	0.C.783.	0.G.863.	0.A.784.		0.A.1485.	0.U.1457.	0.A.1459.	0.G.1484.	0.G.1460.	0.C.1483.	0.U.1461.	0.A.1482.		U	C	G	A		A	U	A	G	G	C	U	A		S	S	S	S		IC	IC	IC	IC	S	S	S	S		LR
1YI2.cif1	23S Ribosomal RNA	3d2g_A_kj.cif	13	1.451	HIT#899	0.U.900.		0.G.901.	0.C.764.	0.G.902.	0.C.763.	0.A.643.	0.A.1355.	0.A.1358.	0.G.642.	0.C.1360.	0.G.641.	0.C.1361.	0.G.640.	U		G	C	G	C	A	A	A	G	C	G	C	G	IC		S	IC	S	S	JC	JC	JC	JC	S	S	S	S	5	LC
1YI2.cif1	23S Ribosomal RNA	3d2g_A_kj.cif	13	1.274	HIT#900	0.U.900.	0.C.764.	0.G.901.	0.C.763.	0.G.902.	0.C.762.	0.A.643.	0.A.1355.	0.A.1358.	0.G.642.		0.G.641.	0.C.1361.	0.G.640.	U	C	G	C	G	C	A	A	A	G		G	C	G	IC	IC	S	S	S	S	JC	JC	JC	JC		S	S	S	5	LC
1YI2.cif1	23S Ribosomal RNA	3d2g_A_kj.cif	14	1.507	HIT#901	0.C.1083.	0.G.1076.	0.C.1084.	0.G.1075.	0.C.1085.	0.G.1074.	0.A.1259.	0.U.1096.	0.A.1098.	0.G.1258.	0.G.1099.	0.C.1257.	0.G.1100.	0.C.1256.	C	G	C	G	C	G	A	U	A	G	G	C	G	C	S	S	S	S	S	S	IC	IC	IC	IC	S	S	S	S		LR
1YI2.cif1	23S Ribosomal RNA	3d2g_A_kj.cif	14	1.145	HIT#902	0.G.1785.	0.U.1807.	0.C.1786.	0.G.1806.	0.C.1787.	0.G.1805.	0.A.2875.	0.G.2882.	0.A.2883.	0.G.2874.	0.G.2884.	0.C.2873.	0.A.2885.	0.U.2872.	G	U	C	G	C	G	A	G	A	G	G	C	A	U	S	S	S	S	S	S	HC	HC	HC	HC	S	S	S	S		LR
1YIJ.cif1	23S Ribosomal RNA	1ffk_0_kt7.cif	12	1.542	HIT#903		0.C.1343.	0.G.1312.	0.C.1342.	0.A.1313.		0.A.1341.	0.G.1316.	0.A.1317.	0.G.1340.	0.A.1318.	0.G.1339.	0.G.1319.	0.U.1338.		C	G	C	A		A	G	A	G	A	G	G	U		S	S	S	IC		IC	IC	IC	IC	IC	IC	S	S		LC
1YIJ.cif1	23S Ribosomal RNA	1ffk_0_kt7.cif	12	1.489	HIT#904	0.G.1311.	0.C.1343.	0.G.1312.	0.C.1342.	0.A.1313.		0.A.1341.	0.G.1316.	0.A.1317.	0.G.1340.	0.A.1318.	0.G.1339.		0.U.1338.	G	C	G	C	A		A	G	A	G	A	G		U	S	S	S	S	IC		IC	IC	IC	IC	IC	IC		S		LC
1YIJ.cif1	23S Ribosomal RNA	1ffk_0_kt7.cif	13	1.851	HIT#905	0.C.42.	0.G.149.	0.U.43.	0.A.148.	0.G.44.		0.A.113.	0.G.47.	0.A.48.	0.G.112.	0.A.49.	0.C.111.	0.G.50.	0.C.110.	C	G	U	A	G		A	G	A	G	A	C	G	C	S	S	S	S	JC		JC	JC	JC	JC	JC	S	S	S	4	LC
1YIJ.cif1	23S Ribosomal RNA	1ffk_0_kt7.cif	13	1.648	HIT#906	0.C.1025.	0.G.941.	0.U.1026.	0.G.940.	0.G.1027.		0.A.939.	0.G.1031.	0.A.1032.	0.G.938.	0.C.1033.	0.C.937.	0.G.1034.	0.C.936.	C	G	U	G	G		A	G	A	G	C	C	G	C	S	S	S	S	IC		IC	IC	IC	IC	IC	IC	S	S		LC
1YIJ.cif1	23S Ribosomal RNA	1ffk_0_kt7.cif	13	1.582	HIT#907	0.C.1146.	0.G.1217.	0.C.1147.	0.G.1216.	0.C.1148.		0.A.1215.	0.G.1151.	0.A.1152.	0.G.1214.	0.C.1153.	0.C.1213.	0.A.1154.	0.C.1212.	C	G	C	G	C		A	G	A	G	C	C	A	C	S	S	S	S	IC		IC	IC	IC	IC	IC	IC	IC	S		LC
1YIJ.cif1	23S Ribosomal RNA	1ffk_0_kt7.cif	13	1.191	HIT#908	0.C.42.	0.G.149.	0.U.43.	0.A.148.	0.G.44.		0.A.113.	0.G.47.	0.A.48.	0.A.114.	0.A.49.	0.G.112.	0.G.50.	0.C.111.	C	G	U	A	G		A	G	A	A	A	G	G	C	S	S	S	S	JC		JC	JC	JC	JC	JC	JC	S	S	4	LC
1YIJ.cif1	23S Ribosomal RNA	1ffk_0_kt7.cif	13	0.154	HIT#909	0.G.92.	0.C.82.	0.C.93.	0.G.81.	0.G.94.		0.A.80.	0.G.97.	0.A.98.	0.G.79.	0.A.99.	0.G.78.	0.C.100.	0.G.77.	G	C	C	G	G		A	G	A	G	A	G	C	G	S	SHP	S	SHP	IC		HPIC	IC	IC	HPIC	IC	HPIC	S	SHP		LC
1YIJ.cif1	23S Ribosomal RNA	3d2g_A_kj.cif	12	1.923	HIT#910	0.U.2640.	0.A.2624.	0.C.2641.	0.G.2623.	0.G.2642.	0.A.2622.	0.U.1835.	0.A.1840.	0.C.1841.	0.C.1834.	0.A.1843.		0.C.1844.		U	A	C	G	G	A	U	A	C	C	A		C		S	S	S	S	JC	JC	HC	HC	HC	HC	S		S		5	LR
1YIJ.cif1	23S Ribosomal RNA	3d2g_A_kj.cif	12	1.657	HIT#911		0.U.864.	0.C.783.	0.G.863.	0.A.784.		0.A.1485.	0.U.1457.	0.A.1459.	0.G.1484.	0.G.1460.	0.C.1483.	0.U.1461.	0.A.1482.		U	C	G	A		A	U	A	G	G	C	U	A		S	S	S	S		IC	IC	IC	IC	S	S	S	S		LR
1YIJ.cif1	23S Ribosomal RNA	3d2g_A_kj.cif	13	1.451	HIT#912	0.U.900.		0.G.901.	0.C.764.	0.G.902.	0.C.763.	0.A.643.	0.A.1355.	0.A.1358.	0.G.642.	0.C.1360.	0.G.641.	0.C.1361.	0.G.640.	U		G	C	G	C	A	A	A	G	C	G	C	G	IC		S	IC	S	S	JC	JC	JC	JC	S	S	S	S	5	LC
1YIJ.cif1	23S Ribosomal RNA	3d2g_A_kj.cif	13	1.277	HIT#913	0.U.900.	0.C.764.	0.G.901.	0.C.763.	0.G.902.	0.C.762.	0.A.643.	0.A.1355.	0.A.1358.	0.G.642.		0.G.641.	0.C.1361.	0.G.640.	U	C	G	C	G	C	A	A	A	G		G	C	G	IC	IC	S	S	S	S	JC	JC	JC	JC		S	S	S	5	LC
1YIJ.cif1	23S Ribosomal RNA	3d2g_A_kj.cif	14	1.513	HIT#914	0.C.1083.	0.G.1076.	0.C.1084.	0.G.1075.	0.C.1085.	0.G.1074.	0.A.1259.	0.U.1096.	0.A.1098.	0.G.1258.	0.G.1099.	0.C.1257.	0.G.1100.	0.C.1256.	C	G	C	G	C	G	A	U	A	G	G	C	G	C	S	S	S	S	S	S	IC	IC	IC	IC	S	S	S	S		LR
1YIJ.cif1	23S Ribosomal RNA	3d2g_A_kj.cif	14	1.138	HIT#915	0.G.1785.	0.U.1807.	0.C.1786.	0.G.1806.	0.C.1787.	0.G.1805.	0.A.2875.	0.G.2882.	0.A.2883.	0.G.2874.	0.G.2884.	0.C.2873.	0.A.2885.	0.U.2872.	G	U	C	G	C	G	A	G	A	G	G	C	A	U	S	S	S	S	S	S	HC	HC	HC	HC	S	S	S	S		LR
1YIT.cif1	23S RIBOSOMAL RNA	1ffk_0_kt7.cif	12	1.574	HIT#916	0.C.1025.	0.G.941.	0.U.1026.	0.G.940.	0.G.1027.		0.A.939.	0.G.1031.	0.A.1032.	0.G.938.	0.C.1033.	0.C.937.	0.G.1034.		C	G	U	G	G		A	G	A	G	C	C	G		S	S	S	S	IC		IC	IC	IC	IC	IC	IC	S			LC
1YIT.cif1	23S RIBOSOMAL RNA	1ffk_0_kt7.cif	12	1.542	HIT#917	0.C.1025.	0.G.941.	0.U.1026.	0.G.940.	0.G.1027.		0.A.939.	0.G.1031.	0.A.1032.	0.G.938.	0.C.1033.	0.C.937.		0.C.936.	C	G	U	G	G		A	G	A	G	C	C		C	S	S	S	S	IC		IC	IC	IC	IC	IC	IC		S		LC
1YIT.cif1	23S RIBOSOMAL RNA	1ffk_0_kt7.cif	12	1.498	HIT#918	0.G.1311.	0.C.1343.	0.G.1312.	0.C.1342.	0.A.1313.		0.A.1341.	0.G.1316.	0.A.1317.	0.G.1340.	0.A.1318.	0.G.1339.		0.U.1338.	G	C	G	C	A		A	G	A	G	A	G		U	S	S	S	S	IC		IC	IC	IC	IC	IC	IC		S		LC
1YIT.cif1	23S RIBOSOMAL RNA	1ffk_0_kt7.cif	13	1.858	HIT#919	0.C.42.	0.G.149.	0.U.43.	0.A.148.	0.G.44.		0.A.113.	0.G.47.	0.A.48.	0.G.112.	0.A.49.	0.C.111.	0.G.50.	0.C.110.	C	G	U	A	G		A	G	A	G	A	C	G	C	S	S	S	S	JC		JC	JC	JC	JC	JC	S	S	S	4	LC
1YIT.cif1	23S RIBOSOMAL RNA	1ffk_0_kt7.cif	13	1.574	HIT#920	0.C.1146.	0.G.1217.	0.C.1147.	0.G.1216.	0.C.1148.		0.A.1215.	0.G.1151.	0.A.1152.	0.G.1214.	0.C.1153.	0.C.1213.	0.A.1154.	0.C.1212.	C	G	C	G	C		A	G	A	G	C	C	A	C	S	S	S	S	IC		IC	IC	IC	IC	IC	IC	IC	S		LC
1YIT.cif1	23S RIBOSOMAL RNA	1ffk_0_kt7.cif	13	1.192	HIT#921	0.C.42.	0.G.149.	0.U.43.	0.A.148.	0.G.44.		0.A.113.	0.G.47.	0.A.48.	0.A.114.	0.A.49.	0.G.112.	0.G.50.	0.C.111.	C	G	U	A	G		A	G	A	A	A	G	G	C	S	S	S	S	JC		JC	JC	JC	JC	JC	JC	S	S	4	LC
1YIT.cif1	23S RIBOSOMAL RNA	1ffk_0_kt7.cif	13	0.158	HIT#922	0.G.92.	0.C.82.	0.C.93.	0.G.81.	0.G.94.		0.A.80.	0.G.97.	0.A.98.	0.G.79.	0.A.99.	0.G.78.	0.C.100.	0.G.77.	G	C	C	G	G		A	G	A	G	A	G	C	G	S	SHP	S	SHP	IC		HPIC	IC	IC	HPIC	IC	HPIC	S	SHP		LC
1YIT.cif1	23S RIBOSOMAL RNA	3d2g_A_kj.cif	12	1.998	HIT#923	0.G.1600.	0.C.1594.	0.G.1601.	0.C.1593.	0.C.1602.	0.G.1592.	0.A.1590.	0.G.1605.	0.A.1606.	0.G.1589.	0.A.1607.		0.G.1608.		G	C	G	C	C	G	A	G	A	G	A		G		S	S	S	S	S	S	IC	IC	IC	IC	IC		S			LC
1YIT.cif1	23S RIBOSOMAL RNA	3d2g_A_kj.cif	12	1.91	HIT#924	0.U.2640.	0.A.2624.	0.C.2641.	0.G.2623.	0.G.2642.	0.A.2622.	0.U.1835.	0.A.1840.	0.C.1841.	0.C.1834.	0.A.1843.		0.C.1844.		U	A	C	G	G	A	U	A	C	C	A		C		S	S	S	S	JC	JC	HC	HC	HC	HC	S		S		5	LR
1YIT.cif1	23S RIBOSOMAL RNA	3d2g_A_kj.cif	12	1.742	HIT#925		0.G.941.	0.U.1026.	0.G.940.	0.G.1027.		0.A.939.	0.G.1031.	0.A.1032.	0.G.938.	0.C.1033.	0.C.937.	0.G.1034.	0.C.936.		G	U	G	G		A	G	A	G	C	C	G	C		S	S	S	IC		IC	IC	IC	IC	IC	IC	S	S		LC
1YIT.cif1	23S RIBOSOMAL RNA	3d2g_A_kj.cif	12	1.664	HIT#926		0.U.864.	0.C.783.	0.G.863.	0.A.784.		0.A.1485.	0.U.1457.	0.A.1459.	0.G.1484.	0.G.1460.	0.C.1483.	0.U.1461.	0.A.1482.		U	C	G	A		A	U	A	G	G	C	U	A		S	S	S	S		IC	IC	IC	IC	S	S	S	S		LR
1YIT.cif1	23S RIBOSOMAL RNA	3d2g_A_kj.cif	13	1.465	HIT#927	0.U.900.		0.G.901.	0.C.764.	0.G.902.	0.C.763.	0.A.643.	0.A.1355.	0.A.1358.	0.G.642.	0.C.1360.	0.G.641.	0.C.1361.	0.G.640.	U		G	C	G	C	A	A	A	G	C	G	C	G	IC		S	IC	S	S	JC	JC	JC	JC	S	S	S	S	5	LC
1YIT.cif1	23S RIBOSOMAL RNA	3d2g_A_kj.cif	13	1.269	HIT#928	0.U.900.	0.C.764.	0.G.901.	0.C.763.	0.G.902.	0.C.762.	0.A.643.	0.A.1355.	0.A.1358.	0.G.642.		0.G.641.	0.C.1361.	0.G.640.	U	C	G	C	G	C	A	A	A	G		G	C	G	IC	IC	S	S	S	S	JC	JC	JC	JC		S	S	S	5	LC
1YIT.cif1	23S RIBOSOMAL RNA	3d2g_A_kj.cif	14	1.515	HIT#929	0.C.1083.	0.G.1076.	0.C.1084.	0.G.1075.	0.C.1085.	0.G.1074.	0.A.1259.	0.U.1096.	0.A.1098.	0.G.1258.	0.G.1099.	0.C.1257.	0.G.1100.	0.C.1256.	C	G	C	G	C	G	A	U	A	G	G	C	G	C	S	S	S	S	S	S	IC	IC	IC	IC	S	S	S	S		LR
1YIT.cif1	23S RIBOSOMAL RNA	3d2g_A_kj.cif	14	1.118	HIT#930	0.G.1785.	0.U.1807.	0.C.1786.	0.G.1806.	0.C.1787.	0.G.1805.	0.A.2875.	0.G.2882.	0.A.2883.	0.G.2874.	0.G.2884.	0.C.2873.	0.A.2885.	0.U.2872.	G	U	C	G	C	G	A	G	A	G	G	C	A	U	S	S	S	S	S	S	HC	HC	HC	HC	S	S	S	S		LR
1YJ9.cif1	23S Ribosomal RNA	1ffk_0_kt7.cif	12	1.541	HIT#931	0.C.1025.	0.G.941.	0.U.1026.	0.G.940.	0.G.1027.		0.A.939.	0.G.1031.	0.A.1032.	0.G.938.	0.C.1033.	0.C.937.	0.G.1034.		C	G	U	G	G		A	G	A	G	C	C	G		S	S	S	S	IC		IC	IC	IC	IC	IC	IC	S			LC
1YJ9.cif1	23S Ribosomal RNA	1ffk_0_kt7.cif	12	1.525	HIT#932		0.C.1343.	0.G.1312.	0.C.1342.	0.A.1313.		0.A.1341.	0.G.1316.	0.A.1317.	0.G.1340.	0.A.1318.	0.G.1339.	0.G.1319.	0.U.1338.		C	G	C	A		A	G	A	G	A	G	G	U		S	S	S	IC		IC	IC	IC	IC	IC	IC	S	S		LC
1YJ9.cif1	23S Ribosomal RNA	1ffk_0_kt7.cif	12	1.517	HIT#933	0.C.1025.	0.G.941.	0.U.1026.	0.G.940.	0.G.1027.		0.A.939.	0.G.1031.	0.A.1032.	0.G.938.	0.C.1033.	0.C.937.		0.C.936.	C	G	U	G	G		A	G	A	G	C	C		C	S	S	S	S	IC		IC	IC	IC	IC	IC	IC		S		LC
1YJ9.cif1	23S Ribosomal RNA	1ffk_0_kt7.cif	12	1.48	HIT#934	0.G.1311.	0.C.1343.	0.G.1312.	0.C.1342.	0.A.1313.		0.A.1341.	0.G.1316.	0.A.1317.	0.G.1340.	0.A.1318.	0.G.1339.		0.U.1338.	G	C	G	C	A		A	G	A	G	A	G		U	S	S	S	S	IC		IC	IC	IC	IC	IC	IC		S		LC
1YJ9.cif1	23S Ribosomal RNA	1ffk_0_kt7.cif	13	1.862	HIT#935	0.C.42.	0.G.149.	0.U.43.	0.A.148.	0.G.44.		0.A.113.	0.G.47.	0.A.48.	0.G.112.	0.A.49.	0.C.111.	0.G.50.	0.C.110.	C	G	U	A	G		A	G	A	G	A	C	G	C	S	S	S	S	JC		JC	JC	JC	JC	JC	S	S	S	4	LC
1YJ9.cif1	23S Ribosomal RNA	1ffk_0_kt7.cif	13	1.578	HIT#936	0.C.1146.	0.G.1217.	0.C.1147.	0.G.1216.	0.C.1148.		0.A.1215.	0.G.1151.	0.A.1152.	0.G.1214.	0.C.1153.	0.C.1213.	0.A.1154.	0.C.1212.	C	G	C	G	C		A	G	A	G	C	C	A	C	S	S	S	S	IC		IC	IC	IC	IC	IC	IC	IC	S		LC
1YJ9.cif1	23S Ribosomal RNA	1ffk_0_kt7.cif	13	1.192	HIT#937	0.C.42.	0.G.149.	0.U.43.	0.A.148.	0.G.44.		0.A.113.	0.G.47.	0.A.48.	0.A.114.	0.A.49.	0.G.112.	0.G.50.	0.C.111.	C	G	U	A	G		A	G	A	A	A	G	G	C	S	S	S	S	JC		JC	JC	JC	JC	JC	JC	S	S	4	LC
1YJ9.cif1	23S Ribosomal RNA	1ffk_0_kt7.cif	13	0.195	HIT#938	0.G.92.	0.C.82.	0.C.93.	0.G.81.	0.G.94.		0.A.80.	0.G.97.	0.A.98.	0.G.79.	0.A.99.	0.G.78.	0.C.100.	0.G.77.	G	C	C	G	G		A	G	A	G	A	G	C	G	S	SHP	S	SHP	IC		HPIC	IC	IC	HPIC	IC	HPIC	S	SHP		LC
1YJ9.cif1	23S Ribosomal RNA	3d2g_A_kj.cif	12	1.92	HIT#939	0.U.2640.	0.A.2624.	0.C.2641.	0.G.2623.	0.G.2642.	0.A.2622.	0.U.1835.	0.A.1840.	0.C.1841.	0.C.1834.	0.A.1843.		0.C.1844.		U	A	C	G	G	A	U	A	C	C	A		C		S	S	S	S	JC	JC	HC	HC	HC	HC	S		S		5	LR
1YJ9.cif1	23S Ribosomal RNA	3d2g_A_kj.cif	12	1.681	HIT#940		0.U.864.	0.C.783.	0.G.863.	0.A.784.		0.A.1485.	0.U.1457.	0.A.1459.	0.G.1484.	0.G.1460.	0.C.1483.	0.U.1461.	0.A.1482.		U	C	G	A		A	U	A	G	G	C	U	A		S	S	S	S		IC	IC	IC	IC	S	S	S	S		LR
1YJ9.cif1	23S Ribosomal RNA	3d2g_A_kj.cif	12	1.671	HIT#941		0.G.941.	0.U.1026.	0.G.940.	0.G.1027.		0.A.939.	0.G.1031.	0.A.1032.	0.G.938.	0.C.1033.	0.C.937.	0.G.1034.	0.C.936.		G	U	G	G		A	G	A	G	C	C	G	C		S	S	S	IC		IC	IC	IC	IC	IC	IC	S	S		LC
1YJ9.cif1	23S Ribosomal RNA	3d2g_A_kj.cif	13	1.467	HIT#942	0.U.900.		0.G.901.	0.C.764.	0.G.902.	0.C.763.	0.A.643.	0.A.1355.	0.A.1358.	0.G.642.	0.C.1360.	0.G.641.	0.C.1361.	0.G.640.	U		G	C	G	C	A	A	A	G	C	G	C	G	IC		S	IC	S	S	JC	JC	JC	JC	S	S	S	S	5	LC
1YJ9.cif1	23S Ribosomal RNA	3d2g_A_kj.cif	13	1.462	HIT#943	0.G.1785.	0.U.1807.	0.C.1786.	0.G.1806.	0.C.1787.	0.G.1805.	0.A.2875.	0.G.2882.	0.A.2883.	0.G.2874.	0.G.2884.		0.A.2885.	0.G.2871.	G	U	C	G	C	G	A	G	A	G	G		A	G	S	S	S	S	S	S	HC	HC	HC	HC	S		S	S		LR
1YJ9.cif1	23S Ribosomal RNA	3d2g_A_kj.cif	13	1.263	HIT#944	0.U.900.	0.C.764.	0.G.901.	0.C.763.	0.G.902.	0.C.762.	0.A.643.	0.A.1355.	0.A.1358.	0.G.642.		0.G.641.	0.C.1361.	0.G.640.	U	C	G	C	G	C	A	A	A	G		G	C	G	IC	IC	S	S	S	S	JC	JC	JC	JC		S	S	S	5	LC
1YJ9.cif1	23S Ribosomal RNA	3d2g_A_kj.cif	14	1.509	HIT#945	0.C.1083.	0.G.1076.	0.C.1084.	0.G.1075.	0.C.1085.	0.G.1074.	0.A.1259.	0.U.1096.	0.A.1098.	0.G.1258.	0.G.1099.	0.C.1257.	0.G.1100.	0.C.1256.	C	G	C	G	C	G	A	U	A	G	G	C	G	C	S	S	S	S	S	S	IC	IC	IC	IC	S	S	S	S		LR
1YJ9.cif1	23S Ribosomal RNA	3d2g_A_kj.cif	14	1.142	HIT#946	0.G.1785.	0.U.1807.	0.C.1786.	0.G.1806.	0.C.1787.	0.G.1805.	0.A.2875.	0.G.2882.	0.A.2883.	0.G.2874.	0.G.2884.	0.C.2873.	0.A.2885.	0.U.2872.	G	U	C	G	C	G	A	G	A	G	G	C	A	U	S	S	S	S	S	S	HC	HC	HC	HC	S	S	S	S		LR
1YJN.cif1	23S Ribosomal RNA	1ffk_0_kt7.cif	12	1.546	HIT#947		0.C.1343.	0.G.1312.	0.C.1342.	0.A.1313.		0.A.1341.	0.G.1316.	0.A.1317.	0.G.1340.	0.A.1318.	0.G.1339.	0.G.1319.	0.U.1338.		C	G	C	A		A	G	A	G	A	G	G	U		S	S	S	IC		IC	IC	IC	IC	IC	IC	S	S		LC
1YJN.cif1	23S Ribosomal RNA	1ffk_0_kt7.cif	12	1.492	HIT#948	0.G.1311.	0.C.1343.	0.G.1312.	0.C.1342.	0.A.1313.		0.A.1341.	0.G.1316.	0.A.1317.	0.G.1340.	0.A.1318.	0.G.1339.		0.U.1338.	G	C	G	C	A		A	G	A	G	A	G		U	S	S	S	S	IC		IC	IC	IC	IC	IC	IC		S		LC
1YJN.cif1	23S Ribosomal RNA	1ffk_0_kt7.cif	13	1.642	HIT#949	0.C.1025.	0.G.941.	0.U.1026.	0.G.940.	0.G.1027.		0.A.939.	0.G.1031.	0.A.1032.	0.G.938.	0.C.1033.	0.C.937.	0.G.1034.	0.C.936.	C	G	U	G	G		A	G	A	G	C	C	G	C	S	S	S	S	IC		IC	IC	IC	IC	IC	IC	S	S		LC
1YJN.cif1	23S Ribosomal RNA	1ffk_0_kt7.cif	13	1.597	HIT#950	0.C.1146.	0.G.1217.	0.C.1147.	0.G.1216.	0.C.1148.		0.A.1215.	0.G.1151.	0.A.1152.	0.G.1214.	0.C.1153.	0.C.1213.	0.A.1154.	0.C.1212.	C	G	C	G	C		A	G	A	G	C	C	A	C	S	S	S	S	IC		IC	IC	IC	IC	IC	IC	IC	S		LC
1YJN.cif1	23S Ribosomal RNA	1ffk_0_kt7.cif	13	1.183	HIT#951	0.C.42.	0.G.149.	0.U.43.	0.A.148.	0.G.44.		0.A.113.	0.G.47.	0.A.48.	0.A.114.	0.A.49.	0.G.112.	0.G.50.	0.C.111.	C	G	U	A	G		A	G	A	A	A	G	G	C	S	S	S	S	JC		JC	JC	JC	JC	JC	JC	S	S	4	LC
1YJN.cif1	23S Ribosomal RNA	1ffk_0_kt7.cif	13	0.206	HIT#952	0.G.92.	0.C.82.	0.C.93.	0.G.81.	0.G.94.		0.A.80.	0.G.97.	0.A.98.	0.G.79.	0.A.99.	0.G.78.	0.C.100.	0.G.77.	G	C	C	G	G		A	G	A	G	A	G	C	G	S	SHP	S	SHP	IC		HPIC	IC	IC	HPIC	IC	HPIC	S	SHP		LC
1YJN.cif1	23S Ribosomal RNA	3d2g_A_kj.cif	12	1.909	HIT#953	0.U.2640.	0.A.2624.	0.C.2641.	0.G.2623.	0.G.2642.	0.A.2622.	0.U.1835.	0.A.1840.	0.C.1841.	0.C.1834.	0.A.1843.		0.C.1844.		U	A	C	G	G	A	U	A	C	C	A		C		S	S	S	S	JC	JC	HC	HC	HC	HC	S		S		5	LR
1YJN.cif1	23S Ribosomal RNA	3d2g_A_kj.cif	12	1.664	HIT#954		0.U.864.	0.C.783.	0.G.863.	0.A.784.		0.A.1485.	0.U.1457.	0.A.1459.	0.G.1484.	0.G.1460.	0.C.1483.	0.U.1461.	0.A.1482.		U	C	G	A		A	U	A	G	G	C	U	A		S	S	S	S		IC	IC	IC	IC	S	S	S	S		LR
1YJN.cif1	23S Ribosomal RNA	3d2g_A_kj.cif	13	1.453	HIT#955	0.U.900.		0.G.901.	0.C.764.	0.G.902.	0.C.763.	0.A.643.	0.A.1355.	0.A.1358.	0.G.642.	0.C.1360.	0.G.641.	0.C.1361.	0.G.640.	U		G	C	G	C	A	A	A	G	C	G	C	G	IC		S	IC	S	S	JC	JC	JC	JC	S	S	S	S	5	LC
1YJN.cif1	23S Ribosomal RNA	3d2g_A_kj.cif	13	1.261	HIT#956	0.U.900.	0.C.764.	0.G.901.	0.C.763.	0.G.902.	0.C.762.	0.A.643.	0.A.1355.	0.A.1358.	0.G.642.		0.G.641.	0.C.1361.	0.G.640.	U	C	G	C	G	C	A	A	A	G		G	C	G	IC	IC	S	S	S	S	JC	JC	JC	JC		S	S	S	5	LC
1YJN.cif1	23S Ribosomal RNA	3d2g_A_kj.cif	14	1.509	HIT#957	0.C.1083.	0.G.1076.	0.C.1084.	0.G.1075.	0.C.1085.	0.G.1074.	0.A.1259.	0.U.1096.	0.A.1098.	0.G.1258.	0.G.1099.	0.C.1257.	0.G.1100.	0.C.1256.	C	G	C	G	C	G	A	U	A	G	G	C	G	C	S	S	S	S	S	S	IC	IC	IC	IC	S	S	S	S		LR
1YJN.cif1	23S Ribosomal RNA	3d2g_A_kj.cif	14	1.126	HIT#958	0.G.1785.	0.U.1807.	0.C.1786.	0.G.1806.	0.C.1787.	0.G.1805.	0.A.2875.	0.G.2882.	0.A.2883.	0.G.2874.	0.G.2884.	0.C.2873.	0.A.2885.	0.U.2872.	G	U	C	G	C	G	A	G	A	G	G	C	A	U	S	S	S	S	S	S	HC	HC	HC	HC	S	S	S	S		LR
1YJW.cif1	23S RIBOSOMAL RNA	1ffk_0_kt7.cif	12	1.769	HIT#959	0.G.1600.	0.C.1594.	0.G.1601.	0.C.1593.	0.C.1602.		0.A.1590.	0.G.1605.	0.A.1606.	0.G.1589.	0.A.1607.	0.G.1588.	0.G.1608.		G	C	G	C	C		A	G	A	G	A	G	G		S	S	S	S	S		IC	IC	IC	IC	IC	IC	S			LC
1YJW.cif1	23S RIBOSOMAL RNA	1ffk_0_kt7.cif	12	1.546	HIT#960		0.C.1343.	0.G.1312.	0.C.1342.	0.A.1313.		0.A.1341.	0.G.1316.	0.A.1317.	0.G.1340.	0.A.1318.	0.G.1339.	0.G.1319.	0.U.1338.		C	G	C	A		A	G	A	G	A	G	G	U		S	S	S	IC		IC	IC	IC	IC	IC	IC	S	S		LC
1YJW.cif1	23S RIBOSOMAL RNA	1ffk_0_kt7.cif	12	1.478	HIT#961	0.G.1311.	0.C.1343.	0.G.1312.	0.C.1342.	0.A.1313.		0.A.1341.	0.G.1316.	0.A.1317.	0.G.1340.	0.A.1318.	0.G.1339.		0.U.1338.	G	C	G	C	A		A	G	A	G	A	G		U	S	S	S	S	IC		IC	IC	IC	IC	IC	IC		S		LC
1YJW.cif1	23S RIBOSOMAL RNA	1ffk_0_kt7.cif	12	1.405	HIT#962	0.C.1146.	0.G.1217.	0.C.1147.	0.G.1216.	0.C.1148.		0.A.1215.	0.G.1151.	0.A.1152.	0.G.1214.	0.C.1153.	0.C.1213.	0.A.1154.		C	G	C	G	C		A	G	A	G	C	C	A		S	S	S	S	IC		IC	IC	IC	IC	IC	IC	IC			LC
1YJW.cif1	23S RIBOSOMAL RNA	1ffk_0_kt7.cif	13	1.829	HIT#963	0.C.42.	0.G.149.	0.U.43.	0.A.148.	0.G.44.		0.A.113.	0.G.47.	0.A.48.	0.G.112.	0.A.49.	0.C.111.	0.G.50.	0.C.110.	C	G	U	A	G		A	G	A	G	A	C	G	C	S	S	S	S	JC		JC	JC	JC	JC	JC	S	S	S	4	LC
1YJW.cif1	23S RIBOSOMAL RNA	1ffk_0_kt7.cif	13	1.663	HIT#964	0.C.1025.	0.G.941.	0.U.1026.	0.G.940.	0.G.1027.		0.A.939.	0.G.1031.	0.A.1032.	0.G.938.	0.C.1033.	0.C.937.	0.G.1034.	0.C.936.	C	G	U	G	G		A	G	A	G	C	C	G	C	S	S	S	S	IC		IC	IC	IC	IC	IC	IC	S	S		LC
1YJW.cif1	23S RIBOSOMAL RNA	1ffk_0_kt7.cif	13	1.181	HIT#965	0.C.42.	0.G.149.	0.U.43.	0.A.148.	0.G.44.		0.A.113.	0.G.47.	0.A.48.	0.A.114.	0.A.49.	0.G.112.	0.G.50.	0.C.111.	C	G	U	A	G		A	G	A	A	A	G	G	C	S	S	S	S	JC		JC	JC	JC	JC	JC	JC	S	S	4	LC
1YJW.cif1	23S RIBOSOMAL RNA	1ffk_0_kt7.cif	13	0.168	HIT#966	0.G.92.	0.C.82.	0.C.93.	0.G.81.	0.G.94.		0.A.80.	0.G.97.	0.A.98.	0.G.79.	0.A.99.	0.G.78.	0.C.100.	0.G.77.	G	C	C	G	G		A	G	A	G	A	G	C	G	S	SHP	S	SHP	IC		HPIC	IC	IC	HPIC	IC	HPIC	S	SHP		LC
1YJW.cif1	23S RIBOSOMAL RNA	3d2g_A_kj.cif	12	1.953	HIT#967	0.U.2640.	0.A.2624.	0.C.2641.	0.G.2623.	0.G.2642.	0.A.2622.	0.U.1835.	0.A.1840.	0.C.1841.	0.C.1834.	0.A.1843.		0.C.1844.		U	A	C	G	G	A	U	A	C	C	A		C		S	S	S	S	JC	JC	HC	HC	HC	HC	S		S		5	LR
1YJW.cif1	23S RIBOSOMAL RNA	3d2g_A_kj.cif	12	1.653	HIT#968		0.U.864.	0.C.783.	0.G.863.	0.A.784.		0.A.1485.	0.U.1457.	0.A.1459.	0.G.1484.	0.G.1460.	0.C.1483.	0.U.1461.	0.A.1482.		U	C	G	A		A	U	A	G	G	C	U	A		S	S	S	S		IC	IC	IC	IC	S	S	S	S		LR
1YJW.cif1	23S RIBOSOMAL RNA	3d2g_A_kj.cif	13	1.448	HIT#969	0.U.900.		0.G.901.	0.C.764.	0.G.902.	0.C.763.	0.A.643.	0.A.1355.	0.A.1358.	0.G.642.	0.C.1360.	0.G.641.	0.C.1361.	0.G.640.	U		G	C	G	C	A	A	A	G	C	G	C	G	IC		S	IC	S	S	JC	JC	JC	JC	S	S	S	S	5	LC
1YJW.cif1	23S RIBOSOMAL RNA	3d2g_A_kj.cif	13	1.265	HIT#970	0.U.900.	0.C.764.	0.G.901.	0.C.763.	0.G.902.	0.C.762.	0.A.643.	0.A.1355.	0.A.1358.	0.G.642.		0.G.641.	0.C.1361.	0.G.640.	U	C	G	C	G	C	A	A	A	G		G	C	G	IC	IC	S	S	S	S	JC	JC	JC	JC		S	S	S	5	LC
1YJW.cif1	23S RIBOSOMAL RNA	3d2g_A_kj.cif	14	1.529	HIT#971	0.G.1785.	0.U.1807.	0.C.1786.	0.G.1806.	0.C.1787.	0.G.1805.	0.A.2875.	0.G.2882.	0.A.2883.	0.G.2874.	0.G.2884.	0.C.2873.	0.A.2885.	0.G.2871.	G	U	C	G	C	G	A	G	A	G	G	C	A	G	S	S	S	S	S	S	HC	HC	HC	HC	S	S	S	S		LR
1YJW.cif1	23S RIBOSOMAL RNA	3d2g_A_kj.cif	14	1.511	HIT#972	0.C.1083.	0.G.1076.	0.C.1084.	0.G.1075.	0.C.1085.	0.G.1074.	0.A.1259.	0.U.1096.	0.A.1098.	0.G.1258.	0.G.1099.	0.C.1257.	0.G.1100.	0.C.1256.	C	G	C	G	C	G	A	U	A	G	G	C	G	C	S	S	S	S	S	S	IC	IC	IC	IC	S	S	S	S		LR
1YJW.cif1	23S RIBOSOMAL RNA	3d2g_A_kj.cif	14	1.17	HIT#973	0.G.1785.	0.U.1807.	0.C.1786.	0.G.1806.	0.C.1787.	0.G.1805.	0.A.2875.	0.G.2882.	0.A.2883.	0.G.2874.	0.G.2884.	0.C.2873.	0.A.2885.	0.U.2872.	G	U	C	G	C	G	A	G	A	G	G	C	A	U	S	S	S	S	S	S	HC	HC	HC	HC	S	S	S	S		LR
1YSH.cif1	RNA (101-MER)	1ffk_0_kt7.cif	13	1.172	HIT#974	B.G.698.	B.C.689.	B.C.699.	B.G.688.	B.G.700.		B.A.687.	B.G.703.	B.A.704.	B.U.686.	B.U.705.	B.G.685.	B.A.706.	B.A.684.	G	C	C	G	G		A	G	A	U	U	G	A	A	S	S	S	S	IC		IC	IC	IC	IC	IC	IC	IC	IC		LC
1Z58.cif1	23S RIBOSOMAL RNA	1ffk_0_kt7.cif	12	1.787	HIT#975	2.C.45.	2.G.156.	2.C.46.	2.G.155.	2.G.47.		2.A.116.	2.G.50.	2.A.51.	2.G.115.	2.A.52.	2.C.114.	2.G.53.		C	G	C	G	G		A	G	A	G	A	C	G		S	S	S	S	JC		JC	JC	JC	JC	JC	S	S		4	LC
1Z58.cif1	23S RIBOSOMAL RNA	1ffk_0_kt7.cif	12	1.665	HIT#976	2.C.45.	2.G.156.	2.C.46.	2.G.155.	2.G.47.		2.A.116.	2.G.50.	2.A.51.	2.A.117.	2.A.52.		2.G.53.	2.C.114.	C	G	C	G	G		A	G	A	A	A		G	C	S	S	S	S	JC		JC	JC	JC	JC	JC		S	S	4	LC
1Z58.cif1	23S RIBOSOMAL RNA	3d2g_A_kj.cif	12	1.943	HIT#977	2.C.213.	2.G.238.	2.C.214.	2.G.237.	2.G.215.	2.C.236.	2.A.632.	2.U.616.	2.A.618.	2.G.630.	2.A.619.	2.C.629.			C	G	C	G	G	C	A	U	A	G	A	C			JI	JI	S	S	S	S	JC	JC	JC	JC	JC	JC			3	LR
1Z58.cif1	23S RIBOSOMAL RNA	3d2g_A_kj.cif	12	1.935	HIT#978	2.U.2584.	2.A.2568.	2.C.2585.	2.G.2567.	2.G.2586.	2.A.2566.	2.U.1770.	2.A.1775.	2.A.1776.	2.U.1769.	2.U.1778.		2.C.1779.		U	A	C	G	G	A	U	A	A	U	U		C		S	S	S	S	JC	JC	JC	JC	JC	JC	JC		JC		3,5	LR
1Z58.cif1	23S RIBOSOMAL RNA	3d2g_A_kj.cif	12	1.704	HIT#979		2.C.1451.	2.C.1572.	2.G.1450.	2.G.1573.	2.C.1449.	2.A.1493.	2.U.1530.	2.C.1531.	2.A.1492.	2.A.1532.	2.C.1491.	2.G.1533.			C	C	G	G	C	A	U	C	A	A	C	G			S	SJP	S	SJP	S	ICJP	ICJP	ICJP	ICJP	ICJP	ICJP	ICJP			LC
1Z58.cif1	23S RIBOSOMAL RNA	3d2g_A_kj.cif	12	1.659	HIT#980		2.U.784.	2.C.705.	2.G.783.	2.A.706.	2.U.782.	2.A.1391.	2.U.1365.	2.A.1367.	2.G.1390.	2.G.1368.	2.C.1389.	2.G.1369.			U	C	G	A	U	A	U	A	G	G	C	G			S	S	S	S	S	IC	IC	IC	IC	S	S	S			LR
1Z58.cif1	23S RIBOSOMAL RNA	3d2g_A_kj.cif	12	1.646	HIT#981		2.U.784.	2.C.705.	2.G.783.	2.A.706.		2.A.1391.	2.U.1365.	2.A.1367.	2.G.1390.	2.G.1368.	2.C.1389.	2.G.1369.	2.C.1388.		U	C	G	A		A	U	A	G	G	C	G	C		S	S	S	S		IC	IC	IC	IC	S	S	S	S		LR
1Z58.cif1	23S RIBOSOMAL RNA	3d2g_A_kj.cif	13	1.678	HIT#982	2.G.1571.	2.C.1451.	2.C.1572.	2.G.1450.	2.G.1573.		2.A.1493.	2.C.1529.	2.C.1531.	2.A.1492.	2.A.1532.	2.C.1491.	2.G.1533.	2.U.1490.	G	C	C	G	G		A	C	C	A	A	C	G	U	SJP	S	SJP	S	SJP		ICJP	ICJP	ICJP	ICJP	ICJP	ICJP	ICJP	ICJP		LC
1Z58.cif1	23S RIBOSOMAL RNA	3d2g_A_kj.cif	13	1.668	HIT#983	2.G.1571.	2.C.1451.	2.C.1572.	2.G.1450.	2.G.1573.	2.C.1449.	2.A.1493.	2.U.1530.	2.C.1531.	2.A.1492.	2.A.1532.		2.G.1533.	2.U.1490.	G	C	C	G	G	C	A	U	C	A	A		G	U	SJP	S	SJP	S	SJP	S	ICJP	ICJP	ICJP	ICJP	ICJP		ICJP	ICJP		LC
1Z58.cif1	23S RIBOSOMAL RNA	3d2g_A_kj.cif	14	1.618	HIT#984	2.C.996.	2.G.989.	2.C.997.	2.G.988.	2.C.998.	2.G.987.	2.A.1166.	2.U.1010.	2.A.1012.	2.G.1165.	2.G.1013.	2.C.1164.	2.G.1014.	2.C.1163.	C	G	C	G	C	G	A	U	A	G	G	C	G	C	S	S	S	S	JC	JC	IC	IC	IC	IC	S	S	S	S	7	LR
1Z58.cif1	23S RIBOSOMAL RNA	3d2g_A_kj.cif	14	1.572	HIT#985	2.U.820.	2.C.686.	2.A.821.	2.U.685.	2.G.822.	2.C.684.	2.A.595.	2.C.1264.	2.A.1267.	2.G.594.	2.G.1269.	2.C.593.	2.C.1270.	2.G.592.	U	C	A	U	G	C	A	C	A	G	G	C	C	G	IC	IC	S	S	S	S	JC	JC	JC	JC	S	S	S	S	5	LC
1Z58.cif1	23S RIBOSOMAL RNA	3d2g_A_kj.cif	14	1.548	HIT#986	2.U.2766.	2.A.2611.	2.C.2767.	2.G.2610.	2.C.2768.	2.G.2609.	2.A.2866.	2.U.2783.	2.A.2785.	2.G.2865.	2.G.2786.	2.C.2864.	2.A.2787.	2.U.2863.	U	A	C	G	C	G	A	U	A	G	G	C	A	U	S	SJP	S	SJP	S	SJP	JI	JI	JI	JI	S	S	S	S		LC
2AAR.cif1	23S ribosomal RNA	1ffk_0_kt7.cif	12	1.934	HIT#987	0.C.45.		0.C.46.	0.G.156.	0.G.47.		0.A.116.	0.A.48.	0.A.51.	0.A.117.	0.A.52.	0.G.115.	0.G.53.	0.C.114.	C		C	G	G		A	A	A	A	A	G	G	C	S		S	S	JC		JC	JC	JC	JC	JC	JC	S	S	5	LC
2AAR.cif1	23S ribosomal RNA	1ffk_0_kt7.cif	12	1.603	HIT#988	0.G.1220.	0.C.1252.	0.C.1221.	0.G.1251.	0.G.1222.		0.A.1250.	0.G.1225.	0.A.1226.	0.G.1249.	0.A.1227.	0.G.1248.		0.U.1247.	G	C	C	G	G		A	G	A	G	A	G		U	S	S	S	S	IC		IC	IC	IC	IC	IC	IC		S		LC
2AAR.cif1	23S ribosomal RNA	1ffk_0_kt7.cif	13	1.718	HIT#989	0.G.95.	0.C.85.	0.C.96.	0.G.84.	0.U.97.		0.A.83.	0.G.100.	0.A.101.	0.G.82.	0.C.102.	0.C.81.	0.U.103.	0.A.80.	G	C	C	G	U		A	G	A	G	C	C	U	A	S	SHP	S	SHP	IC		HPIC	IC	IC	HPIC	IC	HPIC	S	SHP		LC
2AAR.cif1	23S ribosomal RNA	3d2g_A_kj.cif	12	1.909	HIT#990	0.U.2584.	0.A.2568.	0.C.2585.	0.G.2567.	0.G.2586.	0.A.2566.	0.U.1770.	0.A.1775.	0.A.1776.	0.U.1769.		0.U.1768.	0.C.1779.		U	A	C	G	G	A	U	A	A	U		U	C		S	S	S	S	JC	JC	JC	JC	JC	JC		JC	JC		3,5	LR
2AAR.cif1	23S ribosomal RNA	3d2g_A_kj.cif	13	1.737	HIT#991	0.G.1571.	0.C.1451.	0.C.1572.	0.G.1450.	0.G.1573.	0.C.1449.	0.A.1493.	0.C.1529.	0.C.1531.	0.A.1492.	0.A.1532.		0.G.1533.	0.U.1490.	G	C	C	G	G	C	A	C	C	A	A		G	U	SJP	S	SJP	S	SJP	S	IC	S	IC	IC	IC		IC	IC		LR
2AAR.cif1	23S ribosomal RNA	3d2g_A_kj.cif	13	1.594	HIT#992		0.U.784.	0.C.705.	0.G.783.	0.A.706.	0.U.782.	0.A.1391.	0.U.1365.	0.A.1367.	0.G.1390.	0.G.1368.	0.C.1389.	0.G.1369.	0.C.1388.		U	C	G	A	U	A	U	A	G	G	C	G	C		S	S	S	S	S	IC	IC	IC	IC	S	S	S	S		LR
2AAR.cif1	23S ribosomal RNA	3d2g_A_kj.cif	13	1.492	HIT#993		0.A.2611.	0.C.2767.	0.G.2610.	0.C.2768.	0.G.2609.	0.A.2866.	0.U.2783.	0.A.2785.	0.G.2865.	0.G.2786.	0.C.2864.	0.A.2787.	0.U.2863.		A	C	G	C	G	A	U	A	G	G	C	A	U		SJP	S	SJP	S	SJP	JI	JI	JI	JI	S	S	S	S		LC
2AAR.cif1	23S ribosomal RNA	3d2g_A_kj.cif	13	1.394	HIT#994		0.G.2504.	0.C.2518.	0.G.2503.	0.C.2519.	0.G.2502.	0.A.2744.	0.U.2719.	0.A.2721.	0.G.2743.	0.C.2722.	0.G.2742.	0.C.2723.	0.G.2741.		G	C	G	C	G	A	U	A	G	C	G	C	G		S	S	S	S	S	IC	IC	IC	IC	S	S	S	S		LR
2AAR.cif1	23S ribosomal RNA	3d2g_A_kj.cif	14	1.408	HIT#995	0.C.996.	0.G.989.	0.C.997.	0.G.988.	0.C.998.	0.G.987.	0.A.1166.	0.U.1010.	0.A.1012.	0.G.1165.	0.G.1013.	0.C.1164.	0.G.1014.	0.C.1163.	C	G	C	G	C	G	A	U	A	G	G	C	G	C	S	S	S	S	S	S	IC	IC	IC	IC	S	S	S	S		LR
2AAR.cif1	23S ribosomal RNA	3d2g_A_kj.cif	14	1.403	HIT#996	0.U.820.	0.C.686.	0.A.821.	0.U.685.	0.G.822.	0.C.684.	0.A.595.	0.C.1264.	0.A.1267.	0.G.594.	0.G.1269.	0.C.593.	0.C.1270.	0.G.592.	U	C	A	U	G	C	A	C	A	G	G	C	C	G	IC	IC	S	S	S	S	JC	JC	JC	JC	S	S	S	S	5	LC
2CKY.cif1	NUCLEIC ACID	3d2g_A_kj.cif	14	0.415	HIT#997	B.C.36.	B.G.10.	B.C.37.	B.G.9.	B.C.38.	B.G.8.	B.A.72.	B.G.42.	B.A.44.	B.G.71.	B.C.45.	B.G.70.	B.C.46.	B.G.69.	C	G	C	G	C	G	A	G	A	G	C	G	C	G	S	S	S	S	S	S	JC	JC	JC	JC	S	S	S	S	3	LC
2CKY.cif1	NUCLEIC ACID	3d2g_A_kj.cif	14	0.412	HIT#998	A.C.36.	A.G.10.	A.C.37.	A.G.9.	A.C.38.	A.G.8.	A.A.72.	A.G.42.	A.A.44.	A.G.71.	A.C.45.	A.G.70.	A.C.46.	A.G.69.	C	G	C	G	C	G	A	G	A	G	C	G	C	G	S	S	S	S	S	S	JC	JC	JC	JC	S	S	S	S	3	LC
2D3O.cif1	23S RIBOSOMAL RNA	1ffk_0_kt7.cif	12	1.68	HIT#999	0.G.1220.	0.C.1252.	0.C.1221.	0.G.1251.	0.G.1222.		0.A.1250.	0.G.1225.	0.A.1226.	0.G.1249.	0.A.1227.	0.G.1248.		0.U.1247.	G	C	C	G	G		A	G	A	G	A	G		U	S	S	S	S	IC		IC	IC	IC	IC	IC	IC		S		LC
2D3O.cif1	23S RIBOSOMAL RNA	1ffk_0_kt7.cif	13	1.963	HIT#1000	0.C.45.	0.G.156.	0.C.46.	0.G.155.	0.G.47.		0.A.116.	0.G.50.	0.A.51.	0.A.117.	0.A.52.	0.C.114.	0.G.53.	0.C.113.	C	G	C	G	G		A	G	A	A	A	C	G	C	S	S	S	S	JC		JC	JC	JC	JC	JC	S	S	S	5	LC
2D3O.cif1	23S RIBOSOMAL RNA	1ffk_0_kt7.cif	13	1.373	HIT#1001	0.C.45.	0.G.156.	0.C.46.	0.G.155.	0.G.47.		0.A.116.	0.G.50.	0.A.51.	0.A.117.	0.A.52.	0.G.115.	0.G.53.	0.C.114.	C	G	C	G	G		A	G	A	A	A	G	G	C	S	S	S	S	JC		JC	JC	JC	JC	JC	JC	S	S	5	LC
2D3O.cif1	23S RIBOSOMAL RNA	3d2g_A_kj.cif	12	1.894	HIT#1002	0.C.235.	0.U.216.	0.C.236.	0.G.215.	0.G.237.	0.C.214.	0.U.617.	0.G.630.	0.A.632.	0.U.616.	0.G.633.		0.G.634.		C	U	C	G	G	C	U	G	A	U	G		G		IC	IC	S	S	S	S	IC	IC	IC	IC	IC		IC			LR
2D3O.cif1	23S RIBOSOMAL RNA	3d2g_A_kj.cif	13	1.915	HIT#1003		0.G.2214.	0.C.2068.	0.G.2213.	0.U.2069.	0.U.2212.	0.A.1845.	0.G.1871.	0.A.1873.	0.C.1844.	0.G.1874.	0.U.1843.	0.C.1875.	0.G.1842.		G	C	G	U	U	A	G	A	C	G	U	C	G		S	S	S	IC	IC	IC	IC	IC	IC	S	S	S	S		LR
2D3O.cif1	23S RIBOSOMAL RNA	3d2g_A_kj.cif	13	1.708	HIT#1004	0.G.1571.	0.C.1451.	0.C.1572.	0.G.1450.	0.G.1573.	0.C.1449.	0.A.1493.	0.C.1529.	0.C.1531.	0.A.1492.	0.A.1532.		0.G.1533.	0.U.1490.	G	C	C	G	G	C	A	C	C	A	A		G	U	SJP	S	SJP	S	SJP	S	IC	S	IC	IC	IC		IC	IC		LR
2D3O.cif1	23S RIBOSOMAL RNA	3d2g_A_kj.cif	13	1.595	HIT#1005		0.U.784.	0.C.705.	0.G.783.	0.A.706.	0.U.782.	0.A.1391.	0.U.1365.	0.A.1367.	0.G.1390.	0.G.1368.	0.C.1389.	0.G.1369.	0.C.1388.		U	C	G	A	U	A	U	A	G	G	C	G	C		S	S	S	S	S	IC	IC	IC	IC	S	S	S	S		LR
2D3O.cif1	23S RIBOSOMAL RNA	3d2g_A_kj.cif	14	1.876	HIT#1006	0.C.213.	0.G.238.	0.C.214.	0.G.237.	0.G.215.	0.C.236.	0.A.632.	0.U.616.	0.A.618.	0.G.630.	0.A.619.	0.C.629.	0.G.620.	0.A.628.	C	G	C	G	G	C	A	U	A	G	A	C	G	A	S	S	S	S	S	S	IC	IC	IC	IC	IC	IC	IC	IC		LR
2D3O.cif1	23S RIBOSOMAL RNA	3d2g_A_kj.cif	14	1.482	HIT#1007	0.U.820.	0.C.686.	0.A.821.	0.U.685.	0.G.822.	0.C.684.	0.A.595.	0.C.1264.	0.A.1267.	0.G.594.	0.G.1269.	0.C.593.	0.C.1270.	0.G.592.	U	C	A	U	G	C	A	C	A	G	G	C	C	G	IC	IC	S	S	S	S	JC	JC	JC	JC	S	S	S	S	5	LC
2D3O.cif1	23S RIBOSOMAL RNA	3d2g_A_kj.cif	14	1.479	HIT#1008	0.C.2517.	0.G.2504.	0.C.2518.	0.G.2503.	0.C.2519.	0.G.2502.	0.A.2744.	0.U.2719.	0.A.2721.	0.G.2743.	0.C.2722.	0.G.2742.	0.C.2723.	0.G.2741.	C	G	C	G	C	G	A	U	A	G	C	G	C	G	S	S	S	S	S	S	IC	IC	IC	IC	S	S	S	S		LR
2D3O.cif1	23S RIBOSOMAL RNA	3d2g_A_kj.cif	14	1.474	HIT#1009	0.C.996.	0.G.989.	0.C.997.	0.G.988.	0.C.998.	0.G.987.	0.A.1166.	0.U.1010.	0.A.1012.	0.G.1165.	0.G.1013.	0.C.1164.	0.G.1014.	0.C.1163.	C	G	C	G	C	G	A	U	A	G	G	C	G	C	S	S	S	S	S	S	IC	IC	IC	IC	S	S	S	S		LR
2E5L.cif1	16S ribosomal RNA	1ffk_0_kt7.cif	13	1.17	HIT#1010	A.G.698.	A.C.689.	A.C.699.	A.G.688.	A.G.700.		A.A.687.	A.G.703.	A.A.704.	A.U.686.	A.U.705.	A.G.685.	A.A.706.	A.A.684.	G	C	C	G	G		A	G	A	U	U	G	A	A	S	S	S	S	IC		IC	IC	IC	IC	IC	IC	IC	IC		LC
2E5L.cif1	16S ribosomal RNA	3d2g_A_kj.cif	12	1.653	HIT#1011	A.C.99.	A.G.69.	A.A.101.	A.G.68.	A.G.102.	A.C.67.	A.A.171.	A.C.150.	A.A.152.	A.U.170.	A.C.153.	A.C.169.			C	G	A	G	G	C	A	C	A	U	C	C			S	S	IC	IC	S	S	IC	IC	IC	IC	S	IC				LR
2E5L.cif1	16S ribosomal RNA	3d2g_A_kj.cif	13	1.638	HIT#1012	A.G.276.	A.C.248.	A.C.277.	A.G.247.	A.G.278.		A.A.246.	A.G.281.	A.A.282.	A.A.243.	A.C.283.	A.C.245.	A.G.284.	A.C.242.	G	C	C	G	G		A	G	A	A	C	C	G	C	S	S	S	S	IC		IC	IC	IC	IC	IC	IC	S	S		LC
2F4V.cif1	16S ribosomal RNA	1ffk_0_kt7.cif	13	1.163	HIT#1013	A.G.698.	A.C.689.	A.C.699.	A.G.688.	A.G.700.		A.A.687.	A.G.703.	A.A.704.	A.U.686.	A.U.705.	A.G.685.	A.A.706.	A.A.684.	G	C	C	G	G		A	G	A	U	U	G	A	A	S	S	S	S	IC		IC	IC	IC	IC	IC	IC	IC	IC		LC
2F4V.cif1	16S ribosomal RNA	3d2g_A_kj.cif	12	1.599	HIT#1014	A.C.99.	A.G.69.	A.A.101.	A.G.68.	A.G.102.	A.C.67.	A.A.171.	A.C.150.	A.A.152.	A.U.170.	A.C.153.	A.C.169.			C	G	A	G	G	C	A	C	A	U	C	C			S	S	IC	IC	S	S	IC	IC	IC	IC	S	IC				LR
2F4V.cif1	16S ribosomal RNA	3d2g_A_kj.cif	13	1.757	HIT#1015	A.G.317.		A.G.318.	A.C.336.	A.G.319.	A.C.335.	A.A.1433.	A.G.1467.	A.A.1468.	A.G.1432.	A.G.1469.	A.C.1431.	A.G.1470.	A.C.1430.	G		G	C	G	C	A	G	A	G	G	C	G	C	S		S	S	S	S	IC	IC	IC	IC	S	S	S	S		LR
2F4V.cif1	16S ribosomal RNA	3d2g_A_kj.cif	13	1.603	HIT#1016	A.G.276.	A.C.248.	A.C.277.	A.G.247.	A.G.278.		A.A.246.	A.G.281.	A.A.282.	A.A.243.	A.C.283.	A.C.245.	A.G.284.	A.C.242.	G	C	C	G	G		A	G	A	A	C	C	G	C	S	S	S	S	IC		IC	IC	IC	IC	IC	IC	S	S		LC
2GDI.cif1	TPP riboswitch	3d2g_A_kj.cif	14	0.65	HIT#1017	X.C.48.	X.G.18.	X.C.49.	X.G.17.	X.C.50.	X.G.16.	X.A.84.	X.A.53.	X.A.56.	X.G.83.	X.C.57.	X.G.82.	X.C.58.	X.G.81.	C	G	C	G	C	G	A	A	A	G	C	G	C	G	SIP	S	SIP	S	SIP	S	IPJC	IPJC	IPJC	IPJC	S	S	S	S	3	LC
2GDI.cif1	TPP riboswitch	3d2g_A_kj.cif	14	0.618	HIT#1018	Y.C.48.	Y.G.18.	Y.C.49.	Y.G.17.	Y.C.50.	Y.G.16.	Y.A.84.	Y.A.53.	Y.A.56.	Y.G.83.	Y.C.57.	Y.G.82.	Y.C.58.	Y.G.81.	C	G	C	G	C	G	A	A	A	G	C	G	C	G	S	SIP	S	SIP	S	SIP	JC	JC	JC	JC	S	S	S	S	3	LC
2GIS.cif1	SAM-I riboswitch	1ffk_0_kt7.cif	13	1.766	HIT#1019	A.C.30.	A.G.22.	A.C.31.	A.G.21.	A.G.32.		A.A.20.	A.G.35.	A.A.36.	A.G.19.	A.A.37.	A.G.18.	A.A.38.	A.U.17.	C	G	C	G	G		A	G	A	G	A	G	A	U	SIP	S	SIP	S	ICIP		IC	ICIP	ICIP	IC	ICIP	IC	SIP	S		LC
2HHH.cif1	16S ribosomal RNA	1ffk_0_kt7.cif	12	1.554	HIT#1020	A.G.272.	A.C.244.	A.C.273.	A.G.243.	A.G.274.		A.A.242.	A.G.277.	A.A.278.	A.A.239.	A.C.279.		A.G.280.	A.C.238.	G	C	C	G	G		A	G	A	A	C		G	C	S	S	S	S	IC		IC	IC	IC	IC	IC		S	S		LC
2HHH.cif1	16S ribosomal RNA	1ffk_0_kt7.cif	13	1.161	HIT#1021	A.G.682.	A.C.673.	A.C.683.	A.G.672.	A.G.684.		A.A.671.	A.G.687.	A.A.688.	A.U.670.	A.U.689.	A.G.669.	A.A.690.	A.A.668.	G	C	C	G	G		A	G	A	U	U	G	A	A	S	S	S	S	IC		IC	IC	IC	IC	IC	IC	IC	IC		LC
2HHH.cif1	16S ribosomal RNA	3d2g_A_kj.cif	12	1.573	HIT#1022	A.C.94.	A.G.70.	A.A.95.	A.G.69.	A.G.96.	A.C.68.	A.A.166.	A.C.145.	A.A.147.	A.U.165.	A.C.148.	A.C.164.			C	G	A	G	G	C	A	C	A	U	C	C			S	S	IC	IC	S	S	IC	IC	IC	IC	S	IC				LR
2HHH.cif1	16S ribosomal RNA	3d2g_A_kj.cif	12	1.524	HIT#1023	A.G.272.	A.C.244.	A.C.273.	A.G.243.	A.G.274.		A.A.242.	A.G.277.	A.A.278.	A.A.239.	A.C.279.	A.C.241.	A.G.280.		G	C	C	G	G		A	G	A	A	C	C	G		S	S	S	S	IC		IC	IC	IC	IC	IC	IC	S			LC
2HOJ.cif1	thi-box riboswitch	3d2g_A_kj.cif	14	1.073	HIT#1024	A.A.47.	A.G.18.	A.C.49.	A.G.17.	A.C.50.	A.G.16.	A.A.84.	A.A.53.	A.A.56.	A.G.83.	A.C.57.	A.G.82.	A.C.58.	A.G.81.	A	G	C	G	C	G	A	A	A	G	C	G	C	G	IC	S	S	S	S	S	JC	JC	JC	JC	S	S	S	S	3	LC
2HOJ.cif1	thi-box riboswitch	3d2g_A_kj.cif	14	0.642	HIT#1025	A.C.48.	A.G.18.	A.C.49.	A.G.17.	A.C.50.	A.G.16.	A.A.84.	A.A.53.	A.A.56.	A.G.83.	A.C.57.	A.G.82.	A.C.58.	A.G.81.	C	G	C	G	C	G	A	A	A	G	C	G	C	G	S	S	S	S	S	S	JC	JC	JC	JC	S	S	S	S	3	LC
2HOK.cif1	thi-box riboswitch	3d2g_A_kj.cif	14	1.202	HIT#1026	A.C.48.	A.G.18.	A.C.49.	A.G.17.	A.C.50.	A.G.16.	A.A.84.	A.U.52.	A.A.56.	A.G.83.	A.C.57.	A.G.82.	A.C.58.	A.G.81.	C	G	C	G	C	G	A	U	A	G	C	G	C	G	S	S	S	S	S	S	JC	JC	JC	JC	S	S	S	S	3	LC
2HOK.cif1	thi-box riboswitch	3d2g_A_kj.cif	14	0.695	HIT#1027	A.C.48.	A.G.18.	A.C.49.	A.G.17.	A.C.50.	A.G.16.	A.A.84.	A.A.53.	A.A.56.	A.G.83.	A.C.57.	A.G.82.	A.C.58.	A.G.81.	C	G	C	G	C	G	A	A	A	G	C	G	C	G	S	S	S	S	S	S	JC	JC	JC	JC	S	S	S	S	3	LC
2HOL.cif1	thi-box riboswitch	3d2g_A_kj.cif	13	1.093	HIT#1028	A.C.48.	A.G.18.	A.C.49.	A.G.17.	A.C.50.	A.G.16.	A.A.84.	A.U.52.	A.A.56.	A.G.83.	A.C.57.	A.G.82.	A.C.58.		C	G	C	G	C	G	A	U	A	G	C	G	C		S	S	S	S	S	S	JC	JC	JC	JC	S	S	S		3	LC
2HOL.cif1	thi-box riboswitch	3d2g_A_kj.cif	14	1.061	HIT#1029	A.A.47.	A.G.18.	A.C.49.	A.G.17.	A.C.50.	A.G.16.	A.A.84.	A.A.53.	A.A.56.	A.G.83.	A.C.57.	A.G.82.	A.C.58.	A.G.81.	A	G	C	G	C	G	A	A	A	G	C	G	C	G	IC	S	S	S	S	S	JC	JC	JC	JC	S	S	S	S	3	LC
2HOL.cif1	thi-box riboswitch	3d2g_A_kj.cif	14	0.656	HIT#1030	A.C.48.	A.G.18.	A.C.49.	A.G.17.	A.C.50.	A.G.16.	A.A.84.	A.A.53.	A.A.56.	A.G.83.	A.C.57.	A.G.82.	A.C.58.	A.G.81.	C	G	C	G	C	G	A	A	A	G	C	G	C	G	S	S	S	S	S	S	JC	JC	JC	JC	S	S	S	S	3	LC
2HOM.cif1	thi-box riboswitch	3d2g_A_kj.cif	14	0.654	HIT#1031	A.C.48.	A.G.18.	A.C.49.	A.G.17.	A.C.50.	A.G.16.	A.A.84.	A.A.53.	A.A.56.	A.G.83.	A.C.57.	A.G.82.	A.C.58.	A.G.81.	C	G	C	G	C	G	A	A	A	G	C	G	C	G	S	S	S	S	S	S	JC	JC	JC	JC	S	S	S	S	3	LC
2HOO.cif1	thi-box riboswitch	3d2g_A_kj.cif	14	1.126	HIT#1032	A.C.48.	A.G.18.	A.C.49.	A.G.17.	A.C.50.	A.G.16.	A.A.84.	A.U.52.	A.A.56.	A.G.83.	A.C.57.	A.G.82.	A.C.58.	A.G.81.	C	G	C	G	C	G	A	U	A	G	C	G	C	G	S	S	S	S	S	S	JC	JC	JC	JC	S	S	S	S	3	LC
2HOO.cif1	thi-box riboswitch	3d2g_A_kj.cif	14	0.671	HIT#1033	A.C.48.	A.G.18.	A.C.49.	A.G.17.	A.C.50.	A.G.16.	A.A.84.	A.A.53.	A.A.56.	A.G.83.	A.C.57.	A.G.82.	A.C.58.	A.G.81.	C	G	C	G	C	G	A	A	A	G	C	G	C	G	S	S	S	S	S	S	JC	JC	JC	JC	S	S	S	S	3	LC
2HOP.cif1	thi-box riboswitch	3d2g_A_kj.cif	14	0.789	HIT#1034	A.C.48.	A.G.18.	A.C.49.	A.G.17.	A.C.50.	A.G.16.	A.A.84.	A.A.53.	A.A.56.	A.G.83.	A.C.57.	A.G.82.	A.C.58.	A.G.81.	C	G	C	G	C	G	A	A	A	G	C	G	C	G	S	S	S	S	S	S	JC	JC	JC	JC	S	S	S	S	3	LC
2J28.cif1	23S RIBOSOMAL RNA	1ffk_0_kt7.cif	12	1.885	HIT#1035	B.C.1207.	B.G.1239.	B.C.1208.	B.G.1238.	B.U.1209.		B.A.1237.	B.G.1212.	B.A.1213.	B.G.1236.	B.A.1214.	B.G.1235.		B.U.1234.	C	G	C	G	U		A	G	A	G	A	G		U	S	S	S	S	IC		IC	IC	IC	IC	IC	IC		S		LC
2J28.cif1	23S RIBOSOMAL RNA	1ffk_0_kt7.cif	12	1.103	HIT#1036	B.G.46.	B.C.179.	B.C.47.	B.G.178.	B.G.48.		B.A.118.	B.G.51.	B.A.52.	B.A.119.	B.A.53.		B.G.54.	B.C.116.	G	C	C	G	G		A	G	A	A	A		G	C	S	S	S	S	JC		JC	JC	JC	JC	JC		S	S	5	LC
2J28.cif1	23S RIBOSOMAL RNA	1ffk_0_kt7.cif	13	1.945	HIT#1037	B.G.1041.	B.U.1113.	B.C.1043.	B.G.1112.	B.C.1044.		B.A.1111.	B.G.1047.	B.A.1048.	B.G.1110.	B.C.1049.	B.C.1109.	B.A.1050.	B.U.1108.	G	U	C	G	C		A	G	A	G	C	C	A	U	S	S	S	S	IC		IC	IC	IC	IC	IC	IC	IC	S		LC
2J28.cif1	23S RIBOSOMAL RNA	1ffk_0_kt7.cif	13	1.621	HIT#1038	B.G.1042.	B.U.1113.	B.C.1043.	B.G.1112.	B.C.1044.		B.A.1111.	B.G.1047.	B.A.1048.	B.G.1110.	B.C.1049.	B.C.1109.	B.A.1050.	B.U.1108.	G	U	C	G	C		A	G	A	G	C	C	A	U	S	S	S	S	IC		IC	IC	IC	IC	IC	IC	IC	S		LC
2J28.cif1	23S RIBOSOMAL RNA	3d2g_A_kj.cif	12	1.849	HIT#1039	B.U.2605.	B.A.2589.	B.C.2606.	B.G.2588.	B.G.2607.	B.A.2587.	B.U.1779.	B.A.1784.	B.A.1785.	B.U.1778.	B.A.1787.		B.C.1788.		U	A	C	G	G	A	U	A	A	U	A		C		S	S	S	S	JC	JC	HC	HC	HC	HC	S		S		5	LR
2J28.cif1	23S RIBOSOMAL RNA	3d2g_A_kj.cif	13	1.648	HIT#1040		B.G.771.	B.C.692.	B.G.770.	B.A.693.	B.U.769.	B.A.1378.	B.U.1352.	B.A.1354.	B.G.1377.	B.G.1355.	B.C.1376.	B.G.1356.	B.U.1375.		G	C	G	A	U	A	U	A	G	G	C	G	U		S	S	S	S	S	IC	IC	IC	IC	S	S	S	S		LR
2J28.cif1	23S RIBOSOMAL RNA	3d2g_A_kj.cif	13	1.449	HIT#1041		B.G.978.	B.C.986.	B.G.977.	B.C.987.	B.G.976.	B.A.1155.	B.U.999.	B.A.1001.	B.G.1154.	B.G.1002.	B.C.1153.	B.G.1003.	B.C.1152.		G	C	G	C	G	A	U	A	G	G	C	G	C		S	S	S	S	S	IC	IC	IC	IC	S	S	S	S		LR
2J28.cif1	23S RIBOSOMAL RNA	3d2g_A_kj.cif	13	1.396	HIT#1042	B.G.1555.	B.C.1437.	B.C.1556.	B.G.1436.	B.C.1557.	B.G.1435.	B.A.1477.	B.G.1514.	B.A.1515.	B.U.1476.	B.G.1516.	B.C.1732.	B.G.1517.		G	C	C	G	C	G	A	G	A	U	G	C	G		SJP	S	SJP	S	SJP	S	IC	IC	IC	IC	IC	HC	S			LR
2J28.cif1	23S RIBOSOMAL RNA	3d2g_A_kj.cif	14	1.401	HIT#1043	B.U.807.	B.C.673.	B.G.808.	B.C.672.	B.G.809.	B.C.671.	B.A.586.	B.C.1251.	B.A.1254.	B.G.585.	B.G.1256.	B.C.584.	B.C.1257.	B.G.583.	U	C	G	C	G	C	A	C	A	G	G	C	C	G	IC	IC	S	S	S	S	JC	JC	JC	JC	S	S	S	S	5	LC
2N0R.cif1	RNA (5'-R(*GP*CP*UP*GP*AP*GP*CP*UP*CP*GP*AP*AP*AP*GP*AP*GP*CP*AP*AP*UP*GP*AP*UP*GP*UP*C)-3')	1ffk_0_kt7.cif	12	1.96	HIT#1044	A.G.16.	A.C.7.	A.C.17.	A.G.6.	A.A.18.		A.A.5.	A.G.21.	A.A.22.	A.G.4.	A.U.23.	A.U.3.		A.C.2.	G	C	C	G	A		A	G	A	G	U	U		C	S	S	S	S	HC		HC	HC	HC	HC	HC	HC		HC		LC
2O43.cif1	23S rRNA	1ffk_0_kt7.cif	13	1.786	HIT#1045	A.G.95.	A.C.85.	A.C.96.	A.G.84.	A.U.97.		A.A.83.	A.G.100.	A.A.101.	A.G.82.	A.C.102.	A.C.81.	A.U.103.	A.A.80.	G	C	C	G	U		A	G	A	G	C	C	U	A	S	SHP	S	SHP	IC		HPIC	IC	IC	HPIC	IC	HPIC	S	SHP		LC
2O43.cif1	23S rRNA	1ffk_0_kt7.cif	13	1.394	HIT#1046	A.C.45.	A.G.156.	A.C.46.	A.G.155.	A.G.47.		A.A.116.	A.G.50.	A.A.51.	A.A.117.	A.A.52.	A.G.115.	A.G.53.	A.C.114.	C	G	C	G	G		A	G	A	A	A	G	G	C	S	S	S	S	JC		JC	JC	JC	JC	JC	JC	S	S	5	LC
2O43.cif1	23S rRNA	3d2g_A_kj.cif	12	1.976	HIT#1047	A.U.2584.	A.A.2568.	A.C.2585.	A.G.2567.	A.G.2586.	A.A.2566.	A.U.1770.	A.A.1775.	A.A.1776.	A.U.1769.	A.U.1778.		A.C.1779.		U	A	C	G	G	A	U	A	A	U	U		C		S	S	S	S	JC	JC	JC	JC	JC	JC	JC		JC		3,5	LR
2O43.cif1	23S rRNA	3d2g_A_kj.cif	12	1.919	HIT#1048	A.C.235.	A.U.216.	A.C.236.	A.G.215.	A.G.237.	A.C.214.	A.A.618.	A.G.630.	A.A.632.	A.U.616.	A.G.633.		A.G.634.		C	U	C	G	G	C	A	G	A	U	G		G		IC	IC	S	S	S	S	IC	IC	IC	IC	IC		IC			LR
2O43.cif1	23S rRNA	3d2g_A_kj.cif	12	1.898	HIT#1049	A.U.2501.		A.G.2502.	A.A.2520.	A.G.2503.	A.C.2519.	A.A.2720.	A.G.2743.	A.A.2744.	A.U.2719.	A.G.2746.	A.A.2718.	A.C.2747.		U		G	A	G	C	A	G	A	U	G	A	C		IC		S	IC	S	S	IC	IC	IC	IC	IC	IC	S			LR
2O43.cif1	23S rRNA	3d2g_A_kj.cif	12	1.754	HIT#1050		A.U.216.	A.C.236.	A.G.215.	A.G.237.	A.C.214.	A.U.617.	A.G.630.	A.A.632.	A.U.616.	A.G.633.		A.G.634.	A.C.615.		U	C	G	G	C	U	G	A	U	G		G	C		IC	S	S	S	S	IC	IC	IC	IC	IC		IC	IC		LR
2O43.cif1	23S rRNA	3d2g_A_kj.cif	14	1.548	HIT#1051	A.C.996.	A.G.989.	A.C.997.	A.G.988.	A.C.998.	A.G.987.	A.A.1166.	A.U.1010.	A.A.1012.	A.G.1165.	A.G.1013.	A.C.1164.	A.G.1014.	A.C.1163.	C	G	C	G	C	G	A	U	A	G	G	C	G	C	S	S	S	S	S	S	IC	IC	IC	IC	S	S	S	S		LR
2O43.cif1	23S rRNA	3d2g_A_kj.cif	14	1.496	HIT#1052	A.C.2517.	A.G.2504.	A.C.2518.	A.G.2503.	A.C.2519.	A.G.2502.	A.A.2744.	A.U.2719.	A.A.2721.	A.G.2743.	A.C.2722.	A.G.2742.	A.C.2723.	A.G.2741.	C	G	C	G	C	G	A	U	A	G	C	G	C	G	S	S	S	S	S	S	IC	IC	IC	IC	S	S	S	S		LR
2O43.cif1	23S rRNA	3d2g_A_kj.cif	14	1.469	HIT#1053	A.U.820.	A.C.686.	A.A.821.	A.U.685.	A.G.822.	A.C.684.	A.A.595.	A.C.1264.	A.A.1267.	A.G.594.	A.G.1269.	A.C.593.	A.C.1270.	A.G.592.	U	C	A	U	G	C	A	C	A	G	G	C	C	G	IC	IC	S	S	S	S	JC	JC	JC	JC	S	S	S	S	5	LC
2O44.cif1	23S rRNA	1ffk_0_kt7.cif	12	1.647	HIT#1054	A.G.1220.	A.C.1252.	A.C.1221.	A.G.1251.	A.G.1222.		A.A.1250.	A.G.1225.	A.A.1226.	A.G.1249.	A.A.1227.	A.G.1248.		A.U.1247.	G	C	C	G	G		A	G	A	G	A	G		U	S	S	S	S	IC		IC	IC	IC	IC	IC	IC		S		LC
2O44.cif1	23S rRNA	1ffk_0_kt7.cif	12	1.646	HIT#1055	A.C.45.	A.G.156.	A.C.46.	A.G.155.	A.G.47.		A.A.116.	A.G.50.	A.A.51.	A.A.117.	A.A.52.		A.G.53.	A.C.113.	C	G	C	G	G		A	G	A	A	A		G	C	S	S	S	S	JC		JC	JC	JC	JC	JC		S	S	5	LC
2O44.cif1	23S rRNA	1ffk_0_kt7.cif	13	1.732	HIT#1056	A.G.95.	A.C.85.	A.C.96.	A.G.84.	A.U.97.		A.A.83.	A.G.100.	A.A.101.	A.G.82.	A.C.102.	A.C.81.	A.U.103.	A.A.80.	G	C	C	G	U		A	G	A	G	C	C	U	A	S	SHP	S	SHP	IC		HPIC	IC	IC	HPIC	IC	HPIC	S	SHP		LC
2O44.cif1	23S rRNA	1ffk_0_kt7.cif	13	1.289	HIT#1057	A.C.45.	A.G.156.	A.C.46.	A.G.155.	A.G.47.		A.A.116.	A.G.50.	A.A.51.	A.A.117.	A.A.52.	A.G.115.	A.G.53.	A.C.114.	C	G	C	G	G		A	G	A	A	A	G	G	C	S	S	S	S	JC		JC	JC	JC	JC	JC	JC	S	S	5	LC
2O44.cif1	23S rRNA	3d2g_A_kj.cif	12	1.897	HIT#1058		A.U.216.	A.C.236.	A.G.215.	A.G.237.	A.C.214.	A.U.617.	A.G.630.	A.A.632.	A.U.616.	A.G.633.		A.G.634.	A.C.615.		U	C	G	G	C	U	G	A	U	G		G	C		IC	S	S	S	S	JC	JC	JC	JC	JC		JC	JC	3	LR
2O44.cif1	23S rRNA	3d2g_A_kj.cif	13	1.998	HIT#1059	A.U.2584.	A.A.2568.	A.C.2585.	A.G.2567.	A.G.2586.	A.A.2566.	A.U.1770.	A.A.1775.	A.A.1776.	A.U.1769.	A.U.1778.	A.U.1768.	A.C.1779.		U	A	C	G	G	A	U	A	A	U	U	U	C		S	S	S	S	JC	JC	JC	JC	JC	JC	JC	JC	JC		3,5	LR
2O44.cif1	23S rRNA	3d2g_A_kj.cif	13	1.635	HIT#1060		A.U.784.	A.C.705.	A.G.783.	A.A.706.	A.U.782.	A.A.1391.	A.U.1365.	A.A.1367.	A.G.1390.	A.G.1368.	A.C.1389.	A.G.1369.	A.C.1388.		U	C	G	A	U	A	U	A	G	G	C	G	C		S	S	S	S	S	IC	IC	IC	IC	S	S	S	S		LR
2O44.cif1	23S rRNA	3d2g_A_kj.cif	13	1.514	HIT#1061	A.C.2517.	A.G.2504.	A.C.2518.	A.G.2503.	A.C.2519.	A.G.2502.	A.A.2744.	A.U.2719.	A.A.2721.	A.G.2743.	A.C.2722.	A.G.2742.		A.G.2741.	C	G	C	G	C	G	A	U	A	G	C	G		G	S	S	S	S	S	S	IC	IC	IC	IC	S	S		S		LR
2O44.cif1	23S rRNA	3d2g_A_kj.cif	14	1.78	HIT#1062	A.G.1571.	A.C.1451.	A.C.1572.	A.G.1450.	A.G.1573.	A.C.1449.	A.A.1493.	A.C.1529.	A.C.1531.	A.A.1492.	A.A.1532.	A.C.1491.	A.G.1533.	A.U.1490.	G	C	C	G	G	C	A	C	C	A	A	C	G	U	SJP	S	SJP	S	SJP	S	JCJP	S	JCJP	JCJP	JCJP	JCJP	JCJP	JCJP	3	LC
2O44.cif1	23S rRNA	3d2g_A_kj.cif	14	1.439	HIT#1063	A.C.996.	A.G.989.	A.C.997.	A.G.988.	A.C.998.	A.G.987.	A.A.1166.	A.U.1010.	A.A.1012.	A.G.1165.	A.G.1013.	A.C.1164.	A.G.1014.	A.C.1163.	C	G	C	G	C	G	A	U	A	G	G	C	G	C	S	S	S	S	S	S	IC	IC	IC	IC	S	S	S	S		LR
2O44.cif1	23S rRNA	3d2g_A_kj.cif	14	1.352	HIT#1064	A.U.820.	A.C.686.	A.A.821.	A.U.685.	A.G.822.	A.C.684.	A.A.595.	A.C.1264.	A.A.1267.	A.G.594.	A.G.1269.	A.C.593.	A.C.1270.	A.G.592.	U	C	A	U	G	C	A	C	A	G	G	C	C	G	IC	IC	S	S	S	S	JC	JC	JC	JC	S	S	S	S	5	LC
2O45.cif1	23S rRNA	1ffk_0_kt7.cif	12	1.76	HIT#1065	A.G.1220.	A.C.1252.	A.C.1221.	A.G.1251.	A.G.1222.		A.A.1250.	A.G.1225.	A.A.1226.	A.G.1249.	A.A.1227.	A.G.1248.	A.G.1228.		G	C	C	G	G		A	G	A	G	A	G	G		S	S	S	S	IC		IC	IC	IC	IC	IC	IC	S			LC
2O45.cif1	23S rRNA	3d2g_A_kj.cif	12	1.892	HIT#1066	A.U.820.	A.C.686.	A.A.821.	A.U.685.	A.G.822.	A.C.684.	A.A.595.	A.C.1264.	A.A.1267.	A.G.594.		A.C.593.		A.U.460.	U	C	A	U	G	C	A	C	A	G		C		U	IC	IC	S	S	S	S	JC	JC	JC	JC		S		JCJP	3,5	LC
2O45.cif1	23S rRNA	3d2g_A_kj.cif	13	1.931	HIT#1067	A.G.1571.	A.C.1451.	A.C.1572.	A.G.1450.	A.G.1573.		A.A.1493.	A.U.1530.	A.C.1531.	A.A.1492.	A.A.1532.	A.C.1491.	A.G.1533.	A.U.1490.	G	C	C	G	G		A	U	C	A	A	C	G	U	SJP	S	SJP	S	SJP		JCJP	JCJP	JCJP	JCJP	JCJP	JCJP	JCJP	JCJP	4	LC
2O45.cif1	23S rRNA	3d2g_A_kj.cif	13	1.569	HIT#1068		A.G.989.	A.C.997.	A.G.988.	A.C.998.	A.G.987.	A.A.1166.	A.U.1010.	A.A.1012.	A.G.1165.	A.G.1013.	A.C.1164.	A.G.1014.	A.C.1163.		G	C	G	C	G	A	U	A	G	G	C	G	C		S	S	S	S	S	IC	IC	IC	IC	S	S	S	S		LR
2O45.cif1	23S rRNA	3d2g_A_kj.cif	13	1.552	HIT#1069	A.U.820.	A.C.686.	A.A.821.	A.U.685.	A.G.822.	A.C.684.	A.A.595.	A.C.1264.	A.A.1267.	A.G.594.	A.G.1269.	A.C.593.	A.C.1270.		U	C	A	U	G	C	A	C	A	G	G	C	C		IC	IC	S	S	S	S	JC	JC	JC	JC	S	S	S		5	LC
2O45.cif1	23S rRNA	3d2g_A_kj.cif	13	1.535	HIT#1070	A.U.820.	A.C.686.	A.A.821.	A.U.685.	A.G.822.	A.C.684.	A.A.595.	A.C.1264.	A.A.1267.	A.G.594.	A.G.1269.	A.C.593.		A.G.592.	U	C	A	U	G	C	A	C	A	G	G	C		G	IC	IC	S	S	S	S	JC	JC	JC	JC	S	S		S	5	LC
2O45.cif1	23S rRNA	3d2g_A_kj.cif	13	1.5	HIT#1071	A.C.996.	A.G.989.	A.C.997.	A.G.988.	A.C.998.	A.G.987.	A.A.1166.	A.U.1010.	A.A.1012.	A.G.1165.	A.G.1013.	A.C.1164.		A.C.1163.	C	G	C	G	C	G	A	U	A	G	G	C		C	S	S	S	S	S	S	IC	IC	IC	IC	S	S		S		LR
2O45.cif1	23S rRNA	3d2g_A_kj.cif	13	1.431	HIT#1072		A.G.2504.	A.C.2518.	A.G.2503.	A.C.2519.	A.G.2502.	A.A.2744.	A.U.2719.	A.A.2721.	A.G.2743.	A.C.2722.	A.G.2742.	A.C.2723.	A.G.2741.		G	C	G	C	G	A	U	A	G	C	G	C	G		S	S	S	S	S	IC	IC	IC	IC	S	S	S	S		LR
2O45.cif1	23S rRNA	3d2g_A_kj.cif	14	1.52	HIT#1073	A.U.2766.	A.A.2611.	A.C.2767.	A.G.2610.	A.C.2768.	A.G.2609.	A.A.2866.	A.U.2783.	A.A.2785.	A.G.2865.	A.G.2786.	A.C.2864.	A.A.2787.	A.U.2863.	U	A	C	G	C	G	A	U	A	G	G	C	A	U	S	SJP	S	SJP	S	SJP	JI	JI	JI	JI	S	S	S	S		LC
2OGM.cif1	23S ribosomal RNA	1ffk_0_kt7.cif	13	1.839	HIT#1074	0.G.95.	0.C.85.	0.C.96.	0.G.84.	0.U.97.		0.A.83.	0.G.100.	0.A.101.	0.G.82.	0.C.102.	0.C.81.	0.U.103.	0.A.80.	G	C	C	G	U		A	G	A	G	C	C	U	A	S	SHP	S	SHP	IC		HPIC	IC	IC	HPIC	IC	HPIC	S	SHP		LC
2OGM.cif1	23S ribosomal RNA	1ffk_0_kt7.cif	13	1.359	HIT#1075	0.C.45.	0.G.156.	0.C.46.	0.G.155.	0.G.47.		0.A.116.	0.G.50.	0.A.51.	0.A.117.	0.A.52.	0.G.115.	0.G.53.	0.C.114.	C	G	C	G	G		A	G	A	A	A	G	G	C	S	S	S	S	JC		JC	JC	JC	JC	JC	JC	S	S	5	LC
2OGM.cif1	23S ribosomal RNA	3d2g_A_kj.cif	12	1.903	HIT#1076		0.U.216.	0.C.236.	0.G.215.	0.G.237.		0.U.617.	0.G.630.	0.A.632.	0.U.616.	0.G.633.	0.C.615.	0.G.634.	0.G.614.		U	C	G	G		U	G	A	U	G	C	G	G		IC	S	S	S		JC	JC	JC	JC	JC	JC	JC	JC	3	LR
2OGM.cif1	23S ribosomal RNA	3d2g_A_kj.cif	13	1.692	HIT#1077		0.U.784.	0.C.705.	0.G.783.	0.A.706.	0.U.782.	0.A.1391.	0.U.1365.	0.A.1367.	0.G.1390.	0.G.1368.	0.C.1389.	0.G.1369.	0.C.1388.		U	C	G	A	U	A	U	A	G	G	C	G	C		S	S	S	S	S	IC	IC	IC	IC	S	S	S	S		LR
2OGM.cif1	23S ribosomal RNA	3d2g_A_kj.cif	14	1.973	HIT#1078	0.C.2803.	0.G.2793.	0.G.2804.	0.C.2792.	0.G.2805.	0.C.2791.	0.A.2858.	0.U.2807.	0.G.2811.	0.C.2857.	0.A.2812.	0.U.2856.	0.G.2813.	0.C.2855.	C	G	G	C	G	C	A	U	G	C	A	U	G	C	S	S	S	S	S	S	JC	JC	S	S	S	S	S	S	3	LC
2OGM.cif1	23S ribosomal RNA	3d2g_A_kj.cif	14	1.467	HIT#1079	0.U.820.	0.C.686.	0.A.821.	0.U.685.	0.G.822.	0.C.684.	0.A.595.	0.C.1264.	0.A.1267.	0.G.594.	0.G.1269.	0.C.593.	0.C.1270.	0.G.592.	U	C	A	U	G	C	A	C	A	G	G	C	C	G	IC	IC	S	S	S	S	JC	JC	JC	JC	S	S	S	S	5	LC
2OGM.cif1	23S ribosomal RNA	3d2g_A_kj.cif	14	1.365	HIT#1080	0.C.996.	0.G.989.	0.C.997.	0.G.988.	0.C.998.	0.G.987.	0.A.1166.	0.U.1010.	0.A.1012.	0.G.1165.	0.G.1013.	0.C.1164.	0.G.1014.	0.C.1163.	C	G	C	G	C	G	A	U	A	G	G	C	G	C	S	S	S	S	S	S	IC	IC	IC	IC	S	S	S	S		LR
2OGN.cif1	23S ribosomal RNA	1ffk_0_kt7.cif	13	1.859	HIT#1081	0.G.95.	0.C.85.	0.C.96.	0.G.84.	0.U.97.		0.A.83.	0.U.98.	0.A.101.	0.G.82.	0.C.102.	0.C.81.	0.U.103.	0.A.80.	G	C	C	G	U		A	U	A	G	C	C	U	A	S	SHP	S	SHP	IC		HPIC	IC	IC	HPIC	IC	HPIC	S	SHP		LC
2OGN.cif1	23S ribosomal RNA	1ffk_0_kt7.cif	13	1.832	HIT#1082	0.G.95.	0.C.85.	0.C.96.	0.G.84.	0.U.97.		0.A.83.	0.G.100.	0.A.101.	0.G.82.	0.C.102.	0.C.81.	0.U.103.	0.A.80.	G	C	C	G	U		A	G	A	G	C	C	U	A	S	SHP	S	SHP	IC		HPIC	IC	IC	HPIC	IC	HPIC	S	SHP		LC
2OGN.cif1	23S ribosomal RNA	1ffk_0_kt7.cif	13	1.684	HIT#1083	0.C.45.	0.G.156.	0.C.46.	0.G.155.	0.G.47.		0.A.116.	0.A.48.	0.A.51.	0.A.117.	0.A.52.	0.G.115.	0.G.53.	0.C.114.	C	G	C	G	G		A	A	A	A	A	G	G	C	S	S	S	S	JC		JC	JC	JC	JC	JC	JC	S	S	5	LC
2OGN.cif1	23S ribosomal RNA	3d2g_A_kj.cif	12	1.444	HIT#1084	0.U.2766.	0.A.2611.	0.C.2767.	0.G.2610.	0.C.2768.	0.G.2609.	0.A.2866.	0.U.2783.	0.A.2785.	0.G.2865.	0.G.2786.		0.A.2787.		U	A	C	G	C	G	A	U	A	G	G		A		S	SJP	S	SJP	S	SJP	JI	JI	JI	JI	S		S			LC
2OGN.cif1	23S ribosomal RNA	3d2g_A_kj.cif	13	1.7	HIT#1085	0.G.1571.	0.C.1451.	0.C.1572.	0.G.1450.	0.G.1573.	0.C.1449.	0.A.1493.	0.C.1529.	0.C.1531.	0.A.1492.	0.A.1532.		0.G.1533.	0.U.1490.	G	C	C	G	G	C	A	C	C	A	A		G	U	SJP	S	SJP	S	SJP	S	JCJP	S	JCJP	JCJP	JCJP		JCJP	JCJP	4	LC
2OGN.cif1	23S ribosomal RNA	3d2g_A_kj.cif	13	1.46	HIT#1086	0.U.820.	0.C.686.	0.A.821.	0.U.685.	0.G.822.	0.C.684.	0.A.595.	0.C.1264.	0.A.1267.	0.G.594.	0.G.1269.	0.C.593.	0.C.1270.		U	C	A	U	G	C	A	C	A	G	G	C	C		IC	IC	S	S	S	S	JC	JC	JC	JC	S	S	S		5	LC
2OGN.cif1	23S ribosomal RNA	3d2g_A_kj.cif	13	1.44	HIT#1087	0.U.820.	0.C.686.	0.A.821.	0.U.685.	0.G.822.	0.C.684.	0.A.595.	0.C.1264.	0.A.1267.	0.G.594.	0.G.1269.	0.C.593.		0.G.592.	U	C	A	U	G	C	A	C	A	G	G	C		G	IC	IC	S	S	S	S	JC	JC	JC	JC	S	S		S	5	LC
2OGN.cif1	23S ribosomal RNA	3d2g_A_kj.cif	14	1.697	HIT#1088	0.G.1571.	0.C.1451.	0.C.1572.	0.G.1450.	0.G.1573.	0.C.1449.	0.A.1493.	0.U.1530.	0.C.1531.	0.A.1492.	0.A.1532.	0.C.1491.	0.G.1533.	0.U.1490.	G	C	C	G	G	C	A	U	C	A	A	C	G	U	SJP	S	SJP	S	SJP	S	JCJP	JCJP	JCJP	JCJP	JCJP	JCJP	JCJP	JCJP	4	LC
2OGN.cif1	23S ribosomal RNA	3d2g_A_kj.cif	14	1.467	HIT#1089	0.C.2517.	0.G.2504.	0.C.2518.	0.G.2503.	0.C.2519.	0.G.2502.	0.A.2744.	0.U.2719.	0.A.2721.	0.G.2743.	0.C.2722.	0.G.2742.	0.C.2723.	0.G.2741.	C	G	C	G	C	G	A	U	A	G	C	G	C	G	S	S	S	S	S	S	IC	IC	IC	IC	S	S	S	S		LR
2OGN.cif1	23S ribosomal RNA	3d2g_A_kj.cif	14	1.376	HIT#1090	0.C.996.	0.G.989.	0.C.997.	0.G.988.	0.C.998.	0.G.987.	0.A.1166.	0.U.1010.	0.A.1012.	0.G.1165.	0.G.1013.	0.C.1164.	0.G.1014.	0.C.1163.	C	G	C	G	C	G	A	U	A	G	G	C	G	C	S	S	S	S	S	S	IC	IC	IC	IC	S	S	S	S		LR
2OGO.cif1	23S ribosomal RNA	1ffk_0_kt7.cif	13	1.7	HIT#1091	0.G.1220.	0.C.1252.	0.C.1221.	0.G.1251.	0.G.1222.		0.A.1250.	0.G.1225.	0.A.1226.	0.G.1249.	0.A.1227.	0.G.1248.	0.G.1228.	0.U.1247.	G	C	C	G	G		A	G	A	G	A	G	G	U	S	S	S	S	IC		IC	IC	IC	IC	IC	IC	S	S		LC
2OGO.cif1	23S ribosomal RNA	1ffk_0_kt7.cif	13	1.315	HIT#1092	0.C.45.	0.G.156.	0.C.46.	0.G.155.	0.G.47.		0.A.116.	0.G.50.	0.A.51.	0.A.117.	0.A.52.	0.G.115.	0.G.53.	0.C.114.	C	G	C	G	G		A	G	A	A	A	G	G	C	S	S	S	S	JC		JC	JC	JC	JC	JC	JC	S	S	5	LC
2OGO.cif1	23S ribosomal RNA	3d2g_A_kj.cif	12	1.933	HIT#1093		0.U.216.	0.C.236.	0.G.215.	0.G.237.		0.U.617.	0.G.630.	0.A.632.	0.U.616.	0.G.633.	0.C.615.	0.G.634.	0.G.614.		U	C	G	G		U	G	A	U	G	C	G	G		IC	S	S	S		IC	IC	IC	IC	IC	IC	IC	IC		LR
2OGO.cif1	23S ribosomal RNA	3d2g_A_kj.cif	12	1.774	HIT#1094	0.C.213.	0.G.238.	0.C.214.	0.G.237.	0.G.215.	0.C.236.	0.A.632.	0.U.616.	0.A.618.	0.G.630.	0.A.619.		0.G.620.		C	G	C	G	G	C	A	U	A	G	A		G		S	S	S	S	S	S	IC	IC	IC	IC	IC		IC			LR
2OGO.cif1	23S ribosomal RNA	3d2g_A_kj.cif	13	1.867	HIT#1095	0.C.2803.	0.G.2793.	0.G.2804.	0.C.2792.	0.G.2805.	0.C.2791.	0.A.2858.	0.U.2807.	0.G.2811.	0.C.2857.		0.U.2856.	0.G.2813.	0.C.2855.	C	G	G	C	G	C	A	U	G	C		U	G	C	S	S	S	S	S	S	JC	JC	S	S		S	S	S	3	LC
2OGO.cif1	23S ribosomal RNA	3d2g_A_kj.cif	13	1.661	HIT#1096	0.G.1571.	0.C.1451.	0.C.1572.	0.G.1450.	0.G.1573.		0.A.1493.	0.C.1529.	0.C.1531.	0.A.1492.	0.A.1532.	0.C.1491.	0.G.1533.	0.U.1490.	G	C	C	G	G		A	C	C	A	A	C	G	U	SJP	S	SJP	S	SJP		IC	S	IC	IC	IC	IC	IC	IC		LR
2OGO.cif1	23S ribosomal RNA	3d2g_A_kj.cif	13	1.63	HIT#1097		0.U.784.	0.C.705.	0.G.783.	0.A.706.	0.U.782.	0.A.1391.	0.U.1365.	0.A.1367.	0.G.1390.	0.G.1368.	0.C.1389.	0.G.1369.	0.C.1388.		U	C	G	A	U	A	U	A	G	G	C	G	C		S	S	S	S	S	IC	IC	IC	IC	S	S	S	S		LR
2OGO.cif1	23S ribosomal RNA	3d2g_A_kj.cif	13	1.458	HIT#1098	0.U.820.	0.C.686.	0.A.821.	0.U.685.	0.G.822.	0.C.684.	0.A.595.	0.C.1264.	0.A.1267.	0.G.594.	0.G.1269.	0.C.593.	0.C.1270.		U	C	A	U	G	C	A	C	A	G	G	C	C		IC	IC	S	S	S	S	JC	JC	JC	JC	S	S	S		5	LC
2OGO.cif1	23S ribosomal RNA	3d2g_A_kj.cif	13	1.45	HIT#1099	0.U.820.	0.C.686.	0.A.821.	0.U.685.	0.G.822.	0.C.684.	0.A.595.	0.C.1264.	0.A.1267.	0.G.594.	0.G.1269.	0.C.593.		0.G.592.	U	C	A	U	G	C	A	C	A	G	G	C		G	IC	IC	S	S	S	S	JC	JC	JC	JC	S	S		S	5	LC
2OGO.cif1	23S ribosomal RNA	3d2g_A_kj.cif	13	1.436	HIT#1100	0.C.996.	0.G.989.	0.C.997.	0.G.988.	0.C.998.	0.G.987.	0.A.1166.	0.U.1010.	0.A.1012.	0.G.1165.	0.G.1013.	0.C.1164.	0.G.1014.		C	G	C	G	C	G	A	U	A	G	G	C	G		S	S	S	S	S	S	IC	IC	IC	IC	S	S	S			LR
2OGO.cif1	23S ribosomal RNA	3d2g_A_kj.cif	14	1.674	HIT#1101	0.G.1571.	0.C.1451.	0.C.1572.	0.G.1450.	0.G.1573.	0.C.1449.	0.A.1493.	0.U.1530.	0.C.1531.	0.A.1492.	0.A.1532.	0.C.1491.	0.G.1533.	0.U.1490.	G	C	C	G	G	C	A	U	C	A	A	C	G	U	SJP	S	SJP	S	SJP	S	IC	IC	IC	IC	IC	IC	IC	IC		LR
2OTJ.cif1	23S ribosomal RNA	1ffk_0_kt7.cif	12	1.557	HIT#1102		0.C.1343.	0.G.1312.	0.C.1342.	0.A.1313.		0.A.1341.	0.G.1316.	0.A.1317.	0.G.1340.	0.A.1318.	0.G.1339.	0.G.1319.	0.U.1338.		C	G	C	A		A	G	A	G	A	G	G	U		S	S	S	IC		IC	IC	IC	IC	IC	IC	S	S		LC
2OTJ.cif1	23S ribosomal RNA	1ffk_0_kt7.cif	12	1.501	HIT#1103	0.G.1311.	0.C.1343.	0.G.1312.	0.C.1342.	0.A.1313.		0.A.1341.	0.G.1316.	0.A.1317.	0.G.1340.	0.A.1318.	0.G.1339.		0.U.1338.	G	C	G	C	A		A	G	A	G	A	G		U	S	S	S	S	IC		IC	IC	IC	IC	IC	IC		S		LC
2OTJ.cif1	23S ribosomal RNA	1ffk_0_kt7.cif	13	1.859	HIT#1104	0.C.42.	0.G.149.	0.U.43.	0.A.148.	0.G.44.		0.A.113.	0.G.47.	0.A.48.	0.G.112.	0.A.49.	0.C.111.	0.G.50.	0.C.110.	C	G	U	A	G		A	G	A	G	A	C	G	C	S	S	S	S	JC		JC	JC	JC	JC	JC	S	S	S	4	LC
2OTJ.cif1	23S ribosomal RNA	1ffk_0_kt7.cif	13	1.619	HIT#1105	0.C.1146.	0.G.1217.	0.C.1147.	0.G.1216.	0.C.1148.		0.A.1215.	0.G.1151.	0.A.1152.	0.G.1214.	0.C.1153.	0.C.1213.	0.A.1154.	0.C.1212.	C	G	C	G	C		A	G	A	G	C	C	A	C	S	S	S	S	IC		IC	IC	IC	IC	IC	IC	IC	S		LC
2OTJ.cif1	23S ribosomal RNA	1ffk_0_kt7.cif	13	1.556	HIT#1106	0.C.1025.	0.G.941.	0.C.1026.	0.G.940.	0.G.1027.		0.A.939.	0.G.1031.	0.A.1032.	0.G.938.	0.C.1033.	0.C.937.	0.G.1034.	0.C.936.	C	G	C	G	G		A	G	A	G	C	C	G	C	S	S	S	S	IC		IC	IC	IC	IC	IC	IC	S	S		LC
2OTJ.cif1	23S ribosomal RNA	1ffk_0_kt7.cif	13	1.203	HIT#1107	0.C.42.	0.G.149.	0.U.43.	0.A.148.	0.G.44.		0.A.113.	0.G.47.	0.A.48.	0.A.114.	0.A.49.	0.G.112.	0.G.50.	0.C.111.	C	G	U	A	G		A	G	A	A	A	G	G	C	S	S	S	S	JC		JC	JC	JC	JC	JC	JC	S	S	4	LC
2OTJ.cif1	23S ribosomal RNA	1ffk_0_kt7.cif	13	0.178	HIT#1108	0.G.92.	0.C.82.	0.C.93.	0.G.81.	0.G.94.		0.A.80.	0.G.97.	0.A.98.	0.G.79.	0.A.99.	0.G.78.	0.C.100.	0.G.77.	G	C	C	G	G		A	G	A	G	A	G	C	G	S	SHP	S	SHP	IC		HPIC	IC	IC	HPIC	IC	HPIC	S	SHP		LC
2OTJ.cif1	23S ribosomal RNA	3d2g_A_kj.cif	12	1.926	HIT#1109	0.U.2640.	0.A.2624.	0.C.2641.	0.G.2623.	0.G.2642.	0.A.2622.	0.U.1835.	0.A.1840.	0.C.1841.	0.C.1834.	0.A.1843.		0.C.1844.		U	A	C	G	G	A	U	A	C	C	A		C		S	S	S	S	JC	JC	HC	HC	HC	HC	S		S		5	LR
2OTJ.cif1	23S ribosomal RNA	3d2g_A_kj.cif	12	1.674	HIT#1110		0.U.864.	0.C.783.	0.G.863.	0.A.784.		0.A.1485.	0.U.1457.	0.A.1459.	0.G.1484.	0.G.1460.	0.C.1483.	0.U.1461.	0.A.1482.		U	C	G	A		A	U	A	G	G	C	U	A		S	S	S	S		IC	IC	IC	IC	S	S	S	S		LR
2OTJ.cif1	23S ribosomal RNA	3d2g_A_kj.cif	12	1.255	HIT#1111	0.U.900.	0.C.764.	0.G.901.	0.C.763.	0.G.902.	0.C.762.	0.A.643.	0.A.1355.	0.A.1358.	0.G.642.	0.C.1360.	0.G.641.			U	C	G	C	G	C	A	A	A	G	C	G			IC	IC	S	S	S	S	JC	JC	JC	JC	S	S			5	LC
2OTJ.cif1	23S ribosomal RNA	3d2g_A_kj.cif	13	1.461	HIT#1112	0.U.900.		0.G.901.	0.C.764.	0.G.902.	0.C.763.	0.A.643.	0.A.1355.	0.A.1358.	0.G.642.	0.C.1360.	0.G.641.	0.C.1361.	0.G.640.	U		G	C	G	C	A	A	A	G	C	G	C	G	IC		S	IC	S	S	JC	JC	JC	JC	S	S	S	S	5	LC
2OTJ.cif1	23S ribosomal RNA	3d2g_A_kj.cif	13	1.256	HIT#1113	0.U.900.	0.C.764.	0.G.901.	0.C.763.	0.G.902.	0.C.762.	0.A.643.	0.A.1355.	0.A.1358.	0.G.642.		0.G.641.	0.C.1361.	0.G.640.	U	C	G	C	G	C	A	A	A	G		G	C	G	IC	IC	S	S	S	S	JC	JC	JC	JC		S	S	S	5	LC
2OTJ.cif1	23S ribosomal RNA	3d2g_A_kj.cif	14	1.521	HIT#1114	0.C.1083.	0.G.1076.	0.C.1084.	0.G.1075.	0.C.1085.	0.G.1074.	0.A.1259.	0.U.1096.	0.A.1098.	0.G.1258.	0.G.1099.	0.C.1257.	0.G.1100.	0.C.1256.	C	G	C	G	C	G	A	U	A	G	G	C	G	C	S	S	S	S	S	S	IC	IC	IC	IC	S	S	S	S		LR
2OTJ.cif1	23S ribosomal RNA	3d2g_A_kj.cif	14	1.171	HIT#1115	0.G.1785.	0.U.1807.	0.C.1786.	0.G.1806.	0.C.1787.	0.G.1805.	0.A.2875.	0.G.2882.	0.A.2883.	0.G.2874.	0.G.2884.	0.C.2873.	0.A.2885.	0.U.2872.	G	U	C	G	C	G	A	G	A	G	G	C	A	U	S	S	S	S	S	S	HC	HC	HC	HC	S	S	S	S		LR
2OTL.cif1	23S ribosomal RNA	1ffk_0_kt7.cif	12	1.532	HIT#1116	0.C.1025.	0.G.941.	0.C.1026.	0.G.940.	0.G.1027.		0.A.939.	0.G.1031.	0.A.1032.	0.G.938.	0.C.1033.	0.C.937.	0.G.1034.		C	G	C	G	G		A	G	A	G	C	C	G		S	S	S	S	IC		IC	IC	IC	IC	IC	IC	S			LC
2OTL.cif1	23S ribosomal RNA	1ffk_0_kt7.cif	12	1.518	HIT#1117	0.C.1025.	0.G.941.	0.C.1026.	0.G.940.	0.G.1027.		0.A.939.	0.G.1031.	0.A.1032.	0.G.938.	0.C.1033.	0.C.937.		0.C.936.	C	G	C	G	G		A	G	A	G	C	C		C	S	S	S	S	IC		IC	IC	IC	IC	IC	IC		S		LC
2OTL.cif1	23S ribosomal RNA	1ffk_0_kt7.cif	12	1.49	HIT#1118	0.G.1311.	0.C.1343.	0.G.1312.	0.C.1342.	0.A.1313.		0.A.1341.	0.G.1316.	0.A.1317.	0.G.1340.	0.A.1318.	0.G.1339.		0.U.1338.	G	C	G	C	A		A	G	A	G	A	G		U	S	S	S	S	IC		IC	IC	IC	IC	IC	IC		S		LC
2OTL.cif1	23S ribosomal RNA	1ffk_0_kt7.cif	13	1.842	HIT#1119	0.C.42.	0.G.149.	0.U.43.	0.A.148.	0.G.44.		0.A.113.	0.G.47.	0.A.48.	0.G.112.	0.A.49.	0.C.111.	0.G.50.	0.C.110.	C	G	U	A	G		A	G	A	G	A	C	G	C	S	S	S	S	JC		JC	JC	JC	JC	JC	S	S	S	4	LC
2OTL.cif1	23S ribosomal RNA	1ffk_0_kt7.cif	13	1.555	HIT#1120	0.C.1146.	0.G.1217.	0.C.1147.	0.G.1216.	0.C.1148.		0.A.1215.	0.G.1151.	0.A.1152.	0.G.1214.	0.C.1153.	0.C.1213.	0.A.1154.	0.C.1212.	C	G	C	G	C		A	G	A	G	C	C	A	C	S	S	S	S	IC		IC	IC	IC	IC	IC	IC	IC	S		LC
2OTL.cif1	23S ribosomal RNA	1ffk_0_kt7.cif	13	1.183	HIT#1121	0.C.42.	0.G.149.	0.U.43.	0.A.148.	0.G.44.		0.A.113.	0.G.47.	0.A.48.	0.A.114.	0.A.49.	0.G.112.	0.G.50.	0.C.111.	C	G	U	A	G		A	G	A	A	A	G	G	C	S	S	S	S	JC		JC	JC	JC	JC	JC	JC	S	S	4	LC
2OTL.cif1	23S ribosomal RNA	1ffk_0_kt7.cif	13	0.198	HIT#1122	0.G.92.	0.C.82.	0.C.93.	0.G.81.	0.G.94.		0.A.80.	0.G.97.	0.A.98.	0.G.79.	0.A.99.	0.G.78.	0.C.100.	0.G.77.	G	C	C	G	G		A	G	A	G	A	G	C	G	S	SHP	S	SHP	IC		HPIC	IC	IC	HPIC	IC	HPIC	S	SHP		LC
2OTL.cif1	23S ribosomal RNA	3d2g_A_kj.cif	12	1.999	HIT#1123	0.G.1600.	0.C.1594.	0.G.1601.	0.C.1593.	0.C.1602.	0.G.1592.	0.A.1590.	0.G.1605.	0.A.1606.	0.G.1589.	0.A.1607.		0.G.1608.		G	C	G	C	C	G	A	G	A	G	A		G		S	S	S	S	S	S	IC	IC	IC	IC	IC		S			LC
2OTL.cif1	23S ribosomal RNA	3d2g_A_kj.cif	12	1.921	HIT#1124	0.U.2640.	0.A.2624.	0.C.2641.	0.G.2623.	0.G.2642.	0.A.2622.	0.U.1835.	0.A.1840.	0.C.1841.	0.C.1834.	0.A.1843.		0.C.1844.		U	A	C	G	G	A	U	A	C	C	A		C		S	S	S	S	JC	JC	HC	HC	HC	HC	S		S		5	LR
2OTL.cif1	23S ribosomal RNA	3d2g_A_kj.cif	12	1.701	HIT#1125		0.G.941.	0.C.1026.	0.G.940.	0.G.1027.		0.A.939.	0.G.1031.	0.A.1032.	0.G.938.	0.C.1033.	0.C.937.	0.G.1034.	0.C.936.		G	C	G	G		A	G	A	G	C	C	G	C		S	S	S	IC		IC	IC	IC	IC	IC	IC	S	S		LC
2OTL.cif1	23S ribosomal RNA	3d2g_A_kj.cif	12	1.665	HIT#1126		0.U.864.	0.C.783.	0.G.863.	0.A.784.		0.A.1485.	0.U.1457.	0.A.1459.	0.G.1484.	0.G.1460.	0.C.1483.	0.U.1461.	0.A.1482.		U	C	G	A		A	U	A	G	G	C	U	A		S	S	S	S		IC	IC	IC	IC	S	S	S	S		LR
2OTL.cif1	23S ribosomal RNA	3d2g_A_kj.cif	12	1.261	HIT#1127	0.U.900.	0.C.764.	0.G.901.	0.C.763.	0.G.902.	0.C.762.	0.A.643.	0.A.1355.	0.A.1358.	0.G.642.	0.C.1360.	0.G.641.			U	C	G	C	G	C	A	A	A	G	C	G			IC	IC	S	S	S	S	JC	JC	JC	JC	S	S			5	LC
2OTL.cif1	23S ribosomal RNA	3d2g_A_kj.cif	13	1.449	HIT#1128	0.U.900.		0.G.901.	0.C.764.	0.G.902.	0.C.763.	0.A.643.	0.A.1355.	0.A.1358.	0.G.642.	0.C.1360.	0.G.641.	0.C.1361.	0.G.640.	U		G	C	G	C	A	A	A	G	C	G	C	G	IC		S	IC	S	S	JC	JC	JC	JC	S	S	S	S	5	LC
2OTL.cif1	23S ribosomal RNA	3d2g_A_kj.cif	13	1.27	HIT#1129	0.U.900.	0.C.764.	0.G.901.	0.C.763.	0.G.902.	0.C.762.	0.A.643.	0.A.1355.	0.A.1358.	0.G.642.		0.G.641.	0.C.1361.	0.G.640.	U	C	G	C	G	C	A	A	A	G		G	C	G	IC	IC	S	S	S	S	JC	JC	JC	JC		S	S	S	5	LC
2OTL.cif1	23S ribosomal RNA	3d2g_A_kj.cif	14	1.498	HIT#1130	0.C.1083.	0.G.1076.	0.C.1084.	0.G.1075.	0.C.1085.	0.G.1074.	0.A.1259.	0.U.1096.	0.A.1098.	0.G.1258.	0.G.1099.	0.C.1257.	0.G.1100.	0.C.1256.	C	G	C	G	C	G	A	U	A	G	G	C	G	C	S	S	S	S	S	S	IC	IC	IC	IC	S	S	S	S		LR
2OTL.cif1	23S ribosomal RNA	3d2g_A_kj.cif	14	1.153	HIT#1131	0.G.1785.	0.U.1807.	0.C.1786.	0.G.1806.	0.C.1787.	0.G.1805.	0.A.2875.	0.G.2882.	0.A.2883.	0.G.2874.	0.G.2884.	0.C.2873.	0.A.2885.	0.U.2872.	G	U	C	G	C	G	A	G	A	G	G	C	A	U	S	S	S	S	S	S	HC	HC	HC	HC	S	S	S	S		LR
2QA4.cif1	23S RIBOSOMAL RNA	1ffk_0_kt7.cif	12	1.512	HIT#1132		0.C.1343.	0.G.1312.	0.C.1342.	0.A.1313.		0.A.1341.	0.G.1316.	0.A.1317.	0.G.1340.	0.A.1318.	0.G.1339.	0.G.1319.	0.U.1338.		C	G	C	A		A	G	A	G	A	G	G	U		S	S	S	IC		IC	IC	IC	IC	IC	IC	S	S		LC
2QA4.cif1	23S RIBOSOMAL RNA	1ffk_0_kt7.cif	12	1.47	HIT#1133	0.G.1311.	0.C.1343.	0.G.1312.	0.C.1342.	0.A.1313.		0.A.1341.	0.G.1316.	0.A.1317.	0.G.1340.	0.A.1318.	0.G.1339.		0.U.1338.	G	C	G	C	A		A	G	A	G	A	G		U	S	S	S	S	IC		IC	IC	IC	IC	IC	IC		S		LC
2QA4.cif1	23S RIBOSOMAL RNA	1ffk_0_kt7.cif	13	1.528	HIT#1134	0.C.1146.	0.G.1217.	0.C.1147.	0.G.1216.	0.C.1148.		0.A.1215.	0.G.1151.	0.A.1152.	0.G.1214.	0.C.1153.	0.C.1213.	0.A.1154.	0.C.1212.	C	G	C	G	C		A	G	A	G	C	C	A	C	S	S	S	S	IC		IC	IC	IC	IC	IC	IC	IC	S		LC
2QA4.cif1	23S RIBOSOMAL RNA	1ffk_0_kt7.cif	13	1.202	HIT#1135	0.C.42.	0.G.149.	0.U.43.	0.A.148.	0.G.44.		0.A.113.	0.G.47.	0.A.48.	0.A.114.	0.A.49.	0.G.112.	0.G.50.	0.C.111.	C	G	U	A	G		A	G	A	A	A	G	G	C	S	S	S	S	JC		JC	JC	JC	JC	JC	JC	S	S	4	LC
2QA4.cif1	23S RIBOSOMAL RNA	1ffk_0_kt7.cif	13	0.293	HIT#1136	0.G.92.	0.C.82.	0.C.93.	0.G.81.	0.G.94.		0.A.80.	0.G.97.	0.A.98.	0.G.79.	0.A.99.	0.G.78.	0.C.100.	0.G.77.	G	C	C	G	G		A	G	A	G	A	G	C	G	S	SHP	S	SHP	IC		HPIC	IC	IC	HPIC	IC	HPIC	S	SHP		LC
2QA4.cif1	23S RIBOSOMAL RNA	3d2g_A_kj.cif	12	1.25	HIT#1137	0.U.900.	0.C.764.	0.G.901.	0.C.763.	0.G.902.	0.C.762.	0.A.643.	0.A.1355.	0.A.1358.	0.G.642.		0.G.641.	0.C.1361.		U	C	G	C	G	C	A	A	A	G		G	C		IC	IC	S	S	S	S	JC	JC	JC	JC		S	S		5	LC
2QA4.cif1	23S RIBOSOMAL RNA	3d2g_A_kj.cif	13	1.763	HIT#1138		0.U.864.	0.C.783.	0.G.863.	0.A.784.	0.U.862.	0.A.1485.	0.U.1457.	0.A.1459.	0.G.1484.	0.G.1460.	0.C.1483.	0.U.1461.	0.A.1482.		U	C	G	A	U	A	U	A	G	G	C	U	A		S	S	S	S	S	IC	IC	IC	IC	S	S	S	S		LR
2QA4.cif1	23S RIBOSOMAL RNA	3d2g_A_kj.cif	13	1.679	HIT#1139		0.C.2560.	0.G.2574.	0.C.2559.	0.C.2575.	0.G.2558.	0.A.2799.	0.U.2774.	0.A.2776.	0.G.2798.	0.G.2777.	0.C.2797.	0.A.2778.	0.U.2796.		C	G	C	C	G	A	U	A	G	G	C	A	U		S	S	S	S	S	IC	IC	IC	IC	S	S	S	S		LR
2QA4.cif1	23S RIBOSOMAL RNA	3d2g_A_kj.cif	13	1.632	HIT#1140	0.C.1025.	0.G.941.	0.C.1026.	0.G.940.	0.G.1027.		0.A.939.	0.G.1031.	0.A.1032.	0.G.938.	0.C.1033.	0.C.937.	0.G.1034.	0.C.936.	C	G	C	G	G		A	G	A	G	C	C	G	C	S	S	S	S	IC		IC	IC	IC	IC	IC	IC	S	S		LC
2QA4.cif1	23S RIBOSOMAL RNA	3d2g_A_kj.cif	13	1.559	HIT#1141	0.G.1785.	0.U.1807.	0.C.1786.	0.G.1806.	0.C.1787.	0.G.1805.	0.A.2875.	0.G.2882.	0.A.2883.	0.G.2874.	0.G.2884.		0.A.2885.	0.G.2871.	G	U	C	G	C	G	A	G	A	G	G		A	G	S	S	S	S	S	S	HC	HC	HC	HC	S		S	S		LR
2QA4.cif1	23S RIBOSOMAL RNA	3d2g_A_kj.cif	13	1.528	HIT#1142		0.G.1076.	0.C.1084.	0.G.1075.	0.C.1085.	0.G.1074.	0.A.1259.	0.U.1096.	0.A.1098.	0.G.1258.	0.G.1099.	0.C.1257.	0.G.1100.	0.C.1256.		G	C	G	C	G	A	U	A	G	G	C	G	C		S	S	S	S	S	IC	IC	IC	IC	S	S	S	S		LR
2QA4.cif1	23S RIBOSOMAL RNA	3d2g_A_kj.cif	13	1.471	HIT#1143	0.U.900.		0.G.901.	0.C.764.	0.G.902.	0.C.763.	0.A.643.	0.A.1355.	0.A.1358.	0.G.642.	0.C.1360.	0.G.641.	0.C.1361.	0.G.640.	U		G	C	G	C	A	A	A	G	C	G	C	G	IC		S	IC	S	S	JC	JC	JC	JC	S	S	S	S	5	LC
2QA4.cif1	23S RIBOSOMAL RNA	3d2g_A_kj.cif	14	1.209	HIT#1144	0.G.1785.	0.U.1807.	0.C.1786.	0.G.1806.	0.C.1787.	0.G.1805.	0.A.2875.	0.G.2882.	0.A.2883.	0.G.2874.	0.G.2884.	0.C.2873.	0.A.2885.	0.U.2872.	G	U	C	G	C	G	A	G	A	G	G	C	A	U	S	S	S	S	S	S	HC	HC	HC	HC	S	S	S	S		LR
2QEX.cif1	23S ribosomal RNA	1ffk_0_kt7.cif	12	1.938	HIT#1145		0.G.149.	0.U.43.	0.A.148.	0.G.44.		0.A.113.	0.G.47.	0.A.48.	0.G.112.	0.A.49.	0.C.111.	0.G.50.	0.C.110.		G	U	A	G		A	G	A	G	A	C	G	C		S	S	S	JC		JC	JC	JC	JC	JC	S	S	S	4	LC
2QEX.cif1	23S ribosomal RNA	1ffk_0_kt7.cif	12	1.505	HIT#1146	0.G.1311.	0.C.1343.	0.G.1312.	0.C.1342.	0.A.1313.		0.A.1341.	0.G.1316.	0.A.1317.	0.G.1340.	0.A.1318.	0.G.1339.		0.U.1338.	G	C	G	C	A		A	G	A	G	A	G		U	S	S	S	S	IC		IC	IC	IC	IC	IC	IC		S		LC
2QEX.cif1	23S ribosomal RNA	1ffk_0_kt7.cif	13	1.786	HIT#1147	0.G.1600.	0.C.1594.	0.G.1601.	0.C.1593.	0.C.1602.		0.A.1590.	0.G.1605.	0.A.1606.	0.G.1589.	0.A.1607.	0.G.1588.	0.G.1608.	0.U.1587.	G	C	G	C	C		A	G	A	G	A	G	G	U	S	S	S	S	S		IC	IC	IC	IC	IC	IC	S	S		LC
2QEX.cif1	23S ribosomal RNA	1ffk_0_kt7.cif	13	1.646	HIT#1148	0.C.1146.	0.G.1217.	0.C.1147.	0.G.1216.	0.C.1148.		0.A.1215.	0.G.1151.	0.A.1152.	0.G.1214.	0.C.1153.	0.C.1213.	0.A.1154.	0.C.1212.	C	G	C	G	C		A	G	A	G	C	C	A	C	S	S	S	S	IC		IC	IC	IC	IC	IC	IC	IC	S		LC
2QEX.cif1	23S ribosomal RNA	1ffk_0_kt7.cif	13	1.596	HIT#1149	0.C.1025.	0.G.941.	0.C.1026.	0.G.940.	0.G.1027.		0.A.939.	0.G.1031.	0.A.1032.	0.G.938.	0.C.1033.	0.C.937.	0.G.1034.	0.C.936.	C	G	C	G	G		A	G	A	G	C	C	G	C	S	S	S	S	IC		IC	IC	IC	IC	IC	IC	S	S		LC
2QEX.cif1	23S ribosomal RNA	1ffk_0_kt7.cif	13	1.247	HIT#1150	0.C.42.	0.G.149.	0.U.43.	0.A.148.	0.G.44.		0.A.113.	0.G.47.	0.A.48.	0.A.114.	0.A.49.	0.G.112.	0.G.50.	0.C.111.	C	G	U	A	G		A	G	A	A	A	G	G	C	S	S	S	S	JC		JC	JC	JC	JC	JC	JC	S	S	4	LC
2QEX.cif1	23S ribosomal RNA	1ffk_0_kt7.cif	13	0.214	HIT#1151	0.G.92.	0.C.82.	0.C.93.	0.G.81.	0.G.94.		0.A.80.	0.G.97.	0.A.98.	0.G.79.	0.A.99.	0.G.78.	0.C.100.	0.G.77.	G	C	C	G	G		A	G	A	G	A	G	C	G	S	SHP	S	SHP	IC		HPIC	IC	IC	HPIC	IC	HPIC	S	SHP		LC
2QEX.cif1	23S ribosomal RNA	3d2g_A_kj.cif	12	1.962	HIT#1152	0.U.2640.	0.A.2624.	0.C.2641.	0.G.2623.	0.G.2642.	0.A.2622.	0.U.1835.	0.A.1840.	0.C.1841.	0.C.1834.	0.A.1843.		0.C.1844.		U	A	C	G	G	A	U	A	C	C	A		C		S	S	S	S	JC	JC	HC	HC	HC	HC	S		S		5	LR
2QEX.cif1	23S ribosomal RNA	3d2g_A_kj.cif	12	1.692	HIT#1153		0.U.864.	0.C.783.	0.G.863.	0.A.784.		0.A.1485.	0.U.1457.	0.A.1459.	0.G.1484.	0.G.1460.	0.C.1483.	0.U.1461.	0.A.1482.		U	C	G	A		A	U	A	G	G	C	U	A		S	S	S	S		IC	IC	IC	IC	S	S	S	S		LR
2QEX.cif1	23S ribosomal RNA	3d2g_A_kj.cif	12	1.266	HIT#1154	0.U.900.	0.C.764.	0.G.901.	0.C.763.	0.G.902.	0.C.762.	0.A.643.	0.A.1355.	0.A.1358.	0.G.642.		0.G.641.		0.G.640.	U	C	G	C	G	C	A	A	A	G		G		G	IC	IC	S	S	S	S	JC	JC	JC	JC		S		S	5	LC
2QEX.cif1	23S ribosomal RNA	3d2g_A_kj.cif	13	1.66	HIT#1155		0.C.2560.	0.G.2574.	0.C.2559.	0.C.2575.	0.G.2558.	0.A.2799.	0.U.2774.	0.A.2776.	0.G.2798.	0.G.2777.	0.C.2797.	0.A.2778.	0.U.2796.		C	G	C	C	G	A	U	A	G	G	C	A	U		S	S	S	S	S	IC	IC	IC	IC	S	S	S	S		LR
2QEX.cif1	23S ribosomal RNA	3d2g_A_kj.cif	13	1.45	HIT#1156	0.U.900.		0.G.901.	0.C.764.	0.G.902.	0.C.763.	0.A.643.	0.A.1355.	0.A.1358.	0.G.642.	0.C.1360.	0.G.641.	0.C.1361.	0.G.640.	U		G	C	G	C	A	A	A	G	C	G	C	G	IC		S	IC	S	S	JC	JC	JC	JC	S	S	S	S	5	LC
2QEX.cif1	23S ribosomal RNA	3d2g_A_kj.cif	13	1.28	HIT#1157	0.U.900.	0.C.764.	0.G.901.	0.C.763.	0.G.902.	0.C.762.	0.A.643.	0.A.1355.	0.A.1358.	0.G.642.	0.C.1360.	0.G.641.	0.C.1361.		U	C	G	C	G	C	A	A	A	G	C	G	C		IC	IC	S	S	S	S	JC	JC	JC	JC	S	S	S		5	LC
2QEX.cif1	23S ribosomal RNA	3d2g_A_kj.cif	14	1.501	HIT#1158	0.C.1083.	0.G.1076.	0.C.1084.	0.G.1075.	0.C.1085.	0.G.1074.	0.A.1259.	0.U.1096.	0.A.1098.	0.G.1258.	0.G.1099.	0.C.1257.	0.G.1100.	0.C.1256.	C	G	C	G	C	G	A	U	A	G	G	C	G	C	S	S	S	S	S	S	IC	IC	IC	IC	S	S	S	S		LR
2QEX.cif1	23S ribosomal RNA	3d2g_A_kj.cif	14	1.205	HIT#1159	0.G.1785.	0.U.1807.	0.C.1786.	0.G.1806.	0.C.1787.	0.G.1805.	0.A.2875.	0.G.2882.	0.A.2883.	0.G.2874.	0.G.2884.	0.C.2873.	0.A.2885.	0.U.2872.	G	U	C	G	C	G	A	G	A	G	G	C	A	U	S	S	S	S	S	S	HC	HC	HC	HC	S	S	S	S		LR
2UU9.cif1	16S RRNA	1ffk_0_kt7.cif	12	1.83	HIT#1160	A.G.1106.	A.C.1069.	A.C.1107.	A.G.1068.	A.G.1108.		A.A.1067.	A.U.1065.	A.A.1191.	A.G.1064.		A.C.1063.	A.G.1193.	A.U.1062.	G	C	C	G	G		A	U	A	G		C	G	U	S	S	S	S	JC		JC	JC	JC	JC		JC	JC	JC	3	LC
2UU9.cif1	16S RRNA	1ffk_0_kt7.cif	12	1.643	HIT#1161	A.G.276.	A.C.248.	A.C.277.	A.G.247.	A.G.278.		A.A.246.	A.G.281.	A.A.282.	A.A.243.	A.C.283.		A.G.284.	A.C.242.	G	C	C	G	G		A	G	A	A	C		G	C	S	S	S	S	IC		IC	IC	IC	IC	IC		S	S		LC
2UU9.cif1	16S RRNA	1ffk_0_kt7.cif	13	1.136	HIT#1162	A.G.698.	A.C.689.	A.C.699.	A.G.688.	A.G.700.		A.A.687.	A.G.703.	A.A.704.	A.U.686.	A.U.705.	A.G.685.	A.A.706.	A.A.684.	G	C	C	G	G		A	G	A	U	U	G	A	A	S	S	S	S	IC		IC	IC	IC	IC	IC	IC	IC	IC		LC
2UU9.cif1	16S RRNA	3d2g_A_kj.cif	13	1.795	HIT#1163	A.G.317.		A.G.318.	A.C.336.	A.G.319.	A.C.335.	A.A.1433.	A.G.1467.	A.A.1468.	A.G.1432.	A.G.1469.	A.C.1431.	A.G.1470.	A.C.1430.	G		G	C	G	C	A	G	A	G	G	C	G	C	S		S	S	S	S	IC	IC	IC	IC	S	S	S	S		LR
2UUA.cif1	16S RRNA	1ffk_0_kt7.cif	13	1.13	HIT#1164	A.G.698.	A.C.689.	A.C.699.	A.G.688.	A.G.700.		A.A.687.	A.G.703.	A.A.704.	A.U.686.	A.U.705.	A.G.685.	A.A.706.	A.A.684.	G	C	C	G	G		A	G	A	U	U	G	A	A	S	S	S	S	IC		IC	IC	IC	IC	IC	IC	IC	IC		LC
2UUA.cif1	16S RRNA	3d2g_A_kj.cif	13	1.6	HIT#1165	A.G.276.	A.C.248.	A.C.277.	A.G.247.	A.G.278.		A.A.246.	A.G.281.	A.A.282.	A.A.243.	A.C.283.	A.C.245.	A.G.284.	A.C.242.	G	C	C	G	G		A	G	A	A	C	C	G	C	S	S	S	S	IC		IC	IC	IC	IC	IC	IC	S	S		LC
2UUB.cif1	16S Ribosomal RNA	1ffk_0_kt7.cif	12	1.985	HIT#1166	A.G.1106.	A.C.1069.	A.C.1107.	A.G.1068.	A.G.1108.		A.A.1067.	A.U.1065.	A.A.1191.	A.G.1064.	A.C.1192.	A.C.1063.	A.G.1193.		G	C	C	G	G		A	U	A	G	C	C	G		S	S	S	S	JC		JC	JC	JC	JC	JC	JC	JC		3	LC
2UUB.cif1	16S Ribosomal RNA	1ffk_0_kt7.cif	12	1.586	HIT#1167	A.G.276.	A.C.248.	A.C.277.	A.G.247.	A.G.278.		A.A.246.	A.G.281.	A.A.282.	A.A.243.	A.C.283.		A.G.284.	A.C.242.	G	C	C	G	G		A	G	A	A	C		G	C	S	S	S	S	IC		IC	IC	IC	IC	IC		S	S		LC
2UUB.cif1	16S Ribosomal RNA	1ffk_0_kt7.cif	13	1.104	HIT#1168	A.G.698.	A.C.689.	A.C.699.	A.G.688.	A.G.700.		A.A.687.	A.G.703.	A.A.704.	A.U.686.	A.U.705.	A.G.685.	A.A.706.	A.A.684.	G	C	C	G	G		A	G	A	U	U	G	A	A	S	S	S	S	IC		IC	IC	IC	IC	IC	IC	IC	IC		LC
2UUB.cif1	16S Ribosomal RNA	3d2g_A_kj.cif	12	1.565	HIT#1169	A.G.276.	A.C.248.	A.C.277.	A.G.247.	A.G.278.		A.A.246.	A.G.281.	A.A.282.	A.A.243.	A.C.283.	A.C.245.	A.G.284.		G	C	C	G	G		A	G	A	A	C	C	G		S	S	S	S	IC		IC	IC	IC	IC	IC	IC	S			LC
2UUC.cif1	16S Ribosomal RNA	1ffk_0_kt7.cif	13	1.158	HIT#1170	A.G.698.	A.C.689.	A.C.699.	A.G.688.	A.G.700.		A.A.687.	A.G.703.	A.A.704.	A.U.686.	A.U.705.	A.G.685.	A.A.706.	A.A.684.	G	C	C	G	G		A	G	A	U	U	G	A	A	S	S	S	S	IC		IC	IC	IC	IC	IC	IC	IC	IC		LC
2UUC.cif1	16S Ribosomal RNA	3d2g_A_kj.cif	12	1.557	HIT#1171	A.G.276.	A.C.248.	A.C.277.	A.G.247.	A.G.278.		A.A.246.	A.G.281.	A.A.282.	A.A.243.	A.C.283.		A.G.284.	A.C.242.	G	C	C	G	G		A	G	A	A	C		G	C	S	S	S	S	IC		IC	IC	IC	IC	IC		S	S		LC
2UXB.cif1	16S RIBOSOMAL RNA	1ffk_0_kt7.cif	13	1.167	HIT#1172	A.G.698.	A.C.689.	A.C.699.	A.G.688.	A.G.700.		A.A.687.	A.G.703.	A.A.704.	A.U.686.	A.U.705.	A.G.685.	A.A.706.	A.A.684.	G	C	C	G	G		A	G	A	U	U	G	A	A	S	S	S	S	IC		IC	IC	IC	IC	IC	IC	IC	IC		LC
2UXB.cif1	16S RIBOSOMAL RNA	3d2g_A_kj.cif	13	1.647	HIT#1173	A.G.276.	A.C.248.	A.C.277.	A.G.247.	A.G.278.		A.A.246.	A.G.281.	A.A.282.	A.A.243.	A.C.283.	A.C.245.	A.G.284.	A.C.242.	G	C	C	G	G		A	G	A	A	C	C	G	C	S	S	S	S	IC		IC	IC	IC	IC	IC	IC	S	S		LC
2UXC.cif1	16S RIBOSOMAL RNA	1ffk_0_kt7.cif	13	1.132	HIT#1174	A.G.698.	A.C.689.	A.C.699.	A.G.688.	A.G.700.		A.A.687.	A.G.703.	A.A.704.	A.U.686.	A.U.705.	A.G.685.	A.A.706.	A.A.684.	G	C	C	G	G		A	G	A	U	U	G	A	A	S	S	S	S	IC		IC	IC	IC	IC	IC	IC	IC	IC		LC
2UXC.cif1	16S RIBOSOMAL RNA	3d2g_A_kj.cif	12	1.581	HIT#1175	A.G.276.	A.C.248.	A.C.277.	A.G.247.	A.G.278.		A.A.246.	A.G.281.	A.A.282.	A.A.243.	A.C.283.		A.G.284.	A.C.242.	G	C	C	G	G		A	G	A	A	C		G	C	S	S	S	S	IC		IC	IC	IC	IC	IC		S	S		LC
2UXC.cif1	16S RIBOSOMAL RNA	3d2g_A_kj.cif	12	1.554	HIT#1176	A.G.276.	A.C.248.	A.C.277.	A.G.247.	A.G.278.		A.A.246.	A.G.281.	A.A.282.	A.A.243.	A.C.283.	A.C.245.	A.G.284.		G	C	C	G	G		A	G	A	A	C	C	G		S	S	S	S	IC		IC	IC	IC	IC	IC	IC	S			LC
2UXD.cif1	16S RIBOSOMAL RNA	1ffk_0_kt7.cif	13	1.157	HIT#1177	A.G.698.	A.C.689.	A.C.699.	A.G.688.	A.G.700.		A.A.687.	A.G.703.	A.A.704.	A.U.686.	A.U.705.	A.G.685.	A.A.706.	A.A.684.	G	C	C	G	G		A	G	A	U	U	G	A	A	S	S	S	S	IC		IC	IC	IC	IC	IC	IC	IC	IC		LC
2UXD.cif1	16S RIBOSOMAL RNA	3d2g_A_kj.cif	12	1.854	HIT#1178	A.G.276.	A.C.248.	A.C.277.	A.G.247.	A.G.278.		A.A.246.	A.G.281.	A.A.282.	A.A.243.	A.C.283.	A.C.242.	A.G.284.		G	C	C	G	G		A	G	A	A	C	C	G		S	S	S	S	IC		IC	IC	IC	IC	IC	S	S			LC
2VQE.cif1	16S RRNA	1ffk_0_kt7.cif	12	1.541	HIT#1179	A.G.276.	A.C.248.	A.C.277.	A.G.247.	A.G.278.		A.A.246.	A.G.281.	A.A.282.	A.A.243.	A.C.283.		A.G.284.	A.C.242.	G	C	C	G	G		A	G	A	A	C		G	C	S	S	S	S	IC		IC	IC	IC	IC	IC		S	S		LC
2VQE.cif1	16S RRNA	1ffk_0_kt7.cif	13	1.136	HIT#1180	A.G.698.	A.C.689.	A.C.699.	A.G.688.	A.G.700.		A.A.687.	A.G.703.	A.A.704.	A.U.686.	A.U.705.	A.G.685.	A.A.706.	A.A.684.	G	C	C	G	G		A	G	A	U	U	G	A	A	S	S	S	S	IC		IC	IC	IC	IC	IC	IC	IC	IC		LC
2VQF.cif1	16S RRNA	1ffk_0_kt7.cif	12	1.558	HIT#1181	A.G.276.	A.C.248.	A.C.277.	A.G.247.	A.G.278.		A.A.246.	A.G.281.	A.A.282.	A.A.243.	A.C.283.		A.G.284.	A.C.242.	G	C	C	G	G		A	G	A	A	C		G	C	S	S	S	S	IC		IC	IC	IC	IC	IC		S	S		LC
2VQF.cif1	16S RRNA	1ffk_0_kt7.cif	13	1.136	HIT#1182	A.G.698.	A.C.689.	A.C.699.	A.G.688.	A.G.700.		A.A.687.	A.G.703.	A.A.704.	A.U.686.	A.U.705.	A.G.685.	A.A.706.	A.A.684.	G	C	C	G	G		A	G	A	U	U	G	A	A	S	S	S	S	IC		IC	IC	IC	IC	IC	IC	IC	IC		LC
2VQF.cif1	16S RRNA	3d2g_A_kj.cif	12	1.538	HIT#1183	A.G.276.	A.C.248.	A.C.277.	A.G.247.	A.G.278.		A.A.246.	A.G.281.	A.A.282.	A.A.243.	A.C.283.	A.C.245.	A.G.284.		G	C	C	G	G		A	G	A	A	C	C	G		S	S	S	S	IC		IC	IC	IC	IC	IC	IC	S			LC
2YDH.cif1	SAM-I RIBOSWITCH	1ffk_0_kt7.cif	13	1.729	HIT#1184	A.C.30.	A.G.22.	A.C.31.	A.G.21.	A.G.32.		A.A.20.	A.G.35.	A.A.36.	A.U.19.	A.A.37.	A.U.18.	A.A.38.	A.U.17.	C	G	C	G	G		A	G	A	U	A	U	A	U	SIP	S	SIP	S	ICIP		IC	ICIP	ICIP	IC	ICIP	IC	SIP	S		LC
2YGH.cif1	SAM-I RIBOSWITCH	1ffk_0_kt7.cif	12	1.698	HIT#1185	A.C.30.	A.G.22.	A.C.31.	A.G.21.	A.G.32.		A.A.20.	A.G.35.	A.A.36.	A.A.19.	A.A.37.	A.G.18.		A.U.17.	C	G	C	G	G		A	G	A	A	A	G		U	SIP	S	SIP	S	ICIP		IC	ICIP	ICIP	IC	ICIP	IC		S		LC
2ZJP.cif1	RIBOSOMAL 23S RNA	1ffk_0_kt7.cif	12	1.507	HIT#1186	X.G.1220.	X.C.1252.	X.C.1221.	X.G.1251.	X.G.1222.		X.A.1250.	X.G.1225.	X.A.1226.	X.G.1249.	X.A.1227.	X.G.1248.		X.U.1247.	G	C	C	G	G		A	G	A	G	A	G		U	S	S	S	S	IC		IC	IC	IC	IC	IC	IC		S		LC
2ZJP.cif1	RIBOSOMAL 23S RNA	1ffk_0_kt7.cif	13	1.943	HIT#1187	X.G.1053.	X.U.1124.	X.C.1054.	X.G.1123.	X.A.1055.		X.A.1122.	X.G.1058.	X.A.1059.	X.G.1121.	X.C.1060.	X.C.1120.	X.A.1061.	X.U.1119.	G	U	C	G	A		A	G	A	G	C	C	A	U	S	S	S	S	IC		IC	IC	IC	IC	IC	IC	IC	S		LC
2ZJP.cif1	RIBOSOMAL 23S RNA	1ffk_0_kt7.cif	13	1.238	HIT#1188	X.C.45.	X.G.156.	X.C.46.	X.G.155.	X.G.47.		X.A.116.	X.G.50.	X.A.51.	X.A.117.	X.A.52.	X.G.115.	X.G.53.	X.C.114.	C	G	C	G	G		A	G	A	A	A	G	G	C	S	S	S	S	JC		JC	JC	JC	JC	JC	JC	S	S	5	LC
2ZJP.cif1	RIBOSOMAL 23S RNA	3d2g_A_kj.cif	12	1.813	HIT#1189	X.U.2584.	X.A.2568.	X.C.2585.	X.G.2567.	X.G.2586.	X.A.2566.	X.U.1770.	X.A.1775.	X.A.1776.	X.U.1769.	X.U.1778.		X.C.1779.		U	A	C	G	G	A	U	A	A	U	U		C		S	S	S	S	JC	JC	JC	JC	JC	JC	JC		JC		3,5	LR
2ZJP.cif1	RIBOSOMAL 23S RNA	3d2g_A_kj.cif	12	1.45	HIT#1190	X.G.1571.	X.C.1451.	X.C.1572.	X.G.1450.	X.G.1573.	X.C.1449.	X.A.1493.	X.C.1531.	X.A.1532.	X.A.1492.	X.G.1533.		X.A.1534.		G	C	C	G	G	C	A	C	A	A	G		A		SJP	S	SJP	S	SJP	S	IC	IC	IC	IC	S		S			LR
2ZJP.cif1	RIBOSOMAL 23S RNA	3d2g_A_kj.cif	13	1.939	HIT#1191	X.G.95.	X.C.85.	X.C.96.	X.G.84.	X.U.97.		X.A.83.	X.G.100.	X.A.101.	X.G.82.	X.C.102.	X.C.81.	X.U.103.	X.A.80.	G	C	C	G	U		A	G	A	G	C	C	U	A	S	SHP	S	SHP	IC		HPIC	IC	IC	HPIC	IC	HPIC	S	SHP		LC
2ZJP.cif1	RIBOSOMAL 23S RNA	3d2g_A_kj.cif	13	1.816	HIT#1192	X.U.820.	X.C.686.	X.A.821.	X.U.685.	X.G.822.	X.C.596.	X.A.595.	X.C.1264.	X.A.1267.	X.G.594.	X.G.1269.	X.C.593.		X.G.592.	U	C	A	U	G	C	A	C	A	G	G	C		G	IC	IC	S	S	S	JC	JC	JC	JC	JC	S	S		S	5	LC
2ZJP.cif1	RIBOSOMAL 23S RNA	3d2g_A_kj.cif	13	1.714	HIT#1193		X.U.784.	X.C.705.	X.G.783.	X.A.706.	X.U.782.	X.A.1391.	X.U.1365.	X.A.1367.	X.G.1390.	X.G.1368.	X.C.1389.	X.G.1369.	X.C.1388.		U	C	G	A	U	A	U	A	G	G	C	G	C		S	S	S	S	S	IC	IC	IC	IC	S	S	S	S		LR
2ZJP.cif1	RIBOSOMAL 23S RNA	3d2g_A_kj.cif	13	1.482	HIT#1194		X.A.2611.	X.C.2767.	X.G.2610.	X.C.2768.	X.G.2609.	X.A.2866.	X.U.2783.	X.A.2785.	X.G.2865.	X.G.2786.	X.C.2864.	X.A.2787.	X.U.2863.		A	C	G	C	G	A	U	A	G	G	C	A	U		SJP	S	SJP	S	SJP	JI	JI	JI	JI	S	S	S	S		LC
2ZJP.cif1	RIBOSOMAL 23S RNA	3d2g_A_kj.cif	13	1.397	HIT#1195	X.C.996.	X.G.989.	X.C.997.	X.G.988.	X.C.998.	X.G.987.	X.A.1166.	X.U.1010.	X.A.1012.	X.G.1165.	X.G.1013.	X.C.1164.	X.G.1014.		C	G	C	G	C	G	A	U	A	G	G	C	G		S	S	S	S	S	S	IC	IC	IC	IC	S	S	S			LR
2ZJP.cif1	RIBOSOMAL 23S RNA	3d2g_A_kj.cif	14	1.433	HIT#1196	X.U.820.	X.C.686.	X.A.821.	X.U.685.	X.G.822.	X.C.684.	X.A.595.	X.C.1264.	X.A.1267.	X.G.594.	X.G.1269.	X.C.593.	X.C.1270.	X.G.592.	U	C	A	U	G	C	A	C	A	G	G	C	C	G	IC	IC	S	S	S	S	JC	JC	JC	JC	S	S	S	S	5	LC
2ZJP.cif1	RIBOSOMAL 23S RNA	3d2g_A_kj.cif	14	1.373	HIT#1197	X.C.2517.	X.G.2504.	X.C.2518.	X.G.2503.	X.C.2519.	X.G.2502.	X.A.2744.	X.U.2719.	X.A.2721.	X.G.2743.	X.C.2722.	X.G.2742.	X.C.2723.	X.G.2741.	C	G	C	G	C	G	A	U	A	G	C	G	C	G	S	S	S	S	S	S	IC	IC	IC	IC	S	S	S	S		LR
2ZJQ.cif1	ribosomal 23S RNA	1ffk_0_kt7.cif	12	1.571	HIT#1198		X.C.1252.	X.C.1221.	X.G.1251.	X.G.1222.		X.A.1250.	X.G.1225.	X.A.1226.	X.G.1249.	X.A.1227.	X.G.1248.	X.G.1228.	X.U.1247.		C	C	G	G		A	G	A	G	A	G	G	U		S	S	S	IC		IC	IC	IC	IC	IC	IC	S	S		LC
2ZJQ.cif1	ribosomal 23S RNA	1ffk_0_kt7.cif	12	1.441	HIT#1199	X.G.1220.	X.C.1252.	X.C.1221.	X.G.1251.	X.G.1222.		X.A.1250.	X.G.1225.	X.A.1226.	X.G.1249.	X.A.1227.	X.G.1248.		X.U.1247.	G	C	C	G	G		A	G	A	G	A	G		U	S	S	S	S	IC		IC	IC	IC	IC	IC	IC		S		LC
2ZJQ.cif1	ribosomal 23S RNA	1ffk_0_kt7.cif	12	1.429	HIT#1200	X.C.45.	X.G.156.	X.C.46.	X.G.155.	X.G.47.		X.A.116.	X.G.50.	X.A.51.	X.A.117.	X.A.52.	X.C.114.	X.G.53.		C	G	C	G	G		A	G	A	A	A	C	G		S	S	S	S	JC		JC	JC	JC	JC	JC	S	S		5	LC
2ZJQ.cif1	ribosomal 23S RNA	1ffk_0_kt7.cif	12	1.213	HIT#1201	X.C.45.	X.G.156.	X.C.46.	X.G.155.	X.G.47.		X.A.116.	X.G.50.	X.A.51.	X.A.117.	X.A.52.	X.G.115.		X.C.114.	C	G	C	G	G		A	G	A	A	A	G		C	S	S	S	S	JC		JC	JC	JC	JC	JC	JC		S	5	LC
2ZJQ.cif1	ribosomal 23S RNA	1ffk_0_kt7.cif	13	1.992	HIT#1202	X.G.1053.	X.U.1124.	X.C.1054.	X.G.1123.	X.A.1055.		X.A.1122.	X.G.1058.	X.A.1059.	X.G.1121.	X.C.1060.	X.C.1120.	X.A.1061.	X.U.1119.	G	U	C	G	A		A	G	A	G	C	C	A	U	IC	IC	IC	IC	IC		IC	IC	IC	IC	IC	IC	IC	IC		LC
2ZJQ.cif1	ribosomal 23S RNA	3d2g_A_kj.cif	12	1.873	HIT#1203	X.U.2584.	X.A.2568.	X.C.2585.	X.G.2567.	X.G.2586.	X.A.2566.	X.U.1770.	X.A.1775.	X.A.1776.	X.U.1769.	X.U.1778.		X.C.1779.		U	A	C	G	G	A	U	A	A	U	U		C		S	S	S	S	JC	JC	JC	JC	JC	JC	JC		JC		3,5	LR
2ZJQ.cif1	ribosomal 23S RNA	3d2g_A_kj.cif	12	1.648	HIT#1204		X.U.784.	X.C.705.	X.G.783.	X.A.706.	X.U.782.	X.A.1391.	X.U.1365.	X.A.1367.	X.G.1390.	X.G.1368.	X.C.1389.	X.G.1369.			U	C	G	A	U	A	U	A	G	G	C	G			S	S	S	S	S	IC	IC	IC	IC	S	S	S			LR
2ZJQ.cif1	ribosomal 23S RNA	3d2g_A_kj.cif	13	1.982	HIT#1205		X.G.2793.	X.G.2804.	X.C.2792.	X.G.2805.	X.C.2791.	X.A.2858.	X.U.2807.	X.G.2811.	X.C.2857.	X.A.2812.	X.U.2856.	X.G.2813.	X.C.2855.		G	G	C	G	C	A	U	G	C	A	U	G	C		S	S	S	S	S	JC	JC	S	S	S	S	S	S	3	LC
2ZJQ.cif1	ribosomal 23S RNA	3d2g_A_kj.cif	13	1.958	HIT#1206	X.G.95.	X.C.85.	X.C.96.	X.G.84.	X.U.97.		X.A.83.	X.G.100.	X.A.101.	X.G.82.	X.C.102.	X.C.81.	X.U.103.	X.A.80.	G	C	C	G	U		A	G	A	G	C	C	U	A	S	SHP	S	SHP	IC		HPIC	IC	IC	HPIC	IC	HPIC	S	SHP		LC
2ZJQ.cif1	ribosomal 23S RNA	3d2g_A_kj.cif	13	1.425	HIT#1207	X.C.996.	X.G.989.	X.C.997.	X.G.988.	X.C.998.	X.G.987.	X.A.1166.	X.U.1010.	X.A.1012.	X.G.1165.	X.G.1013.	X.C.1164.	X.G.1014.		C	G	C	G	C	G	A	U	A	G	G	C	G		S	S	S	S	S	S	IC	IC	IC	IC	S	S	S			LR
2ZJQ.cif1	ribosomal 23S RNA	3d2g_A_kj.cif	14	1.479	HIT#1208	X.G.1571.	X.C.1451.	X.C.1572.	X.G.1450.	X.G.1573.	X.C.1449.	X.A.1493.	X.C.1531.	X.A.1532.	X.A.1492.	X.G.1533.	X.C.1491.	X.A.1534.	X.U.1490.	G	C	C	G	G	C	A	C	A	A	G	C	A	U	SJP	S	SJP	S	SJP	S	IC	IC	IC	IC	S	S	S	S		LR
2ZJQ.cif1	ribosomal 23S RNA	3d2g_A_kj.cif	14	1.387	HIT#1209	X.C.2517.	X.G.2504.	X.C.2518.	X.G.2503.	X.C.2519.	X.G.2502.	X.A.2744.	X.U.2719.	X.A.2721.	X.G.2743.	X.C.2722.	X.G.2742.	X.C.2723.	X.G.2741.	C	G	C	G	C	G	A	U	A	G	C	G	C	G	S	S	S	S	S	S	IC	IC	IC	IC	S	S	S	S		LR
2ZJQ.cif1	ribosomal 23S RNA	3d2g_A_kj.cif	14	1.352	HIT#1210	X.U.820.	X.C.686.	X.A.821.	X.U.685.	X.G.822.	X.C.684.	X.A.595.	X.C.1264.	X.A.1267.	X.G.594.	X.G.1269.	X.C.593.	X.C.1270.	X.G.592.	U	C	A	U	G	C	A	C	A	G	G	C	C	G	IC	IC	S	S	S	S	JC	JC	JC	JC	S	S	S	S	5	LC
2ZJR.cif1	ribosomal 23S RNA	1ffk_0_kt7.cif	12	1.854	HIT#1211	X.G.1053.	X.U.1124.	X.C.1054.	X.G.1123.	X.A.1055.		X.A.1122.	X.G.1058.	X.A.1059.	X.G.1121.	X.C.1060.	X.C.1120.	X.A.1061.		G	U	C	G	A		A	G	A	G	C	C	A		IC	IC	IC	IC	IC		IC	IC	IC	IC	IC	IC	IC			LC
2ZJR.cif1	ribosomal 23S RNA	1ffk_0_kt7.cif	12	1.576	HIT#1212	X.G.1220.	X.C.1252.	X.C.1221.	X.G.1251.	X.G.1222.		X.A.1250.	X.G.1225.	X.A.1226.	X.G.1249.	X.A.1227.	X.G.1248.	X.G.1228.		G	C	C	G	G		A	G	A	G	A	G	G		S	S	S	S	IC		IC	IC	IC	IC	IC	IC	S			LC
2ZJR.cif1	ribosomal 23S RNA	1ffk_0_kt7.cif	12	1.492	HIT#1213	X.G.1220.	X.C.1252.	X.C.1221.	X.G.1251.	X.G.1222.		X.A.1250.	X.G.1225.	X.A.1226.	X.G.1249.	X.A.1227.	X.G.1248.		X.U.1247.	G	C	C	G	G		A	G	A	G	A	G		U	S	S	S	S	IC		IC	IC	IC	IC	IC	IC		S		LC
2ZJR.cif1	ribosomal 23S RNA	1ffk_0_kt7.cif	13	1.792	HIT#1214	X.C.45.	X.G.156.	X.C.46.	X.G.155.	X.G.47.		X.A.116.	X.G.50.	X.A.51.	X.A.117.	X.A.52.	X.C.114.	X.G.53.	X.C.113.	C	G	C	G	G		A	G	A	A	A	C	G	C	S	S	S	S	JC		JC	JC	JC	JC	JC	S	S	S	5	LC
2ZJR.cif1	ribosomal 23S RNA	1ffk_0_kt7.cif	13	1.187	HIT#1215	X.C.45.	X.G.156.	X.C.46.	X.G.155.	X.G.47.		X.A.116.	X.G.50.	X.A.51.	X.A.117.	X.A.52.	X.G.115.	X.G.53.	X.C.114.	C	G	C	G	G		A	G	A	A	A	G	G	C	S	S	S	S	JC		JC	JC	JC	JC	JC	JC	S	S	5	LC
2ZJR.cif1	ribosomal 23S RNA	1ffk_0_kt7.cif	13	1.046	HIT#1216	X.G.95.	X.C.85.	X.C.96.	X.G.84.	X.U.97.		X.A.83.	X.G.100.	X.A.101.	X.G.82.	X.C.102.	X.C.81.	X.U.103.	X.A.80.	G	C	C	G	U		A	G	A	G	C	C	U	A	S	SHP	S	SHP	IC		HPIC	IC	IC	HPIC	IC	HPIC	S	SHP		LC
2ZJR.cif1	ribosomal 23S RNA	3d2g_A_kj.cif	12	1.798	HIT#1217	X.U.2584.	X.A.2568.	X.C.2585.	X.G.2567.	X.G.2586.	X.A.2566.	X.U.1770.	X.A.1775.	X.A.1776.	X.U.1769.	X.U.1778.		X.C.1779.		U	A	C	G	G	A	U	A	A	U	U		C		S	S	S	S	JC	JC	JC	JC	JC	JC	JC		JC		3,5	LR
2ZJR.cif1	ribosomal 23S RNA	3d2g_A_kj.cif	12	1.364	HIT#1218	X.G.1571.	X.C.1451.	X.C.1572.	X.G.1450.	X.G.1573.		X.A.1493.	X.C.1531.	X.A.1532.	X.A.1492.	X.G.1533.	X.C.1491.	X.A.1534.		G	C	C	G	G		A	C	A	A	G	C	A		SJP	S	SJP	S	SJP		IC	IC	IC	IC	S	S	S			LR
2ZJR.cif1	ribosomal 23S RNA	3d2g_A_kj.cif	13	1.64	HIT#1219		X.U.784.	X.C.705.	X.G.783.	X.A.706.	X.U.782.	X.A.1391.	X.U.1365.	X.A.1367.	X.G.1390.	X.G.1368.	X.C.1389.	X.G.1369.	X.C.1388.		U	C	G	A	U	A	U	A	G	G	C	G	C		S	S	S	S	S	IC	IC	IC	IC	S	S	S	S		LR
2ZJR.cif1	ribosomal 23S RNA	3d2g_A_kj.cif	13	1.435	HIT#1220	X.C.996.	X.G.989.	X.C.997.	X.G.988.	X.C.998.	X.G.987.	X.A.1166.	X.U.1010.	X.A.1012.	X.G.1165.	X.G.1013.	X.C.1164.	X.G.1014.		C	G	C	G	C	G	A	U	A	G	G	C	G		S	S	S	S	S	S	IC	IC	IC	IC	S	S	S			LR
2ZJR.cif1	ribosomal 23S RNA	3d2g_A_kj.cif	14	1.927	HIT#1221	X.C.2803.	X.G.2793.	X.G.2804.	X.C.2792.	X.G.2805.	X.C.2791.	X.A.2858.	X.U.2807.	X.G.2811.	X.C.2857.	X.A.2812.	X.U.2856.	X.G.2813.	X.C.2855.	C	G	G	C	G	C	A	U	G	C	A	U	G	C	S	S	S	S	S	S	JC	JC	S	S	S	S	S	S	3	LC
2ZJR.cif1	ribosomal 23S RNA	3d2g_A_kj.cif	14	1.409	HIT#1222	X.C.2517.	X.G.2504.	X.C.2518.	X.G.2503.	X.C.2519.	X.G.2502.	X.A.2744.	X.U.2719.	X.A.2721.	X.G.2743.	X.C.2722.	X.G.2742.	X.C.2723.	X.G.2741.	C	G	C	G	C	G	A	U	A	G	C	G	C	G	S	S	S	S	S	S	IC	IC	IC	IC	S	S	S	S		LR
2ZJR.cif1	ribosomal 23S RNA	3d2g_A_kj.cif	14	1.369	HIT#1223	X.U.820.	X.C.686.	X.A.821.	X.U.685.	X.G.822.	X.C.684.	X.A.595.	X.C.1264.	X.A.1267.	X.G.594.	X.G.1269.	X.C.593.	X.C.1270.	X.G.592.	U	C	A	U	G	C	A	C	A	G	G	C	C	G	IC	IC	S	S	S	S	JC	JC	JC	JC	S	S	S	S	5	LC
2ZM6.cif1	16S ribosomal RNA	1ffk_0_kt7.cif	12	1.516	HIT#1224	A.G.276.	A.C.248.	A.C.277.	A.G.247.	A.G.278.		A.A.246.	A.G.281.	A.A.282.	A.A.243.	A.C.283.		A.G.284.	A.C.242.	G	C	C	G	G		A	G	A	A	C		G	C	S	S	S	S	IC		IC	IC	IC	IC	IC		S	S		LC
2ZM6.cif1	16S ribosomal RNA	1ffk_0_kt7.cif	13	1.203	HIT#1225	A.G.698.	A.C.689.	A.C.699.	A.G.688.	A.G.700.		A.A.687.	A.G.703.	A.A.704.	A.U.686.	A.U.705.	A.G.685.	A.A.706.	A.A.684.	G	C	C	G	G		A	G	A	U	U	G	A	A	S	S	S	S	IC		IC	IC	IC	IC	IC	IC	IC	IC		LC
2ZM6.cif1	16S ribosomal RNA	3d2g_A_kj.cif	12	1.674	HIT#1226	A.C.99.	A.G.69.	A.A.101.	A.G.68.	A.G.102.	A.C.67.	A.A.171.	A.C.150.	A.A.152.	A.U.170.	A.C.153.	A.C.169.			C	G	A	G	G	C	A	C	A	U	C	C			S	S	IC	IC	S	S	IC	IC	IC	IC	S	IC				LR
2ZM6.cif1	16S ribosomal RNA	3d2g_A_kj.cif	12	1.528	HIT#1227	A.G.276.	A.C.248.	A.C.277.	A.G.247.	A.G.278.		A.A.246.	A.G.281.	A.A.282.	A.A.243.	A.C.283.	A.C.245.	A.G.284.		G	C	C	G	G		A	G	A	A	C	C	G		S	S	S	S	IC		IC	IC	IC	IC	IC	IC	S			LC
3BBX.cif1	23S ribosomal RNA	1ffk_0_kt7.cif	12	1.203	HIT#1228	B.G.46.	B.C.179.	B.C.47.	B.G.178.	B.G.48.		B.A.118.	B.G.51.	B.A.52.	B.A.119.	B.A.53.		B.G.54.	B.C.116.	G	C	C	G	G		A	G	A	A	A		G	C	S	S	S	S	JC		JC	JC	JC	JC	JC		S	S	5	LC
3BBX.cif1	23S ribosomal RNA	1ffk_0_kt7.cif	13	1.849	HIT#1229	B.G.46.	B.C.179.	B.C.47.	B.G.178.	B.G.48.		B.A.118.	B.G.51.	B.A.52.	B.G.117.	B.A.53.	B.C.116.	B.G.54.	B.C.115.	G	C	C	G	G		A	G	A	G	A	C	G	C	S	S	S	S	JC		JC	JC	JC	JC	JC	S	S	S	5	LC
3BBX.cif1	23S ribosomal RNA	1ffk_0_kt7.cif	13	1.744	HIT#1230	B.G.1042.	B.U.1113.	B.C.1043.	B.G.1112.	B.C.1044.		B.A.1111.	B.G.1047.	B.A.1048.	B.G.1110.	B.C.1049.	B.C.1109.	B.A.1050.	B.U.1108.	G	U	C	G	C		A	G	A	G	C	C	A	U	S	S	S	S	IC		IC	IC	IC	IC	IC	IC	IC	S		LC
3BWP.cif1	Group IIC intron	3d2g_A_kj.cif	13	1.466	HIT#1231	A.U.234.	A.G.129.	A.U.238.	A.G.128.	A.G.239.		A.A.192.	A.G.173.	A.A.174.	A.A.191.	A.G.175.	A.C.190.	A.U.176.	A.A.189.	U	G	U	G	G		A	G	A	A	G	C	U	A	IC	ICJP	S	SJP	S		IC	IC	IC	IC	S	S	S	S		LR
3BWP.cif1	Group IIC intron	3d2g_A_kj.cif	14	1.677	HIT#1232	A.U.22.	A.A.249.	A.C.23.	A.G.248.	A.U.24.	A.A.247.	A.A.121.	A.U.66.	A.A.67.	A.A.120.	A.G.68.	A.C.119.	A.C.69.	A.G.118.	U	A	C	G	U	A	A	U	A	A	G	C	C	G	S	S	S	S	S	S	JP	JP	JP	JP	S	S	S	S		LR
3CC2.cif1	23S RIBOSOMAL RNA	1ffk_0_kt7.cif	12	1.56	HIT#1233		0.C.1343.	0.G.1312.	0.C.1342.	0.A.1313.		0.A.1341.	0.G.1316.	0.A.1317.	0.G.1340.	0.A.1318.	0.G.1339.	0.G.1319.	0.U.1338.		C	G	C	A		A	G	A	G	A	G	G	U		S	S	S	IC		IC	IC	IC	IC	IC	IC	S	S		LC
3CC2.cif1	23S RIBOSOMAL RNA	1ffk_0_kt7.cif	12	1.504	HIT#1234	0.G.1311.	0.C.1343.	0.G.1312.	0.C.1342.	0.A.1313.		0.A.1341.	0.G.1316.	0.A.1317.	0.G.1340.	0.A.1318.	0.G.1339.		0.U.1338.	G	C	G	C	A		A	G	A	G	A	G		U	S	S	S	S	IC		IC	IC	IC	IC	IC	IC		S		LC
3CC2.cif1	23S RIBOSOMAL RNA	1ffk_0_kt7.cif	13	1.86	HIT#1235	0.C.42.	0.G.149.	0.U.43.	0.A.148.	0.G.44.		0.A.113.	0.G.47.	0.A.48.	0.G.112.	0.A.49.	0.C.111.	0.G.50.	0.C.110.	C	G	U	A	G		A	G	A	G	A	C	G	C	S	S	S	S	JC		JC	JC	JC	JC	JC	S	S	S	4	LC
3CC2.cif1	23S RIBOSOMAL RNA	1ffk_0_kt7.cif	13	1.61	HIT#1236	0.C.1025.	0.G.941.	0.U.1026.	0.G.940.	0.G.1027.		0.A.939.	0.G.1031.	0.A.1032.	0.G.938.	0.C.1033.	0.C.937.	0.G.1034.	0.C.936.	C	G	U	G	G		A	G	A	G	C	C	G	C	S	S	S	S	IC		IC	IC	IC	IC	IC	IC	S	S		LC
3CC2.cif1	23S RIBOSOMAL RNA	1ffk_0_kt7.cif	13	1.57	HIT#1237	0.C.1146.	0.G.1217.	0.C.1147.	0.G.1216.	0.C.1148.		0.A.1215.	0.G.1151.	0.A.1152.	0.G.1214.	0.C.1153.	0.C.1213.	0.A.1154.	0.C.1212.	C	G	C	G	C		A	G	A	G	C	C	A	C	S	S	S	S	IC		IC	IC	IC	IC	IC	IC	IC	S		LC
3CC2.cif1	23S RIBOSOMAL RNA	1ffk_0_kt7.cif	13	1.205	HIT#1238	0.C.42.	0.G.149.	0.U.43.	0.A.148.	0.G.44.		0.A.113.	0.G.47.	0.A.48.	0.A.114.	0.A.49.	0.G.112.	0.G.50.	0.C.111.	C	G	U	A	G		A	G	A	A	A	G	G	C	S	S	S	S	JC		JC	JC	JC	JC	JC	JC	S	S	4	LC
3CC2.cif1	23S RIBOSOMAL RNA	1ffk_0_kt7.cif	13	0.117	HIT#1239	0.G.92.	0.C.82.	0.C.93.	0.G.81.	0.G.94.		0.A.80.	0.G.97.	0.A.98.	0.G.79.	0.A.99.	0.G.78.	0.C.100.	0.G.77.	G	C	C	G	G		A	G	A	G	A	G	C	G	S	SHP	S	SHP	IC		HPIC	IC	IC	HPIC	IC	HPIC	S	SHP		LC
3CC2.cif1	23S RIBOSOMAL RNA	3d2g_A_kj.cif	12	1.909	HIT#1240	0.U.2640.	0.A.2624.	0.C.2641.	0.G.2623.	0.G.2642.	0.A.2622.	0.U.1835.	0.A.1840.	0.C.1841.	0.C.1834.	0.A.1843.		0.C.1844.		U	A	C	G	G	A	U	A	C	C	A		C		S	S	S	S	JC	JC	HC	HC	HC	HC	S		S		5	LR
3CC2.cif1	23S RIBOSOMAL RNA	3d2g_A_kj.cif	12	1.671	HIT#1241		0.U.864.	0.C.783.	0.G.863.	0.A.784.		0.A.1485.	0.U.1457.	0.A.1459.	0.G.1484.	0.G.1460.	0.C.1483.	0.U.1461.	0.A.1482.		U	C	G	A		A	U	A	G	G	C	U	A		S	S	S	S		IC	IC	IC	IC	S	S	S	S		LR
3CC2.cif1	23S RIBOSOMAL RNA	3d2g_A_kj.cif	12	1.273	HIT#1242	0.U.900.	0.C.764.	0.G.901.	0.C.763.	0.G.902.	0.C.762.	0.A.643.	0.A.1355.	0.A.1358.	0.G.642.	0.C.1360.	0.G.641.			U	C	G	C	G	C	A	A	A	G	C	G			IC	IC	S	S	S	S	JC	JC	JC	JC	S	S			5	LC
3CC2.cif1	23S RIBOSOMAL RNA	3d2g_A_kj.cif	13	1.454	HIT#1243	0.U.900.		0.G.901.	0.C.764.	0.G.902.	0.C.763.	0.A.643.	0.A.1355.	0.A.1358.	0.G.642.	0.C.1360.	0.G.641.	0.C.1361.	0.G.640.	U		G	C	G	C	A	A	A	G	C	G	C	G	IC		S	IC	S	S	JC	JC	JC	JC	S	S	S	S	5	LC
3CC2.cif1	23S RIBOSOMAL RNA	3d2g_A_kj.cif	13	1.269	HIT#1244	0.U.900.	0.C.764.	0.G.901.	0.C.763.	0.G.902.	0.C.762.	0.A.643.	0.A.1355.	0.A.1358.	0.G.642.		0.G.641.	0.C.1361.	0.G.640.	U	C	G	C	G	C	A	A	A	G		G	C	G	IC	IC	S	S	S	S	JC	JC	JC	JC		S	S	S	5	LC
3CC2.cif1	23S RIBOSOMAL RNA	3d2g_A_kj.cif	14	1.515	HIT#1245	0.C.1083.	0.G.1076.	0.C.1084.	0.G.1075.	0.C.1085.	0.G.1074.	0.A.1259.	0.U.1096.	0.A.1098.	0.G.1258.	0.G.1099.	0.C.1257.	0.G.1100.	0.C.1256.	C	G	C	G	C	G	A	U	A	G	G	C	G	C	S	S	S	S	S	S	IC	IC	IC	IC	S	S	S	S		LR
3CC2.cif1	23S RIBOSOMAL RNA	3d2g_A_kj.cif	14	1.143	HIT#1246	0.G.1785.	0.U.1807.	0.C.1786.	0.G.1806.	0.C.1787.	0.G.1805.	0.A.2875.	0.G.2882.	0.A.2883.	0.G.2874.	0.G.2884.	0.C.2873.	0.A.2885.	0.U.2872.	G	U	C	G	C	G	A	G	A	G	G	C	A	U	S	S	S	S	S	S	HC	HC	HC	HC	S	S	S	S		LR
3CC4.cif1	23S ribosomal RNA	1ffk_0_kt7.cif	12	1.481	HIT#1247	0.G.1311.	0.C.1343.	0.G.1312.	0.C.1342.	0.A.1313.		0.A.1341.	0.G.1316.	0.A.1317.	0.G.1340.	0.A.1318.	0.G.1339.		0.U.1338.	G	C	G	C	A		A	G	A	G	A	G		U	S	S	S	S	IC		IC	IC	IC	IC	IC	IC		S		LC
3CC4.cif1	23S ribosomal RNA	1ffk_0_kt7.cif	13	1.882	HIT#1248	0.C.42.	0.G.149.	0.U.43.	0.A.148.	0.G.44.		0.A.113.	0.G.47.	0.A.48.	0.G.112.	0.A.49.	0.C.111.	0.G.50.	0.C.110.	C	G	U	A	G		A	G	A	G	A	C	G	C	S	S	S	S	JC		JC	JC	JC	JC	JC	S	S	S	4	LC
3CC4.cif1	23S ribosomal RNA	1ffk_0_kt7.cif	13	1.594	HIT#1249	0.C.1146.	0.G.1217.	0.C.1147.	0.G.1216.	0.C.1148.		0.A.1215.	0.G.1151.	0.A.1152.	0.G.1214.	0.C.1153.	0.C.1213.	0.A.1154.	0.C.1212.	C	G	C	G	C		A	G	A	G	C	C	A	C	S	S	S	S	IC		IC	IC	IC	IC	IC	IC	IC	S		LC
3CC4.cif1	23S ribosomal RNA	1ffk_0_kt7.cif	13	1.582	HIT#1250	0.C.1025.	0.G.941.	0.U.1026.	0.G.940.	0.G.1027.		0.A.939.	0.G.1031.	0.A.1032.	0.G.938.	0.C.1033.	0.C.937.	0.G.1034.	0.C.936.	C	G	U	G	G		A	G	A	G	C	C	G	C	S	S	S	S	IC		IC	IC	IC	IC	IC	IC	S	S		LC
3CC4.cif1	23S ribosomal RNA	1ffk_0_kt7.cif	13	1.215	HIT#1251	0.C.42.	0.G.149.	0.U.43.	0.A.148.	0.G.44.		0.A.113.	0.G.47.	0.A.48.	0.A.114.	0.A.49.	0.G.112.	0.G.50.	0.C.111.	C	G	U	A	G		A	G	A	A	A	G	G	C	S	S	S	S	JC		JC	JC	JC	JC	JC	JC	S	S	4	LC
3CC4.cif1	23S ribosomal RNA	1ffk_0_kt7.cif	13	0.147	HIT#1252	0.G.92.	0.C.82.	0.C.93.	0.G.81.	0.G.94.		0.A.80.	0.G.97.	0.A.98.	0.G.79.	0.A.99.	0.G.78.	0.C.100.	0.G.77.	G	C	C	G	G		A	G	A	G	A	G	C	G	S	SHP	S	SHP	IC		HPIC	IC	IC	HPIC	IC	HPIC	S	SHP		LC
3CC4.cif1	23S ribosomal RNA	3d2g_A_kj.cif	12	1.918	HIT#1253	0.U.2640.	0.A.2624.	0.C.2641.	0.G.2623.	0.G.2642.	0.A.2622.	0.U.1835.	0.A.1840.	0.C.1841.	0.C.1834.	0.A.1843.		0.C.1844.		U	A	C	G	G	A	U	A	C	C	A		C		S	S	S	S	JC	JC	HC	HC	HC	HC	S		S		5	LR
3CC4.cif1	23S ribosomal RNA	3d2g_A_kj.cif	12	1.664	HIT#1254		0.U.864.	0.C.783.	0.G.863.	0.A.784.		0.A.1485.	0.U.1457.	0.A.1459.	0.G.1484.	0.G.1460.	0.C.1483.	0.U.1461.	0.A.1482.		U	C	G	A		A	U	A	G	G	C	U	A		S	S	S	S		IC	IC	IC	IC	S	S	S	S		LR
3CC4.cif1	23S ribosomal RNA	3d2g_A_kj.cif	12	1.264	HIT#1255	0.U.900.	0.C.764.	0.G.901.	0.C.763.	0.G.902.	0.C.762.	0.A.643.	0.A.1355.	0.A.1358.	0.G.642.	0.C.1360.	0.G.641.			U	C	G	C	G	C	A	A	A	G	C	G			IC	IC	S	S	S	S	JC	JC	JC	JC	S	S			5	LC
3CC4.cif1	23S ribosomal RNA	3d2g_A_kj.cif	13	1.446	HIT#1256	0.U.900.		0.G.901.	0.C.764.	0.G.902.	0.C.763.	0.A.643.	0.A.1355.	0.A.1358.	0.G.642.	0.C.1360.	0.G.641.	0.C.1361.	0.G.640.	U		G	C	G	C	A	A	A	G	C	G	C	G	IC		S	IC	S	S	JC	JC	JC	JC	S	S	S	S	5	LC
3CC4.cif1	23S ribosomal RNA	3d2g_A_kj.cif	13	1.268	HIT#1257	0.U.900.	0.C.764.	0.G.901.	0.C.763.	0.G.902.	0.C.762.	0.A.643.	0.A.1355.	0.A.1358.	0.G.642.		0.G.641.	0.C.1361.	0.G.640.	U	C	G	C	G	C	A	A	A	G		G	C	G	IC	IC	S	S	S	S	JC	JC	JC	JC		S	S	S	5	LC
3CC4.cif1	23S ribosomal RNA	3d2g_A_kj.cif	14	1.519	HIT#1258	0.C.1083.	0.G.1076.	0.C.1084.	0.G.1075.	0.C.1085.	0.G.1074.	0.A.1259.	0.U.1096.	0.A.1098.	0.G.1258.	0.G.1099.	0.C.1257.	0.G.1100.	0.C.1256.	C	G	C	G	C	G	A	U	A	G	G	C	G	C	S	S	S	S	S	S	IC	IC	IC	IC	S	S	S	S		LR
3CC4.cif1	23S ribosomal RNA	3d2g_A_kj.cif	14	1.146	HIT#1259	0.G.1785.	0.U.1807.	0.C.1786.	0.G.1806.	0.C.1787.	0.G.1805.	0.A.2875.	0.G.2882.	0.A.2883.	0.G.2874.	0.G.2884.	0.C.2873.	0.A.2885.	0.U.2872.	G	U	C	G	C	G	A	G	A	G	G	C	A	U	S	S	S	S	S	S	HC	HC	HC	HC	S	S	S	S		LR
3CC7.cif1	23S ribosomal RNA	1ffk_0_kt7.cif	12	1.539	HIT#1260	0.C.1025.	0.G.941.	0.U.1026.	0.G.940.	0.G.1027.		0.A.939.	0.G.1031.	0.A.1032.	0.G.938.	0.C.1033.	0.C.937.	0.G.1034.		C	G	U	G	G		A	G	A	G	C	C	G		S	S	S	S	IC		IC	IC	IC	IC	IC	IC	S			LC
3CC7.cif1	23S ribosomal RNA	1ffk_0_kt7.cif	12	1.527	HIT#1261		0.C.1343.	0.G.1312.	0.C.1342.	0.A.1313.		0.A.1341.	0.G.1316.	0.A.1317.	0.G.1340.	0.A.1318.	0.G.1339.	0.G.1319.	0.U.1338.		C	G	C	A		A	G	A	G	A	G	G	U		S	S	S	IC		IC	IC	IC	IC	IC	IC	S	S		LC
3CC7.cif1	23S ribosomal RNA	1ffk_0_kt7.cif	12	1.508	HIT#1262	0.C.1025.	0.G.941.	0.U.1026.	0.G.940.	0.G.1027.		0.A.939.	0.G.1031.	0.A.1032.	0.G.938.	0.C.1033.	0.C.937.		0.C.936.	C	G	U	G	G		A	G	A	G	C	C		C	S	S	S	S	IC		IC	IC	IC	IC	IC	IC		S		LC
3CC7.cif1	23S ribosomal RNA	1ffk_0_kt7.cif	12	1.484	HIT#1263	0.G.1311.	0.C.1343.	0.G.1312.	0.C.1342.	0.A.1313.		0.A.1341.	0.G.1316.	0.A.1317.	0.G.1340.	0.A.1318.	0.G.1339.		0.U.1338.	G	C	G	C	A		A	G	A	G	A	G		U	S	S	S	S	IC		IC	IC	IC	IC	IC	IC		S		LC
3CC7.cif1	23S ribosomal RNA	1ffk_0_kt7.cif	13	1.874	HIT#1264	0.C.42.	0.G.149.	0.U.43.	0.A.148.	0.G.44.		0.A.113.	0.G.47.	0.A.48.	0.G.112.	0.A.49.	0.C.111.	0.G.50.	0.C.110.	C	G	U	A	G		A	G	A	G	A	C	G	C	S	S	S	S	JC		JC	JC	JC	JC	JC	S	S	S	4	LC
3CC7.cif1	23S ribosomal RNA	1ffk_0_kt7.cif	13	1.582	HIT#1265	0.C.1146.	0.G.1217.	0.C.1147.	0.G.1216.	0.C.1148.		0.A.1215.	0.G.1151.	0.A.1152.	0.G.1214.	0.C.1153.	0.C.1213.	0.A.1154.	0.C.1212.	C	G	C	G	C		A	G	A	G	C	C	A	C	S	S	S	S	IC		IC	IC	IC	IC	IC	IC	IC	S		LC
3CC7.cif1	23S ribosomal RNA	1ffk_0_kt7.cif	13	1.209	HIT#1266	0.C.42.	0.G.149.	0.U.43.	0.A.148.	0.G.44.		0.A.113.	0.G.47.	0.A.48.	0.A.114.	0.A.49.	0.G.112.	0.G.50.	0.C.111.	C	G	U	A	G		A	G	A	A	A	G	G	C	S	S	S	S	JC		JC	JC	JC	JC	JC	JC	S	S	4	LC
3CC7.cif1	23S ribosomal RNA	1ffk_0_kt7.cif	13	0.16	HIT#1267	0.G.92.	0.C.82.	0.C.93.	0.G.81.	0.G.94.		0.A.80.	0.G.97.	0.A.98.	0.G.79.	0.A.99.	0.G.78.	0.C.100.	0.G.77.	G	C	C	G	G		A	G	A	G	A	G	C	G	S	SHP	S	SHP	IC		HPIC	IC	IC	HPIC	IC	HPIC	S	SHP		LC
3CC7.cif1	23S ribosomal RNA	3d2g_A_kj.cif	12	1.965	HIT#1268	0.G.1600.	0.C.1594.	0.G.1601.	0.C.1593.	0.C.1602.	0.G.1592.	0.A.1590.	0.G.1605.	0.A.1606.	0.G.1589.	0.A.1607.		0.G.1608.		G	C	G	C	C	G	A	G	A	G	A		G		S	S	S	S	S	S	IC	IC	IC	IC	IC		S			LC
3CC7.cif1	23S ribosomal RNA	3d2g_A_kj.cif	12	1.916	HIT#1269	0.U.2640.	0.A.2624.	0.C.2641.	0.G.2623.	0.G.2642.	0.A.2622.	0.U.1835.	0.A.1840.	0.C.1841.	0.C.1834.	0.A.1843.		0.C.1844.		U	A	C	G	G	A	U	A	C	C	A		C		S	S	S	S	JC	JC	HC	HC	HC	HC	S		S		5	LR
3CC7.cif1	23S ribosomal RNA	3d2g_A_kj.cif	12	1.698	HIT#1270		0.G.941.	0.U.1026.	0.G.940.	0.G.1027.		0.A.939.	0.G.1031.	0.A.1032.	0.G.938.	0.C.1033.	0.C.937.	0.G.1034.	0.C.936.		G	U	G	G		A	G	A	G	C	C	G	C		S	S	S	IC		IC	IC	IC	IC	IC	IC	S	S		LC
3CC7.cif1	23S ribosomal RNA	3d2g_A_kj.cif	12	1.662	HIT#1271		0.U.864.	0.C.783.	0.G.863.	0.A.784.		0.A.1485.	0.U.1457.	0.A.1459.	0.G.1484.	0.G.1460.	0.C.1483.	0.U.1461.	0.A.1482.		U	C	G	A		A	U	A	G	G	C	U	A		S	S	S	S		IC	IC	IC	IC	S	S	S	S		LR
3CC7.cif1	23S ribosomal RNA	3d2g_A_kj.cif	13	1.448	HIT#1272	0.U.900.		0.G.901.	0.C.764.	0.G.902.	0.C.763.	0.A.643.	0.A.1355.	0.A.1358.	0.G.642.	0.C.1360.	0.G.641.	0.C.1361.	0.G.640.	U		G	C	G	C	A	A	A	G	C	G	C	G	IC		S	IC	S	S	JC	JC	JC	JC	S	S	S	S	5	LC
3CC7.cif1	23S ribosomal RNA	3d2g_A_kj.cif	13	1.275	HIT#1273	0.U.900.	0.C.764.	0.G.901.	0.C.763.	0.G.902.	0.C.762.	0.A.643.	0.A.1355.	0.A.1358.	0.G.642.		0.G.641.	0.C.1361.	0.G.640.	U	C	G	C	G	C	A	A	A	G		G	C	G	IC	IC	S	S	S	S	JC	JC	JC	JC		S	S	S	5	LC
3CC7.cif1	23S ribosomal RNA	3d2g_A_kj.cif	13	1.271	HIT#1274	0.U.900.	0.C.764.	0.G.901.	0.C.763.	0.G.902.	0.C.762.	0.A.643.	0.A.1355.	0.A.1358.	0.G.642.	0.C.1360.	0.G.641.	0.C.1361.		U	C	G	C	G	C	A	A	A	G	C	G	C		IC	IC	S	S	S	S	JC	JC	JC	JC	S	S	S		5	LC
3CC7.cif1	23S ribosomal RNA	3d2g_A_kj.cif	14	1.505	HIT#1275	0.C.1083.	0.G.1076.	0.C.1084.	0.G.1075.	0.C.1085.	0.G.1074.	0.A.1259.	0.U.1096.	0.A.1098.	0.G.1258.	0.G.1099.	0.C.1257.	0.G.1100.	0.C.1256.	C	G	C	G	C	G	A	U	A	G	G	C	G	C	S	S	S	S	S	S	IC	IC	IC	IC	S	S	S	S		LR
3CC7.cif1	23S ribosomal RNA	3d2g_A_kj.cif	14	1.482	HIT#1276	0.G.1785.	0.U.1807.	0.C.1786.	0.G.1806.	0.C.1787.	0.G.1805.	0.A.2875.	0.G.2882.	0.A.2883.	0.G.2874.	0.G.2884.	0.C.2873.	0.A.2885.	0.G.2871.	G	U	C	G	C	G	A	G	A	G	G	C	A	G	S	S	S	S	S	S	HC	HC	HC	HC	S	S	S	S		LR
3CC7.cif1	23S ribosomal RNA	3d2g_A_kj.cif	14	1.129	HIT#1277	0.G.1785.	0.U.1807.	0.C.1786.	0.G.1806.	0.C.1787.	0.G.1805.	0.A.2875.	0.G.2882.	0.A.2883.	0.G.2874.	0.G.2884.	0.C.2873.	0.A.2885.	0.U.2872.	G	U	C	G	C	G	A	G	A	G	G	C	A	U	S	S	S	S	S	S	HC	HC	HC	HC	S	S	S	S		LR
3CCE.cif1	23S RIBOSOMAL RNA	1ffk_0_kt7.cif	12	1.545	HIT#1278		0.C.1343.	0.G.1312.	0.C.1342.	0.A.1313.		0.A.1341.	0.G.1316.	0.A.1317.	0.G.1340.	0.A.1318.	0.G.1339.	0.G.1319.	0.U.1338.		C	G	C	A		A	G	A	G	A	G	G	U		S	S	S	IC		IC	IC	IC	IC	IC	IC	S	S		LC
3CCE.cif1	23S RIBOSOMAL RNA	1ffk_0_kt7.cif	12	1.486	HIT#1279	0.G.1311.	0.C.1343.	0.G.1312.	0.C.1342.	0.A.1313.		0.A.1341.	0.G.1316.	0.A.1317.	0.G.1340.	0.A.1318.	0.G.1339.		0.U.1338.	G	C	G	C	A		A	G	A	G	A	G		U	S	S	S	S	IC		IC	IC	IC	IC	IC	IC		S		LC
3CCE.cif1	23S RIBOSOMAL RNA	1ffk_0_kt7.cif	13	1.895	HIT#1280	0.C.42.	0.G.149.	0.U.43.	0.A.148.	0.G.44.		0.A.113.	0.G.47.	0.A.48.	0.G.112.	0.A.49.	0.C.111.	0.G.50.	0.C.110.	C	G	U	A	G		A	G	A	G	A	C	G	C	S	S	S	S	JC		JC	JC	JC	JC	JC	S	S	S	4	LC
3CCE.cif1	23S RIBOSOMAL RNA	1ffk_0_kt7.cif	13	1.611	HIT#1281	0.C.1146.	0.G.1217.	0.C.1147.	0.G.1216.	0.C.1148.		0.A.1215.	0.G.1151.	0.A.1152.	0.G.1214.	0.C.1153.	0.C.1213.	0.A.1154.	0.C.1212.	C	G	C	G	C		A	G	A	G	C	C	A	C	S	S	S	S	IC		IC	IC	IC	IC	IC	IC	IC	S		LC
3CCE.cif1	23S RIBOSOMAL RNA	1ffk_0_kt7.cif	13	1.6	HIT#1282	0.C.1025.	0.G.941.	0.U.1026.	0.G.940.	0.G.1027.		0.A.939.	0.G.1031.	0.A.1032.	0.G.938.	0.C.1033.	0.C.937.	0.G.1034.	0.C.936.	C	G	U	G	G		A	G	A	G	C	C	G	C	S	S	S	S	IC		IC	IC	IC	IC	IC	IC	S	S		LC
3CCE.cif1	23S RIBOSOMAL RNA	1ffk_0_kt7.cif	13	1.214	HIT#1283	0.C.42.	0.G.149.	0.U.43.	0.A.148.	0.G.44.		0.A.113.	0.G.47.	0.A.48.	0.A.114.	0.A.49.	0.G.112.	0.G.50.	0.C.111.	C	G	U	A	G		A	G	A	A	A	G	G	C	S	S	S	S	JC		JC	JC	JC	JC	JC	JC	S	S	4	LC
3CCE.cif1	23S RIBOSOMAL RNA	1ffk_0_kt7.cif	13	0.203	HIT#1284	0.G.92.	0.C.82.	0.C.93.	0.G.81.	0.G.94.		0.A.80.	0.G.97.	0.A.98.	0.G.79.	0.A.99.	0.G.78.	0.C.100.	0.G.77.	G	C	C	G	G		A	G	A	G	A	G	C	G	S	SHP	S	SHP	IC		HPIC	IC	IC	HPIC	IC	HPIC	S	SHP		LC
3CCE.cif1	23S RIBOSOMAL RNA	3d2g_A_kj.cif	12	1.935	HIT#1285	0.U.2640.	0.A.2624.	0.C.2641.	0.G.2623.	0.G.2642.	0.A.2622.	0.U.1835.	0.A.1840.	0.C.1841.	0.C.1834.	0.A.1843.		0.C.1844.		U	A	C	G	G	A	U	A	C	C	A		C		S	S	S	S	JC	JC	HC	HC	HC	HC	S		S		5	LR
3CCE.cif1	23S RIBOSOMAL RNA	3d2g_A_kj.cif	12	1.677	HIT#1286		0.U.864.	0.C.783.	0.G.863.	0.A.784.		0.A.1485.	0.U.1457.	0.A.1459.	0.G.1484.	0.G.1460.	0.C.1483.	0.U.1461.	0.A.1482.		U	C	G	A		A	U	A	G	G	C	U	A		S	S	S	S		IC	IC	IC	IC	S	S	S	S		LR
3CCE.cif1	23S RIBOSOMAL RNA	3d2g_A_kj.cif	12	1.28	HIT#1287	0.U.900.	0.C.764.	0.G.901.	0.C.763.	0.G.902.	0.C.762.	0.A.643.	0.A.1355.	0.A.1358.	0.G.642.	0.C.1360.	0.G.641.			U	C	G	C	G	C	A	A	A	G	C	G			IC	IC	S	S	S	S	JC	JC	JC	JC	S	S			5	LC
3CCE.cif1	23S RIBOSOMAL RNA	3d2g_A_kj.cif	13	1.445	HIT#1288	0.U.900.		0.G.901.	0.C.764.	0.G.902.	0.C.763.	0.A.643.	0.A.1355.	0.A.1358.	0.G.642.	0.C.1360.	0.G.641.	0.C.1361.	0.G.640.	U		G	C	G	C	A	A	A	G	C	G	C	G	IC		S	IC	S	S	JC	JC	JC	JC	S	S	S	S	5	LC
3CCE.cif1	23S RIBOSOMAL RNA	3d2g_A_kj.cif	13	1.289	HIT#1289	0.U.900.	0.C.764.	0.G.901.	0.C.763.	0.G.902.	0.C.762.	0.A.643.	0.A.1355.	0.A.1358.	0.G.642.		0.G.641.	0.C.1361.	0.G.640.	U	C	G	C	G	C	A	A	A	G		G	C	G	IC	IC	S	S	S	S	JC	JC	JC	JC		S	S	S	5	LC
3CCE.cif1	23S RIBOSOMAL RNA	3d2g_A_kj.cif	14	1.523	HIT#1290	0.C.1083.	0.G.1076.	0.C.1084.	0.G.1075.	0.C.1085.	0.G.1074.	0.A.1259.	0.U.1096.	0.A.1098.	0.G.1258.	0.G.1099.	0.C.1257.	0.G.1100.	0.C.1256.	C	G	C	G	C	G	A	U	A	G	G	C	G	C	S	S	S	S	S	S	IC	IC	IC	IC	S	S	S	S		LR
3CCE.cif1	23S RIBOSOMAL RNA	3d2g_A_kj.cif	14	1.143	HIT#1291	0.G.1785.	0.U.1807.	0.C.1786.	0.G.1806.	0.C.1787.	0.G.1805.	0.A.2875.	0.G.2882.	0.A.2883.	0.G.2874.	0.G.2884.	0.C.2873.	0.A.2885.	0.U.2872.	G	U	C	G	C	G	A	G	A	G	G	C	A	U	S	S	S	S	S	S	HC	HC	HC	HC	S	S	S	S		LR
3CCJ.cif1	23S RIBOSOMAL RNA	1ffk_0_kt7.cif	12	1.4	HIT#1292	0.G.1311.	0.C.1343.	0.G.1312.	0.C.1342.	0.A.1313.		0.A.1341.	0.G.1316.	0.A.1317.	0.G.1340.	0.A.1318.	0.G.1339.		0.U.1338.	G	C	G	C	A		A	G	A	G	A	G		U	S	S	S	S	IC		IC	IC	IC	IC	IC	IC		S		LC
3CCJ.cif1	23S RIBOSOMAL RNA	1ffk_0_kt7.cif	13	1.824	HIT#1293	0.C.42.	0.G.149.	0.U.43.	0.A.148.	0.G.44.		0.A.113.	0.G.47.	0.A.48.	0.G.112.	0.A.49.	0.C.111.	0.G.50.	0.C.110.	C	G	U	A	G		A	G	A	G	A	C	G	C	S	S	S	S	JC		JC	JC	JC	JC	JC	S	S	S	4	LC
3CCJ.cif1	23S RIBOSOMAL RNA	1ffk_0_kt7.cif	13	1.57	HIT#1294	0.C.1146.	0.G.1217.	0.C.1147.	0.G.1216.	0.C.1148.		0.A.1215.	0.G.1151.	0.A.1152.	0.G.1214.	0.C.1153.	0.C.1213.	0.A.1154.	0.C.1212.	C	G	C	G	C		A	G	A	G	C	C	A	C	S	S	S	S	IC		IC	IC	IC	IC	IC	IC	IC	S		LC
3CCJ.cif1	23S RIBOSOMAL RNA	1ffk_0_kt7.cif	13	1.519	HIT#1295	0.C.42.	0.G.149.	0.U.43.	0.A.148.	0.G.44.		0.A.113.	0.G.47.	0.A.48.	0.A.114.	0.A.49.	0.G.112.	0.G.50.	0.C.110.	C	G	U	A	G		A	G	A	A	A	G	G	C	S	S	S	S	JC		JC	JC	JC	JC	JC	JC	S	S	4	LC
3CCJ.cif1	23S RIBOSOMAL RNA	1ffk_0_kt7.cif	13	1.201	HIT#1296	0.C.42.	0.G.149.	0.U.43.	0.A.148.	0.G.44.		0.A.113.	0.G.47.	0.A.48.	0.A.114.	0.A.49.	0.G.112.	0.G.50.	0.C.111.	C	G	U	A	G		A	G	A	A	A	G	G	C	S	S	S	S	JC		JC	JC	JC	JC	JC	JC	S	S	4	LC
3CCJ.cif1	23S RIBOSOMAL RNA	1ffk_0_kt7.cif	13	0.282	HIT#1297	0.G.92.	0.C.82.	0.C.93.	0.G.81.	0.G.94.		0.A.80.	0.G.97.	0.A.98.	0.G.79.	0.A.99.	0.G.78.	0.C.100.	0.G.77.	G	C	C	G	G		A	G	A	G	A	G	C	G	S	SHP	S	SHP	IC		HPIC	IC	IC	HPIC	IC	HPIC	S	SHP		LC
3CCJ.cif1	23S RIBOSOMAL RNA	3d2g_A_kj.cif	12	1.965	HIT#1298	0.U.2640.	0.A.2624.	0.C.2641.	0.G.2623.	0.G.2642.	0.A.2622.	0.U.1835.	0.A.1840.	0.C.1841.	0.C.1834.	0.A.1843.		0.C.1844.		U	A	C	G	G	A	U	A	C	C	A		C		S	S	S	S	JC	JC	HC	HC	HC	HC	S		S		5	LR
3CCJ.cif1	23S RIBOSOMAL RNA	3d2g_A_kj.cif	12	1.715	HIT#1299		0.U.864.	0.C.783.	0.G.863.	0.A.784.		0.A.1485.	0.U.1457.	0.A.1459.	0.G.1484.	0.G.1460.	0.C.1483.	0.U.1461.	0.A.1482.		U	C	G	A		A	U	A	G	G	C	U	A		S	S	S	S		IC	IC	IC	IC	S	S	S	S		LR
3CCJ.cif1	23S RIBOSOMAL RNA	3d2g_A_kj.cif	13	1.732	HIT#1300	0.C.1025.	0.G.941.	0.U.1026.	0.G.940.	0.G.1027.		0.A.939.	0.G.1031.	0.A.1032.	0.G.938.	0.C.1033.	0.C.937.	0.G.1034.	0.C.936.	C	G	U	G	G		A	G	A	G	C	C	G	C	S	S	S	S	IC		IC	IC	IC	IC	IC	IC	S	S		LC
3CCJ.cif1	23S RIBOSOMAL RNA	3d2g_A_kj.cif	13	1.7	HIT#1301		0.C.2560.	0.G.2574.	0.C.2559.	0.C.2575.	0.G.2558.	0.A.2799.	0.U.2774.	0.A.2776.	0.G.2798.	0.G.2777.	0.C.2797.	0.A.2778.	0.U.2796.		C	G	C	C	G	A	U	A	G	G	C	A	U		S	S	S	S	S	IC	IC	IC	IC	S	S	S	S		LR
3CCJ.cif1	23S RIBOSOMAL RNA	3d2g_A_kj.cif	14	1.517	HIT#1302	0.C.1083.	0.G.1076.	0.C.1084.	0.G.1075.	0.C.1085.	0.G.1074.	0.A.1259.	0.U.1096.	0.A.1098.	0.G.1258.	0.G.1099.	0.C.1257.	0.G.1100.	0.C.1256.	C	G	C	G	C	G	A	U	A	G	G	C	G	C	S	S	S	S	S	S	IC	IC	IC	IC	S	S	S	S		LR
3CCJ.cif1	23S RIBOSOMAL RNA	3d2g_A_kj.cif	14	1.224	HIT#1303	0.U.900.	0.C.764.	0.G.901.	0.C.763.	0.G.902.	0.C.762.	0.A.643.	0.A.1355.	0.A.1358.	0.G.642.	0.C.1360.	0.G.641.	0.C.1361.	0.G.640.	U	C	G	C	G	C	A	A	A	G	C	G	C	G	IC	IC	S	S	S	S	JC	JC	JC	JC	S	S	S	S	5	LC
3CCJ.cif1	23S RIBOSOMAL RNA	3d2g_A_kj.cif	14	1.18	HIT#1304	0.G.1785.	0.U.1807.	0.C.1786.	0.G.1806.	0.C.1787.	0.G.1805.	0.A.2875.	0.G.2882.	0.A.2883.	0.G.2874.	0.G.2884.	0.C.2873.	0.A.2885.	0.U.2872.	G	U	C	G	C	G	A	G	A	G	G	C	A	U	S	S	S	S	S	S	HC	HC	HC	HC	S	S	S	S		LR
3CCL.cif1	23S RIBOSOMAL RNA	1ffk_0_kt7.cif	12	1.513	HIT#1305		0.C.1343.	0.G.1312.	0.C.1342.	0.A.1313.		0.A.1341.	0.G.1316.	0.A.1317.	0.G.1340.	0.A.1318.	0.G.1339.	0.G.1319.	0.U.1338.		C	G	C	A		A	G	A	G	A	G	G	U		S	S	S	IC		IC	IC	IC	IC	IC	IC	S	S		LC
3CCL.cif1	23S RIBOSOMAL RNA	1ffk_0_kt7.cif	12	1.459	HIT#1306	0.G.1311.	0.C.1343.	0.G.1312.	0.C.1342.	0.A.1313.		0.A.1341.	0.G.1316.	0.A.1317.	0.G.1340.	0.A.1318.	0.G.1339.		0.U.1338.	G	C	G	C	A		A	G	A	G	A	G		U	S	S	S	S	IC		IC	IC	IC	IC	IC	IC		S		LC
3CCL.cif1	23S RIBOSOMAL RNA	1ffk_0_kt7.cif	13	1.879	HIT#1307	0.C.42.	0.G.149.	0.U.43.	0.A.148.	0.G.44.		0.A.113.	0.G.47.	0.A.48.	0.G.112.	0.A.49.	0.C.111.	0.G.50.	0.C.110.	C	G	U	A	G		A	G	A	G	A	C	G	C	S	S	S	S	JC		JC	JC	JC	JC	JC	S	S	S	4	LC
3CCL.cif1	23S RIBOSOMAL RNA	1ffk_0_kt7.cif	13	1.634	HIT#1308	0.C.1025.	0.G.941.	0.U.1026.	0.G.940.	0.G.1027.		0.A.939.	0.G.1031.	0.A.1032.	0.G.938.	0.C.1033.	0.C.937.	0.G.1034.	0.C.936.	C	G	U	G	G		A	G	A	G	C	C	G	C	S	S	S	S	IC		IC	IC	IC	IC	IC	IC	S	S		LC
3CCL.cif1	23S RIBOSOMAL RNA	1ffk_0_kt7.cif	13	1.595	HIT#1309	0.C.1146.	0.G.1217.	0.C.1147.	0.G.1216.	0.C.1148.		0.A.1215.	0.G.1151.	0.A.1152.	0.G.1214.	0.C.1153.	0.C.1213.	0.A.1154.	0.C.1212.	C	G	C	G	C		A	G	A	G	C	C	A	C	S	S	S	S	IC		IC	IC	IC	IC	IC	IC	IC	S		LC
3CCL.cif1	23S RIBOSOMAL RNA	1ffk_0_kt7.cif	13	1.208	HIT#1310	0.C.42.	0.G.149.	0.U.43.	0.A.148.	0.G.44.		0.A.113.	0.G.47.	0.A.48.	0.A.114.	0.A.49.	0.G.112.	0.G.50.	0.C.111.	C	G	U	A	G		A	G	A	A	A	G	G	C	S	S	S	S	JC		JC	JC	JC	JC	JC	JC	S	S	4	LC
3CCL.cif1	23S RIBOSOMAL RNA	1ffk_0_kt7.cif	13	0.159	HIT#1311	0.G.92.	0.C.82.	0.C.93.	0.G.81.	0.G.94.		0.A.80.	0.G.97.	0.A.98.	0.G.79.	0.A.99.	0.G.78.	0.C.100.	0.G.77.	G	C	C	G	G		A	G	A	G	A	G	C	G	S	SHP	S	SHP	IC		HPIC	IC	IC	HPIC	IC	HPIC	S	SHP		LC
3CCL.cif1	23S RIBOSOMAL RNA	3d2g_A_kj.cif	12	1.928	HIT#1312	0.U.2640.	0.A.2624.	0.C.2641.	0.G.2623.	0.G.2642.	0.A.2622.	0.U.1835.	0.A.1840.	0.C.1841.	0.C.1834.	0.A.1843.		0.C.1844.		U	A	C	G	G	A	U	A	C	C	A		C		S	S	S	S	JC	JC	HC	HC	HC	HC	S		S		5	LR
3CCL.cif1	23S RIBOSOMAL RNA	3d2g_A_kj.cif	12	1.68	HIT#1313		0.U.864.	0.C.783.	0.G.863.	0.A.784.		0.A.1485.	0.U.1457.	0.A.1459.	0.G.1484.	0.G.1460.	0.C.1483.	0.U.1461.	0.A.1482.		U	C	G	A		A	U	A	G	G	C	U	A		S	S	S	S		IC	IC	IC	IC	S	S	S	S		LR
3CCL.cif1	23S RIBOSOMAL RNA	3d2g_A_kj.cif	12	1.253	HIT#1314	0.U.900.	0.C.764.	0.G.901.	0.C.763.	0.G.902.	0.C.762.	0.A.643.	0.A.1355.	0.A.1358.	0.G.642.	0.C.1360.	0.G.641.			U	C	G	C	G	C	A	A	A	G	C	G			IC	IC	S	S	S	S	JC	JC	JC	JC	S	S			5	LC
3CCL.cif1	23S RIBOSOMAL RNA	3d2g_A_kj.cif	13	1.465	HIT#1315	0.U.900.		0.G.901.	0.C.764.	0.G.902.	0.C.763.	0.A.643.	0.A.1355.	0.A.1358.	0.G.642.	0.C.1360.	0.G.641.	0.C.1361.	0.G.640.	U		G	C	G	C	A	A	A	G	C	G	C	G	IC		S	IC	S	S	JC	JC	JC	JC	S	S	S	S	5	LC
3CCL.cif1	23S RIBOSOMAL RNA	3d2g_A_kj.cif	13	1.267	HIT#1316	0.U.900.	0.C.764.	0.G.901.	0.C.763.	0.G.902.	0.C.762.	0.A.643.	0.A.1355.	0.A.1358.	0.G.642.		0.G.641.	0.C.1361.	0.G.640.	U	C	G	C	G	C	A	A	A	G		G	C	G	IC	IC	S	S	S	S	JC	JC	JC	JC		S	S	S	5	LC
3CCL.cif1	23S RIBOSOMAL RNA	3d2g_A_kj.cif	14	1.515	HIT#1317	0.C.1083.	0.G.1076.	0.C.1084.	0.G.1075.	0.C.1085.	0.G.1074.	0.A.1259.	0.U.1096.	0.A.1098.	0.G.1258.	0.G.1099.	0.C.1257.	0.G.1100.	0.C.1256.	C	G	C	G	C	G	A	U	A	G	G	C	G	C	S	S	S	S	S	S	IC	IC	IC	IC	S	S	S	S		LR
3CCL.cif1	23S RIBOSOMAL RNA	3d2g_A_kj.cif	14	1.149	HIT#1318	0.G.1785.	0.U.1807.	0.C.1786.	0.G.1806.	0.C.1787.	0.G.1805.	0.A.2875.	0.G.2882.	0.A.2883.	0.G.2874.	0.G.2884.	0.C.2873.	0.A.2885.	0.U.2872.	G	U	C	G	C	G	A	G	A	G	G	C	A	U	S	S	S	S	S	S	HC	HC	HC	HC	S	S	S	S		LR
3CCM.cif1	23S RIBOSOMAL RNA	1ffk_0_kt7.cif	12	1.558	HIT#1319		0.C.1343.	0.G.1312.	0.C.1342.	0.A.1313.		0.A.1341.	0.G.1316.	0.A.1317.	0.G.1340.	0.A.1318.	0.G.1339.	0.G.1319.	0.U.1338.		C	G	C	A		A	G	A	G	A	G	G	U		S	S	S	IC		IC	IC	IC	IC	IC	IC	S	S		LC
3CCM.cif1	23S RIBOSOMAL RNA	1ffk_0_kt7.cif	12	1.526	HIT#1320	0.C.1025.	0.G.941.	0.U.1026.	0.G.940.	0.G.1027.		0.A.939.	0.G.1031.	0.A.1032.	0.G.938.	0.C.1033.	0.C.937.	0.G.1034.		C	G	U	G	G		A	G	A	G	C	C	G		S	S	S	S	IC		IC	IC	IC	IC	IC	IC	S			LC
3CCM.cif1	23S RIBOSOMAL RNA	1ffk_0_kt7.cif	12	1.497	HIT#1321	0.G.1311.	0.C.1343.	0.G.1312.	0.C.1342.	0.A.1313.		0.A.1341.	0.G.1316.	0.A.1317.	0.G.1340.	0.A.1318.	0.G.1339.		0.U.1338.	G	C	G	C	A		A	G	A	G	A	G		U	S	S	S	S	IC		IC	IC	IC	IC	IC	IC		S		LC
3CCM.cif1	23S RIBOSOMAL RNA	1ffk_0_kt7.cif	12	1.479	HIT#1322	0.C.1025.	0.G.941.	0.U.1026.	0.G.940.	0.G.1027.		0.A.939.	0.G.1031.	0.A.1032.	0.G.938.	0.C.1033.	0.C.937.		0.C.936.	C	G	U	G	G		A	G	A	G	C	C		C	S	S	S	S	IC		IC	IC	IC	IC	IC	IC		S		LC
3CCM.cif1	23S RIBOSOMAL RNA	1ffk_0_kt7.cif	12	1.156	HIT#1323	0.C.42.	0.G.149.	0.U.43.	0.A.148.	0.G.44.		0.A.113.	0.G.47.	0.A.48.	0.A.114.		0.G.112.	0.G.50.	0.C.111.	C	G	U	A	G		A	G	A	A		G	G	C	S	S	S	S	JC		JC	JC	JC	JC		JC	S	S	4	LC
3CCM.cif1	23S RIBOSOMAL RNA	1ffk_0_kt7.cif	13	1.908	HIT#1324	0.C.42.	0.G.149.	0.U.43.	0.A.148.	0.G.44.		0.A.113.	0.G.47.	0.A.48.	0.G.112.	0.A.49.	0.C.111.	0.G.50.	0.C.110.	C	G	U	A	G		A	G	A	G	A	C	G	C	S	S	S	S	JC		JC	JC	JC	JC	JC	S	S	S	4	LC
3CCM.cif1	23S RIBOSOMAL RNA	1ffk_0_kt7.cif	13	1.57	HIT#1325	0.C.1146.	0.G.1217.	0.C.1147.	0.G.1216.	0.C.1148.		0.A.1215.	0.G.1151.	0.A.1152.	0.G.1214.	0.C.1153.	0.C.1213.	0.A.1154.	0.C.1212.	C	G	C	G	C		A	G	A	G	C	C	A	C	S	S	S	S	IC		IC	IC	IC	IC	IC	IC	IC	S		LC
3CCM.cif1	23S RIBOSOMAL RNA	1ffk_0_kt7.cif	13	0.154	HIT#1326	0.G.92.	0.C.82.	0.C.93.	0.G.81.	0.G.94.		0.A.80.	0.G.97.	0.A.98.	0.G.79.	0.A.99.	0.G.78.	0.C.100.	0.G.77.	G	C	C	G	G		A	G	A	G	A	G	C	G	S	SHP	S	SHP	IC		HPIC	IC	IC	HPIC	IC	HPIC	S	SHP		LC
3CCM.cif1	23S RIBOSOMAL RNA	3d2g_A_kj.cif	12	1.893	HIT#1327	0.U.2640.	0.A.2624.	0.C.2641.	0.G.2623.	0.G.2642.	0.A.2622.	0.U.1835.	0.A.1840.	0.C.1841.	0.C.1834.	0.A.1843.		0.C.1844.		U	A	C	G	G	A	U	A	C	C	A		C		S	S	S	S	JC	JC	HC	HC	HC	HC	S		S		5	LR
3CCM.cif1	23S RIBOSOMAL RNA	3d2g_A_kj.cif	12	1.674	HIT#1328		0.U.864.	0.C.783.	0.G.863.	0.A.784.		0.A.1485.	0.U.1457.	0.A.1459.	0.G.1484.	0.G.1460.	0.C.1483.	0.U.1461.	0.A.1482.		U	C	G	A		A	U	A	G	G	C	U	A		S	S	S	S		IC	IC	IC	IC	S	S	S	S		LR
3CCM.cif1	23S RIBOSOMAL RNA	3d2g_A_kj.cif	12	1.663	HIT#1329		0.G.941.	0.U.1026.	0.G.940.	0.G.1027.		0.A.939.	0.G.1031.	0.A.1032.	0.G.938.	0.C.1033.	0.C.937.	0.G.1034.	0.C.936.		G	U	G	G		A	G	A	G	C	C	G	C		S	S	S	IC		IC	IC	IC	IC	IC	IC	S	S		LC
3CCM.cif1	23S RIBOSOMAL RNA	3d2g_A_kj.cif	14	1.514	HIT#1330	0.C.1083.	0.G.1076.	0.C.1084.	0.G.1075.	0.C.1085.	0.G.1074.	0.A.1259.	0.U.1096.	0.A.1098.	0.G.1258.	0.G.1099.	0.C.1257.	0.G.1100.	0.C.1256.	C	G	C	G	C	G	A	U	A	G	G	C	G	C	S	S	S	S	S	S	IC	IC	IC	IC	S	S	S	S		LR
3CCM.cif1	23S RIBOSOMAL RNA	3d2g_A_kj.cif	14	1.243	HIT#1331	0.U.900.	0.C.764.	0.G.901.	0.C.763.	0.G.902.	0.C.762.	0.A.643.	0.A.1355.	0.A.1358.	0.G.642.	0.C.1360.	0.G.641.	0.C.1361.	0.G.640.	U	C	G	C	G	C	A	A	A	G	C	G	C	G	IC	IC	S	S	S	S	JC	JC	JC	JC	S	S	S	S	5	LC
3CCM.cif1	23S RIBOSOMAL RNA	3d2g_A_kj.cif	14	1.15	HIT#1332	0.G.1785.	0.U.1807.	0.C.1786.	0.G.1806.	0.C.1787.	0.G.1805.	0.A.2875.	0.G.2882.	0.A.2883.	0.G.2874.	0.G.2884.	0.C.2873.	0.A.2885.	0.U.2872.	G	U	C	G	C	G	A	G	A	G	G	C	A	U	S	S	S	S	S	S	HC	HC	HC	HC	S	S	S	S		LR
3CCQ.cif1	23S RIBOSOMAL RNA	1ffk_0_kt7.cif	12	1.535	HIT#1333	0.C.1025.	0.G.941.	0.U.1026.	0.G.940.	0.G.1027.		0.A.939.	0.G.1031.	0.A.1032.	0.G.938.	0.C.1033.	0.C.937.	0.G.1034.		C	G	U	G	G		A	G	A	G	C	C	G		S	S	S	S	IC		IC	IC	IC	IC	IC	IC	S			LC
3CCQ.cif1	23S RIBOSOMAL RNA	1ffk_0_kt7.cif	12	1.522	HIT#1334		0.C.1343.	0.G.1312.	0.C.1342.	0.A.1313.		0.A.1341.	0.G.1316.	0.A.1317.	0.G.1340.	0.A.1318.	0.G.1339.	0.G.1319.	0.U.1338.		C	G	C	A		A	G	A	G	A	G	G	U		S	S	S	IC		IC	IC	IC	IC	IC	IC	S	S		LC
3CCQ.cif1	23S RIBOSOMAL RNA	1ffk_0_kt7.cif	12	1.501	HIT#1335	0.C.1025.	0.G.941.	0.U.1026.	0.G.940.	0.G.1027.		0.A.939.	0.G.1031.	0.A.1032.	0.G.938.	0.C.1033.	0.C.937.		0.C.936.	C	G	U	G	G		A	G	A	G	C	C		C	S	S	S	S	IC		IC	IC	IC	IC	IC	IC		S		LC
3CCQ.cif1	23S RIBOSOMAL RNA	1ffk_0_kt7.cif	12	1.461	HIT#1336	0.G.1311.	0.C.1343.	0.G.1312.	0.C.1342.	0.A.1313.		0.A.1341.	0.G.1316.	0.A.1317.	0.G.1340.	0.A.1318.	0.G.1339.		0.U.1338.	G	C	G	C	A		A	G	A	G	A	G		U	S	S	S	S	IC		IC	IC	IC	IC	IC	IC		S		LC
3CCQ.cif1	23S RIBOSOMAL RNA	1ffk_0_kt7.cif	13	1.869	HIT#1337	0.C.42.	0.G.149.	0.U.43.	0.A.148.	0.G.44.		0.A.113.	0.G.47.	0.A.48.	0.G.112.	0.A.49.	0.C.111.	0.G.50.	0.C.110.	C	G	U	A	G		A	G	A	G	A	C	G	C	S	S	S	S	JC		JC	JC	JC	JC	JC	S	S	S	4	LC
3CCQ.cif1	23S RIBOSOMAL RNA	1ffk_0_kt7.cif	13	1.587	HIT#1338	0.C.1146.	0.G.1217.	0.C.1147.	0.G.1216.	0.C.1148.		0.A.1215.	0.G.1151.	0.A.1152.	0.G.1214.	0.C.1153.	0.C.1213.	0.A.1154.	0.C.1212.	C	G	C	G	C		A	G	A	G	C	C	A	C	S	S	S	S	IC		IC	IC	IC	IC	IC	IC	IC	S		LC
3CCQ.cif1	23S RIBOSOMAL RNA	1ffk_0_kt7.cif	13	1.213	HIT#1339	0.C.42.	0.G.149.	0.U.43.	0.A.148.	0.G.44.		0.A.113.	0.G.47.	0.A.48.	0.A.114.	0.A.49.	0.G.112.	0.G.50.	0.C.111.	C	G	U	A	G		A	G	A	A	A	G	G	C	S	S	S	S	JC		JC	JC	JC	JC	JC	JC	S	S	4	LC
3CCQ.cif1	23S RIBOSOMAL RNA	1ffk_0_kt7.cif	13	0.186	HIT#1340	0.G.92.	0.C.82.	0.C.93.	0.G.81.	0.G.94.		0.A.80.	0.G.97.	0.A.98.	0.G.79.	0.A.99.	0.G.78.	0.C.100.	0.G.77.	G	C	C	G	G		A	G	A	G	A	G	C	G	S	SHP	S	SHP	IC		HPIC	IC	IC	HPIC	IC	HPIC	S	SHP		LC
3CCQ.cif1	23S RIBOSOMAL RNA	3d2g_A_kj.cif	12	1.928	HIT#1341	0.U.2640.	0.A.2624.	0.C.2641.	0.G.2623.	0.G.2642.	0.A.2622.	0.U.1835.	0.A.1840.	0.C.1841.	0.C.1834.	0.A.1843.		0.C.1844.		U	A	C	G	G	A	U	A	C	C	A		C		S	S	S	S	JC	JC	HC	HC	HC	HC	S		S		5	LR
3CCQ.cif1	23S RIBOSOMAL RNA	3d2g_A_kj.cif	12	1.694	HIT#1342		0.G.941.	0.U.1026.	0.G.940.	0.G.1027.		0.A.939.	0.G.1031.	0.A.1032.	0.G.938.	0.C.1033.	0.C.937.	0.G.1034.	0.C.936.		G	U	G	G		A	G	A	G	C	C	G	C		S	S	S	IC		IC	IC	IC	IC	IC	IC	S	S		LC
3CCQ.cif1	23S RIBOSOMAL RNA	3d2g_A_kj.cif	12	1.656	HIT#1343		0.U.864.	0.C.783.	0.G.863.	0.A.784.		0.A.1485.	0.U.1457.	0.A.1459.	0.G.1484.	0.G.1460.	0.C.1483.	0.U.1461.	0.A.1482.		U	C	G	A		A	U	A	G	G	C	U	A		S	S	S	S		IC	IC	IC	IC	S	S	S	S		LR
3CCQ.cif1	23S RIBOSOMAL RNA	3d2g_A_kj.cif	13	1.477	HIT#1344	0.U.900.		0.G.901.	0.C.764.	0.G.902.	0.C.763.	0.A.643.	0.A.1355.	0.A.1358.	0.G.642.	0.C.1360.	0.G.641.	0.C.1361.	0.G.640.	U		G	C	G	C	A	A	A	G	C	G	C	G	IC		S	IC	S	S	JC	JC	JC	JC	S	S	S	S	5	LC
3CCQ.cif1	23S RIBOSOMAL RNA	3d2g_A_kj.cif	13	1.272	HIT#1345	0.U.900.	0.C.764.	0.G.901.	0.C.763.	0.G.902.	0.C.762.	0.A.643.	0.A.1355.	0.A.1358.	0.G.642.		0.G.641.	0.C.1361.	0.G.640.	U	C	G	C	G	C	A	A	A	G		G	C	G	IC	IC	S	S	S	S	JC	JC	JC	JC		S	S	S	5	LC
3CCQ.cif1	23S RIBOSOMAL RNA	3d2g_A_kj.cif	14	1.503	HIT#1346	0.C.1083.	0.G.1076.	0.C.1084.	0.G.1075.	0.C.1085.	0.G.1074.	0.A.1259.	0.U.1096.	0.A.1098.	0.G.1258.	0.G.1099.	0.C.1257.	0.G.1100.	0.C.1256.	C	G	C	G	C	G	A	U	A	G	G	C	G	C	S	S	S	S	S	S	IC	IC	IC	IC	S	S	S	S		LR
3CCQ.cif1	23S RIBOSOMAL RNA	3d2g_A_kj.cif	14	1.137	HIT#1347	0.G.1785.	0.U.1807.	0.C.1786.	0.G.1806.	0.C.1787.	0.G.1805.	0.A.2875.	0.G.2882.	0.A.2883.	0.G.2874.	0.G.2884.	0.C.2873.	0.A.2885.	0.U.2872.	G	U	C	G	C	G	A	G	A	G	G	C	A	U	S	S	S	S	S	S	HC	HC	HC	HC	S	S	S	S		LR
3CCR.cif1	23S RIBOSOMAL RNA	1ffk_0_kt7.cif	12	1.527	HIT#1348		0.C.1343.	0.G.1312.	0.C.1342.	0.A.1313.		0.A.1341.	0.G.1316.	0.A.1317.	0.G.1340.	0.A.1318.	0.G.1339.	0.G.1319.	0.U.1338.		C	G	C	A		A	G	A	G	A	G	G	U		S	S	S	IC		IC	IC	IC	IC	IC	IC	S	S		LC
3CCR.cif1	23S RIBOSOMAL RNA	1ffk_0_kt7.cif	12	1.472	HIT#1349	0.G.1311.	0.C.1343.	0.G.1312.	0.C.1342.	0.A.1313.		0.A.1341.	0.G.1316.	0.A.1317.	0.G.1340.	0.A.1318.	0.G.1339.		0.U.1338.	G	C	G	C	A		A	G	A	G	A	G		U	S	S	S	S	IC		IC	IC	IC	IC	IC	IC		S		LC
3CCR.cif1	23S RIBOSOMAL RNA	1ffk_0_kt7.cif	12	1.368	HIT#1350	0.C.1146.	0.G.1217.	0.C.1147.	0.G.1216.	0.C.1148.		0.A.1215.	0.G.1151.	0.A.1152.	0.G.1214.	0.C.1153.	0.C.1213.		0.C.1212.	C	G	C	G	C		A	G	A	G	C	C		C	S	S	S	S	IC		IC	IC	IC	IC	IC	IC		S		LC
3CCR.cif1	23S RIBOSOMAL RNA	1ffk_0_kt7.cif	13	1.622	HIT#1351	0.C.1025.	0.G.941.	0.U.1026.	0.G.940.	0.G.1027.		0.A.939.	0.G.1031.	0.A.1032.	0.G.938.	0.C.1033.	0.C.937.	0.G.1034.	0.C.936.	C	G	U	G	G		A	G	A	G	C	C	G	C	S	S	S	S	IC		IC	IC	IC	IC	IC	IC	S	S		LC
3CCR.cif1	23S RIBOSOMAL RNA	1ffk_0_kt7.cif	13	1.214	HIT#1352	0.C.42.	0.G.149.	0.U.43.	0.A.148.	0.G.44.		0.A.113.	0.G.47.	0.A.48.	0.A.114.	0.A.49.	0.G.112.	0.G.50.	0.C.111.	C	G	U	A	G		A	G	A	A	A	G	G	C	S	S	S	S	JC		JC	JC	JC	JC	JC	JC	S	S	4	LC
3CCR.cif1	23S RIBOSOMAL RNA	1ffk_0_kt7.cif	13	0.19	HIT#1353	0.G.92.	0.C.82.	0.C.93.	0.G.81.	0.G.94.		0.A.80.	0.G.97.	0.A.98.	0.G.79.	0.A.99.	0.G.78.	0.C.100.	0.G.77.	G	C	C	G	G		A	G	A	G	A	G	C	G	S	SHP	S	SHP	IC		HPIC	IC	IC	HPIC	IC	HPIC	S	SHP		LC
3CCR.cif1	23S RIBOSOMAL RNA	3d2g_A_kj.cif	12	1.956	HIT#1354	0.U.2640.	0.A.2624.	0.C.2641.	0.G.2623.	0.G.2642.	0.A.2622.	0.U.1835.	0.A.1840.	0.C.1841.	0.C.1834.	0.A.1843.		0.C.1844.		U	A	C	G	G	A	U	A	C	C	A		C		S	S	S	S	JC	JC	HC	HC	HC	HC	S		S		5	LR
3CCR.cif1	23S RIBOSOMAL RNA	3d2g_A_kj.cif	12	1.674	HIT#1355		0.U.864.	0.C.783.	0.G.863.	0.A.784.		0.A.1485.	0.U.1457.	0.A.1459.	0.G.1484.	0.G.1460.	0.C.1483.	0.U.1461.	0.A.1482.		U	C	G	A		A	U	A	G	G	C	U	A		S	S	S	S		IC	IC	IC	IC	S	S	S	S		LR
3CCR.cif1	23S RIBOSOMAL RNA	3d2g_A_kj.cif	12	1.478	HIT#1356	0.C.1146.	0.G.1217.	0.C.1147.	0.G.1216.	0.C.1148.		0.A.1215.	0.G.1151.	0.A.1152.	0.G.1214.	0.C.1153.	0.C.1213.	0.A.1154.		C	G	C	G	C		A	G	A	G	C	C	A		S	S	S	S	IC		IC	IC	IC	IC	IC	IC	IC			LC
3CCR.cif1	23S RIBOSOMAL RNA	3d2g_A_kj.cif	12	1.261	HIT#1357	0.U.900.	0.C.764.	0.G.901.	0.C.763.	0.G.902.	0.C.762.	0.A.643.	0.A.1355.	0.A.1358.	0.G.642.	0.C.1360.	0.G.641.			U	C	G	C	G	C	A	A	A	G	C	G			IC	IC	S	S	S	S	JC	JC	JC	JC	S	S			5	LC
3CCR.cif1	23S RIBOSOMAL RNA	3d2g_A_kj.cif	13	1.46	HIT#1358	0.U.900.		0.G.901.	0.C.764.	0.G.902.	0.C.763.	0.A.643.	0.A.1355.	0.A.1358.	0.G.642.	0.C.1360.	0.G.641.	0.C.1361.	0.G.640.	U		G	C	G	C	A	A	A	G	C	G	C	G	IC		S	IC	S	S	JC	JC	JC	JC	S	S	S	S	5	LC
3CCR.cif1	23S RIBOSOMAL RNA	3d2g_A_kj.cif	13	1.27	HIT#1359	0.U.900.	0.C.764.	0.G.901.	0.C.763.	0.G.902.	0.C.762.	0.A.643.	0.A.1355.	0.A.1358.	0.G.642.		0.G.641.	0.C.1361.	0.G.640.	U	C	G	C	G	C	A	A	A	G		G	C	G	IC	IC	S	S	S	S	JC	JC	JC	JC		S	S	S	5	LC
3CCR.cif1	23S RIBOSOMAL RNA	3d2g_A_kj.cif	14	1.507	HIT#1360	0.C.1083.	0.G.1076.	0.C.1084.	0.G.1075.	0.C.1085.	0.G.1074.	0.A.1259.	0.U.1096.	0.A.1098.	0.G.1258.	0.G.1099.	0.C.1257.	0.G.1100.	0.C.1256.	C	G	C	G	C	G	A	U	A	G	G	C	G	C	S	S	S	S	S	S	IC	IC	IC	IC	S	S	S	S		LR
3CCR.cif1	23S RIBOSOMAL RNA	3d2g_A_kj.cif	14	1.441	HIT#1361	0.G.1785.	0.U.1807.	0.C.1786.	0.G.1806.	0.C.1787.	0.G.1805.	0.A.2875.	0.G.2882.	0.A.2883.	0.G.2874.	0.G.2884.	0.C.2873.	0.A.2885.	0.G.2871.	G	U	C	G	C	G	A	G	A	G	G	C	A	G	S	S	S	S	S	S	HC	HC	HC	HC	S	S	S	S		LR
3CCR.cif1	23S RIBOSOMAL RNA	3d2g_A_kj.cif	14	1.116	HIT#1362	0.G.1785.	0.U.1807.	0.C.1786.	0.G.1806.	0.C.1787.	0.G.1805.	0.A.2875.	0.G.2882.	0.A.2883.	0.G.2874.	0.G.2884.	0.C.2873.	0.A.2885.	0.U.2872.	G	U	C	G	C	G	A	G	A	G	G	C	A	U	S	S	S	S	S	S	HC	HC	HC	HC	S	S	S	S		LR
3CCS.cif1	23S RIBOSOMAL RNA	1ffk_0_kt7.cif	12	1.539	HIT#1363	0.C.1025.	0.G.941.	0.U.1026.	0.G.940.	0.G.1027.		0.A.939.	0.G.1031.	0.A.1032.	0.G.938.	0.C.1033.	0.C.937.	0.G.1034.		C	G	U	G	G		A	G	A	G	C	C	G		S	S	S	S	IC		IC	IC	IC	IC	IC	IC	S			LC
3CCS.cif1	23S RIBOSOMAL RNA	1ffk_0_kt7.cif	12	1.501	HIT#1364	0.C.1025.	0.G.941.	0.U.1026.	0.G.940.	0.G.1027.		0.A.939.	0.G.1031.	0.A.1032.	0.G.938.	0.C.1033.	0.C.937.		0.C.936.	C	G	U	G	G		A	G	A	G	C	C		C	S	S	S	S	IC		IC	IC	IC	IC	IC	IC		S		LC
3CCS.cif1	23S RIBOSOMAL RNA	1ffk_0_kt7.cif	12	1.44	HIT#1365	0.G.1311.	0.C.1343.	0.G.1312.	0.C.1342.	0.A.1313.		0.A.1341.	0.G.1316.	0.A.1317.	0.G.1340.	0.A.1318.	0.G.1339.		0.U.1338.	G	C	G	C	A		A	G	A	G	A	G		U	S	S	S	S	IC		IC	IC	IC	IC	IC	IC		S		LC
3CCS.cif1	23S RIBOSOMAL RNA	1ffk_0_kt7.cif	13	1.879	HIT#1366	0.C.42.	0.G.149.	0.U.43.	0.A.148.	0.G.44.		0.A.113.	0.G.47.	0.A.48.	0.G.112.	0.A.49.	0.C.111.	0.G.50.	0.C.110.	C	G	U	A	G		A	G	A	G	A	C	G	C	S	S	S	S	JC		JC	JC	JC	JC	JC	S	S	S	4	LC
3CCS.cif1	23S RIBOSOMAL RNA	1ffk_0_kt7.cif	13	1.605	HIT#1367	0.C.1146.	0.G.1217.	0.C.1147.	0.G.1216.	0.C.1148.		0.A.1215.	0.G.1151.	0.A.1152.	0.G.1214.	0.C.1153.	0.C.1213.	0.A.1154.	0.C.1212.	C	G	C	G	C		A	G	A	G	C	C	A	C	S	S	S	S	IC		IC	IC	IC	IC	IC	IC	IC	S		LC
3CCS.cif1	23S RIBOSOMAL RNA	1ffk_0_kt7.cif	13	1.207	HIT#1368	0.C.42.	0.G.149.	0.U.43.	0.A.148.	0.G.44.		0.A.113.	0.G.47.	0.A.48.	0.A.114.	0.A.49.	0.G.112.	0.G.50.	0.C.111.	C	G	U	A	G		A	G	A	A	A	G	G	C	S	S	S	S	JC		JC	JC	JC	JC	JC	JC	S	S	4	LC
3CCS.cif1	23S RIBOSOMAL RNA	1ffk_0_kt7.cif	13	0.177	HIT#1369	0.G.92.	0.C.82.	0.C.93.	0.G.81.	0.G.94.		0.A.80.	0.G.97.	0.A.98.	0.G.79.	0.A.99.	0.G.78.	0.C.100.	0.G.77.	G	C	C	G	G		A	G	A	G	A	G	C	G	S	SHP	S	SHP	IC		HPIC	IC	IC	HPIC	IC	HPIC	S	SHP		LC
3CCS.cif1	23S RIBOSOMAL RNA	3d2g_A_kj.cif	12	1.925	HIT#1370	0.U.2640.	0.A.2624.	0.C.2641.	0.G.2623.	0.G.2642.	0.A.2622.	0.U.1835.	0.A.1840.	0.C.1841.	0.C.1834.	0.A.1843.		0.C.1844.		U	A	C	G	G	A	U	A	C	C	A		C		S	S	S	S	JC	JC	HC	HC	HC	HC	S		S		5	LR
3CCS.cif1	23S RIBOSOMAL RNA	3d2g_A_kj.cif	12	1.688	HIT#1371		0.G.941.	0.U.1026.	0.G.940.	0.G.1027.		0.A.939.	0.G.1031.	0.A.1032.	0.G.938.	0.C.1033.	0.C.937.	0.G.1034.	0.C.936.		G	U	G	G		A	G	A	G	C	C	G	C		S	S	S	IC		IC	IC	IC	IC	IC	IC	S	S		LC
3CCS.cif1	23S RIBOSOMAL RNA	3d2g_A_kj.cif	12	1.659	HIT#1372		0.U.864.	0.C.783.	0.G.863.	0.A.784.		0.A.1485.	0.U.1457.	0.A.1459.	0.G.1484.	0.G.1460.	0.C.1483.	0.U.1461.	0.A.1482.		U	C	G	A		A	U	A	G	G	C	U	A		S	S	S	S		IC	IC	IC	IC	S	S	S	S		LR
3CCS.cif1	23S RIBOSOMAL RNA	3d2g_A_kj.cif	13	1.468	HIT#1373	0.U.900.		0.G.901.	0.C.764.	0.G.902.	0.C.763.	0.A.643.	0.A.1355.	0.A.1358.	0.G.642.	0.C.1360.	0.G.641.	0.C.1361.	0.G.640.	U		G	C	G	C	A	A	A	G	C	G	C	G	IC		S	IC	S	S	JC	JC	JC	JC	S	S	S	S	5	LC
3CCS.cif1	23S RIBOSOMAL RNA	3d2g_A_kj.cif	13	1.271	HIT#1374	0.U.900.	0.C.764.	0.G.901.	0.C.763.	0.G.902.	0.C.762.	0.A.643.	0.A.1355.	0.A.1358.	0.G.642.		0.G.641.	0.C.1361.	0.G.640.	U	C	G	C	G	C	A	A	A	G		G	C	G	IC	IC	S	S	S	S	JC	JC	JC	JC		S	S	S	5	LC
3CCS.cif1	23S RIBOSOMAL RNA	3d2g_A_kj.cif	14	1.516	HIT#1375	0.C.1083.	0.G.1076.	0.C.1084.	0.G.1075.	0.C.1085.	0.G.1074.	0.A.1259.	0.U.1096.	0.A.1098.	0.G.1258.	0.G.1099.	0.C.1257.	0.G.1100.	0.C.1256.	C	G	C	G	C	G	A	U	A	G	G	C	G	C	S	S	S	S	S	S	IC	IC	IC	IC	S	S	S	S		LR
3CCS.cif1	23S RIBOSOMAL RNA	3d2g_A_kj.cif	14	1.142	HIT#1376	0.G.1785.	0.U.1807.	0.C.1786.	0.G.1806.	0.C.1787.	0.G.1805.	0.A.2875.	0.G.2882.	0.A.2883.	0.G.2874.	0.G.2884.	0.C.2873.	0.A.2885.	0.U.2872.	G	U	C	G	C	G	A	G	A	G	G	C	A	U	S	S	S	S	S	S	HC	HC	HC	HC	S	S	S	S		LR
3CCU.cif1	23S RIBOSOMAL RNA	1ffk_0_kt7.cif	12	1.521	HIT#1377		0.C.1343.	0.G.1312.	0.C.1342.	0.A.1313.		0.A.1341.	0.G.1316.	0.A.1317.	0.G.1340.	0.A.1318.	0.G.1339.	0.G.1319.	0.U.1338.		C	G	C	A		A	G	A	G	A	G	G	U		S	S	S	IC		IC	IC	IC	IC	IC	IC	S	S		LC
3CCU.cif1	23S RIBOSOMAL RNA	1ffk_0_kt7.cif	12	1.467	HIT#1378	0.G.1311.	0.C.1343.	0.G.1312.	0.C.1342.	0.A.1313.		0.A.1341.	0.G.1316.	0.A.1317.	0.G.1340.	0.A.1318.	0.G.1339.		0.U.1338.	G	C	G	C	A		A	G	A	G	A	G		U	S	S	S	S	IC		IC	IC	IC	IC	IC	IC		S		LC
3CCU.cif1	23S RIBOSOMAL RNA	1ffk_0_kt7.cif	13	1.617	HIT#1379	0.C.1025.	0.G.941.	0.U.1026.	0.G.940.	0.G.1027.		0.A.939.	0.G.1031.	0.A.1032.	0.G.938.	0.C.1033.	0.C.937.	0.G.1034.	0.C.936.	C	G	U	G	G		A	G	A	G	C	C	G	C	S	S	S	S	IC		IC	IC	IC	IC	IC	IC	S	S		LC
3CCU.cif1	23S RIBOSOMAL RNA	1ffk_0_kt7.cif	13	1.6	HIT#1380	0.C.1146.	0.G.1217.	0.C.1147.	0.G.1216.	0.C.1148.		0.A.1215.	0.G.1151.	0.A.1152.	0.G.1214.	0.C.1153.	0.C.1213.	0.A.1154.	0.C.1212.	C	G	C	G	C		A	G	A	G	C	C	A	C	S	S	S	S	IC		IC	IC	IC	IC	IC	IC	IC	S		LC
3CCU.cif1	23S RIBOSOMAL RNA	1ffk_0_kt7.cif	13	1.219	HIT#1381	0.C.42.	0.G.149.	0.U.43.	0.A.148.	0.G.44.		0.A.113.	0.G.47.	0.A.48.	0.A.114.	0.A.49.	0.G.112.	0.G.50.	0.C.111.	C	G	U	A	G		A	G	A	A	A	G	G	C	S	S	S	S	JC		JC	JC	JC	JC	JC	JC	S	S	4	LC
3CCU.cif1	23S RIBOSOMAL RNA	1ffk_0_kt7.cif	13	0.159	HIT#1382	0.G.92.	0.C.82.	0.C.93.	0.G.81.	0.G.94.		0.A.80.	0.G.97.	0.A.98.	0.G.79.	0.A.99.	0.G.78.	0.C.100.	0.G.77.	G	C	C	G	G		A	G	A	G	A	G	C	G	S	SHP	S	SHP	IC		HPIC	IC	IC	HPIC	IC	HPIC	S	SHP		LC
3CCU.cif1	23S RIBOSOMAL RNA	3d2g_A_kj.cif	12	1.919	HIT#1383	0.U.2640.	0.A.2624.	0.C.2641.	0.G.2623.	0.G.2642.	0.A.2622.	0.U.1835.	0.A.1840.	0.C.1841.	0.C.1834.	0.A.1843.		0.C.1844.		U	A	C	G	G	A	U	A	C	C	A		C		S	S	S	S	JC	JC	HC	HC	HC	HC	S		S		5	LR
3CCU.cif1	23S RIBOSOMAL RNA	3d2g_A_kj.cif	12	1.686	HIT#1384		0.U.864.	0.C.783.	0.G.863.	0.A.784.		0.A.1485.	0.U.1457.	0.A.1459.	0.G.1484.	0.G.1460.	0.C.1483.	0.U.1461.	0.A.1482.		U	C	G	A		A	U	A	G	G	C	U	A		S	S	S	S		IC	IC	IC	IC	S	S	S	S		LR
3CCU.cif1	23S RIBOSOMAL RNA	3d2g_A_kj.cif	12	1.276	HIT#1385	0.U.900.	0.C.764.	0.G.901.	0.C.763.	0.G.902.	0.C.762.	0.A.643.	0.A.1355.	0.A.1358.	0.G.642.	0.C.1360.	0.G.641.			U	C	G	C	G	C	A	A	A	G	C	G			IC	IC	S	S	S	S	JC	JC	JC	JC	S	S			5	LC
3CCU.cif1	23S RIBOSOMAL RNA	3d2g_A_kj.cif	13	1.454	HIT#1386	0.U.900.		0.G.901.	0.C.764.	0.G.902.	0.C.763.	0.A.643.	0.A.1355.	0.A.1358.	0.G.642.	0.C.1360.	0.G.641.	0.C.1361.	0.G.640.	U		G	C	G	C	A	A	A	G	C	G	C	G	IC		S	IC	S	S	JC	JC	JC	JC	S	S	S	S	5	LC
3CCU.cif1	23S RIBOSOMAL RNA	3d2g_A_kj.cif	13	1.284	HIT#1387	0.U.900.	0.C.764.	0.G.901.	0.C.763.	0.G.902.	0.C.762.	0.A.643.	0.A.1355.	0.A.1358.	0.G.642.		0.G.641.	0.C.1361.	0.G.640.	U	C	G	C	G	C	A	A	A	G		G	C	G	IC	IC	S	S	S	S	JC	JC	JC	JC		S	S	S	5	LC
3CCU.cif1	23S RIBOSOMAL RNA	3d2g_A_kj.cif	14	1.515	HIT#1388	0.C.1083.	0.G.1076.	0.C.1084.	0.G.1075.	0.C.1085.	0.G.1074.	0.A.1259.	0.U.1096.	0.A.1098.	0.G.1258.	0.G.1099.	0.C.1257.	0.G.1100.	0.C.1256.	C	G	C	G	C	G	A	U	A	G	G	C	G	C	S	S	S	S	S	S	IC	IC	IC	IC	S	S	S	S		LR
3CCU.cif1	23S RIBOSOMAL RNA	3d2g_A_kj.cif	14	1.156	HIT#1389	0.G.1785.	0.U.1807.	0.C.1786.	0.G.1806.	0.C.1787.	0.G.1805.	0.A.2875.	0.G.2882.	0.A.2883.	0.G.2874.	0.G.2884.	0.C.2873.	0.A.2885.	0.U.2872.	G	U	C	G	C	G	A	G	A	G	G	C	A	U	S	S	S	S	S	S	HC	HC	HC	HC	S	S	S	S		LR
3CCV.cif1	23S RIBOSOMAL RNA	1ffk_0_kt7.cif	12	1.543	HIT#1390	0.C.1025.	0.G.941.	0.U.1026.	0.G.940.	0.G.1027.		0.A.939.	0.G.1031.	0.A.1032.	0.G.938.	0.C.1033.	0.C.937.	0.G.1034.		C	G	U	G	G		A	G	A	G	C	C	G		S	S	S	S	IC		IC	IC	IC	IC	IC	IC	S			LC
3CCV.cif1	23S RIBOSOMAL RNA	1ffk_0_kt7.cif	12	1.534	HIT#1391		0.C.1343.	0.G.1312.	0.C.1342.	0.A.1313.		0.A.1341.	0.G.1316.	0.A.1317.	0.G.1340.	0.A.1318.	0.G.1339.	0.G.1319.	0.U.1338.		C	G	C	A		A	G	A	G	A	G	G	U		S	S	S	IC		IC	IC	IC	IC	IC	IC	S	S		LC
3CCV.cif1	23S RIBOSOMAL RNA	1ffk_0_kt7.cif	12	1.503	HIT#1392	0.C.1025.	0.G.941.	0.U.1026.	0.G.940.	0.G.1027.		0.A.939.	0.G.1031.	0.A.1032.	0.G.938.	0.C.1033.	0.C.937.		0.C.936.	C	G	U	G	G		A	G	A	G	C	C		C	S	S	S	S	IC		IC	IC	IC	IC	IC	IC		S		LC
3CCV.cif1	23S RIBOSOMAL RNA	1ffk_0_kt7.cif	12	1.476	HIT#1393	0.G.1311.	0.C.1343.	0.G.1312.	0.C.1342.	0.A.1313.		0.A.1341.	0.G.1316.	0.A.1317.	0.G.1340.	0.A.1318.	0.G.1339.		0.U.1338.	G	C	G	C	A		A	G	A	G	A	G		U	S	S	S	S	IC		IC	IC	IC	IC	IC	IC		S		LC
3CCV.cif1	23S RIBOSOMAL RNA	1ffk_0_kt7.cif	13	1.863	HIT#1394	0.C.42.	0.G.149.	0.U.43.	0.A.148.	0.G.44.		0.A.113.	0.G.47.	0.A.48.	0.G.112.	0.A.49.	0.C.111.	0.G.50.	0.C.110.	C	G	U	A	G		A	G	A	G	A	C	G	C	S	S	S	S	JC		JC	JC	JC	JC	JC	S	S	S	4	LC
3CCV.cif1	23S RIBOSOMAL RNA	1ffk_0_kt7.cif	13	1.582	HIT#1395	0.C.1146.	0.G.1217.	0.C.1147.	0.G.1216.	0.C.1148.		0.A.1215.	0.G.1151.	0.A.1152.	0.G.1214.	0.C.1153.	0.C.1213.	0.A.1154.	0.C.1212.	C	G	C	G	C		A	G	A	G	C	C	A	C	S	S	S	S	IC		IC	IC	IC	IC	IC	IC	IC	S		LC
3CCV.cif1	23S RIBOSOMAL RNA	1ffk_0_kt7.cif	13	1.214	HIT#1396	0.C.42.	0.G.149.	0.U.43.	0.A.148.	0.G.44.		0.A.113.	0.G.47.	0.A.48.	0.A.114.	0.A.49.	0.G.112.	0.G.50.	0.C.111.	C	G	U	A	G		A	G	A	A	A	G	G	C	S	S	S	S	JC		JC	JC	JC	JC	JC	JC	S	S	4	LC
3CCV.cif1	23S RIBOSOMAL RNA	1ffk_0_kt7.cif	13	0.173	HIT#1397	0.G.92.	0.C.82.	0.C.93.	0.G.81.	0.G.94.		0.A.80.	0.G.97.	0.A.98.	0.G.79.	0.A.99.	0.G.78.	0.C.100.	0.G.77.	G	C	C	G	G		A	G	A	G	A	G	C	G	S	SHP	S	SHP	IC		HPIC	IC	IC	HPIC	IC	HPIC	S	SHP		LC
3CCV.cif1	23S RIBOSOMAL RNA	3d2g_A_kj.cif	12	1.921	HIT#1398	0.U.2640.	0.A.2624.	0.C.2641.	0.G.2623.	0.G.2642.	0.A.2622.	0.U.1835.	0.A.1840.	0.C.1841.	0.C.1834.	0.A.1843.		0.C.1844.		U	A	C	G	G	A	U	A	C	C	A		C		S	S	S	S	JC	JC	HC	HC	HC	HC	S		S		5	LR
3CCV.cif1	23S RIBOSOMAL RNA	3d2g_A_kj.cif	12	1.712	HIT#1399		0.G.941.	0.U.1026.	0.G.940.	0.G.1027.		0.A.939.	0.G.1031.	0.A.1032.	0.G.938.	0.C.1033.	0.C.937.	0.G.1034.	0.C.936.		G	U	G	G		A	G	A	G	C	C	G	C		S	S	S	IC		IC	IC	IC	IC	IC	IC	S	S		LC
3CCV.cif1	23S RIBOSOMAL RNA	3d2g_A_kj.cif	12	1.673	HIT#1400		0.U.864.	0.C.783.	0.G.863.	0.A.784.		0.A.1485.	0.U.1457.	0.A.1459.	0.G.1484.	0.G.1460.	0.C.1483.	0.U.1461.	0.A.1482.		U	C	G	A		A	U	A	G	G	C	U	A		S	S	S	S		IC	IC	IC	IC	S	S	S	S		LR
3CCV.cif1	23S RIBOSOMAL RNA	3d2g_A_kj.cif	13	1.461	HIT#1401	0.U.900.		0.G.901.	0.C.764.	0.G.902.	0.C.763.	0.A.643.	0.A.1355.	0.A.1358.	0.G.642.	0.C.1360.	0.G.641.	0.C.1361.	0.G.640.	U		G	C	G	C	A	A	A	G	C	G	C	G	IC		S	IC	S	S	JC	JC	JC	JC	S	S	S	S	5	LC
3CCV.cif1	23S RIBOSOMAL RNA	3d2g_A_kj.cif	13	1.261	HIT#1402	0.U.900.	0.C.764.	0.G.901.	0.C.763.	0.G.902.	0.C.762.	0.A.643.	0.A.1355.	0.A.1358.	0.G.642.		0.G.641.	0.C.1361.	0.G.640.	U	C	G	C	G	C	A	A	A	G		G	C	G	IC	IC	S	S	S	S	JC	JC	JC	JC		S	S	S	5	LC
3CCV.cif1	23S RIBOSOMAL RNA	3d2g_A_kj.cif	14	1.521	HIT#1403	0.C.1083.	0.G.1076.	0.C.1084.	0.G.1075.	0.C.1085.	0.G.1074.	0.A.1259.	0.U.1096.	0.A.1098.	0.G.1258.	0.G.1099.	0.C.1257.	0.G.1100.	0.C.1256.	C	G	C	G	C	G	A	U	A	G	G	C	G	C	S	S	S	S	S	S	IC	IC	IC	IC	S	S	S	S		LR
3CCV.cif1	23S RIBOSOMAL RNA	3d2g_A_kj.cif	14	1.163	HIT#1404	0.G.1785.	0.U.1807.	0.C.1786.	0.G.1806.	0.C.1787.	0.G.1805.	0.A.2875.	0.G.2882.	0.A.2883.	0.G.2874.	0.G.2884.	0.C.2873.	0.A.2885.	0.U.2872.	G	U	C	G	C	G	A	G	A	G	G	C	A	U	S	S	S	S	S	S	HC	HC	HC	HC	S	S	S	S		LR
3CD6.cif1	23S RIBOSOMAL RNA	1ffk_0_kt7.cif	12	1.51	HIT#1405		0.C.1343.	0.G.1312.	0.C.1342.	0.A.1313.		0.A.1341.	0.G.1316.	0.A.1317.	0.G.1340.	0.A.1318.	0.G.1339.	0.G.1319.	0.U.1338.		C	G	C	A		A	G	A	G	A	G	G	U		S	S	S	IC		IC	IC	IC	IC	IC	IC	S	S		LC
3CD6.cif1	23S RIBOSOMAL RNA	1ffk_0_kt7.cif	12	1.466	HIT#1406	0.G.1311.	0.C.1343.	0.G.1312.	0.C.1342.	0.A.1313.		0.A.1341.	0.G.1316.	0.A.1317.	0.G.1340.	0.A.1318.	0.G.1339.		0.U.1338.	G	C	G	C	A		A	G	A	G	A	G		U	S	S	S	S	IC		IC	IC	IC	IC	IC	IC		S		LC
3CD6.cif1	23S RIBOSOMAL RNA	1ffk_0_kt7.cif	12	1.154	HIT#1407	0.C.42.	0.G.149.	0.U.43.	0.A.148.	0.G.44.		0.A.113.	0.G.47.	0.A.48.	0.A.114.		0.G.112.	0.G.50.	0.C.111.	C	G	U	A	G		A	G	A	A		G	G	C	S	S	S	S	JC		JC	JC	JC	JC		JC	S	S	4	LC
3CD6.cif1	23S RIBOSOMAL RNA	1ffk_0_kt7.cif	13	1.879	HIT#1408	0.C.42.	0.G.149.	0.U.43.	0.A.148.	0.G.44.		0.A.113.	0.G.47.	0.A.48.	0.G.112.	0.A.49.	0.C.111.	0.G.50.	0.C.110.	C	G	U	A	G		A	G	A	G	A	C	G	C	S	S	S	S	JC		JC	JC	JC	JC	JC	S	S	S	4	LC
3CD6.cif1	23S RIBOSOMAL RNA	1ffk_0_kt7.cif	13	1.598	HIT#1409	0.C.1025.	0.G.941.	0.U.1026.	0.G.940.	0.G.1027.		0.A.939.	0.G.1031.	0.A.1032.	0.G.938.	0.C.1033.	0.C.937.	0.G.1034.	0.C.936.	C	G	U	G	G		A	G	A	G	C	C	G	C	S	S	S	S	IC		IC	IC	IC	IC	IC	IC	S	S		LC
3CD6.cif1	23S RIBOSOMAL RNA	1ffk_0_kt7.cif	13	1.594	HIT#1410	0.C.1146.	0.G.1217.	0.C.1147.	0.G.1216.	0.C.1148.		0.A.1215.	0.G.1151.	0.A.1152.	0.G.1214.	0.C.1153.	0.C.1213.	0.A.1154.	0.C.1212.	C	G	C	G	C		A	G	A	G	C	C	A	C	S	S	S	S	IC		IC	IC	IC	IC	IC	IC	IC	S		LC
3CD6.cif1	23S RIBOSOMAL RNA	1ffk_0_kt7.cif	13	0.139	HIT#1411	0.G.92.	0.C.82.	0.C.93.	0.G.81.	0.G.94.		0.A.80.	0.G.97.	0.A.98.	0.G.79.	0.A.99.	0.G.78.	0.C.100.	0.G.77.	G	C	C	G	G		A	G	A	G	A	G	C	G	S	SHP	S	SHP	IC		HPIC	IC	IC	HPIC	IC	HPIC	S	SHP		LC
3CD6.cif1	23S RIBOSOMAL RNA	3d2g_A_kj.cif	12	1.963	HIT#1412	0.G.1600.	0.C.1594.	0.G.1601.	0.C.1593.	0.C.1602.	0.G.1592.	0.A.1590.	0.G.1605.	0.A.1606.	0.G.1589.	0.A.1607.		0.G.1608.		G	C	G	C	C	G	A	G	A	G	A		G		S	S	S	S	S	S	IC	IC	IC	IC	IC		S			LC
3CD6.cif1	23S RIBOSOMAL RNA	3d2g_A_kj.cif	12	1.922	HIT#1413	0.U.2640.	0.A.2624.	0.C.2641.	0.G.2623.	0.G.2642.	0.A.2622.	0.U.1835.	0.A.1840.	0.C.1841.	0.C.1834.	0.A.1843.		0.C.1844.		U	A	C	G	G	A	U	A	C	C	A		C		S	S	S	S	JC	JC	HC	HC	HC	HC	S		S		5	LR
3CD6.cif1	23S RIBOSOMAL RNA	3d2g_A_kj.cif	12	1.666	HIT#1414		0.U.864.	0.C.783.	0.G.863.	0.A.784.		0.A.1485.	0.U.1457.	0.A.1459.	0.G.1484.	0.G.1460.	0.C.1483.	0.U.1461.	0.A.1482.		U	C	G	A		A	U	A	G	G	C	U	A		S	S	S	S		IC	IC	IC	IC	S	S	S	S		LR
3CD6.cif1	23S RIBOSOMAL RNA	3d2g_A_kj.cif	12	1.27	HIT#1415	0.U.900.	0.C.764.	0.G.901.	0.C.763.	0.G.902.	0.C.762.	0.A.643.	0.A.1355.	0.A.1358.	0.G.642.	0.C.1360.	0.G.641.			U	C	G	C	G	C	A	A	A	G	C	G			IC	IC	S	S	S	S	JC	JC	JC	JC	S	S			5	LC
3CD6.cif1	23S RIBOSOMAL RNA	3d2g_A_kj.cif	13	1.445	HIT#1416	0.U.900.		0.G.901.	0.C.764.	0.G.902.	0.C.763.	0.A.643.	0.A.1355.	0.A.1358.	0.G.642.	0.C.1360.	0.G.641.	0.C.1361.	0.G.640.	U		G	C	G	C	A	A	A	G	C	G	C	G	IC		S	IC	S	S	JC	JC	JC	JC	S	S	S	S	5	LC
3CD6.cif1	23S RIBOSOMAL RNA	3d2g_A_kj.cif	13	1.283	HIT#1417	0.U.900.	0.C.764.	0.G.901.	0.C.763.	0.G.902.	0.C.762.	0.A.643.	0.A.1355.	0.A.1358.	0.G.642.		0.G.641.	0.C.1361.	0.G.640.	U	C	G	C	G	C	A	A	A	G		G	C	G	IC	IC	S	S	S	S	JC	JC	JC	JC		S	S	S	5	LC
3CD6.cif1	23S RIBOSOMAL RNA	3d2g_A_kj.cif	14	1.51	HIT#1418	0.C.1083.	0.G.1076.	0.C.1084.	0.G.1075.	0.C.1085.	0.G.1074.	0.A.1259.	0.U.1096.	0.A.1098.	0.G.1258.	0.G.1099.	0.C.1257.	0.G.1100.	0.C.1256.	C	G	C	G	C	G	A	U	A	G	G	C	G	C	S	S	S	S	S	S	IC	IC	IC	IC	S	S	S	S		LR
3CD6.cif1	23S RIBOSOMAL RNA	3d2g_A_kj.cif	14	1.14	HIT#1419	0.G.1785.	0.U.1807.	0.C.1786.	0.G.1806.	0.C.1787.	0.G.1805.	0.A.2875.	0.G.2882.	0.A.2883.	0.G.2874.	0.G.2884.	0.C.2873.	0.A.2885.	0.U.2872.	G	U	C	G	C	G	A	G	A	G	G	C	A	U	S	S	S	S	S	S	HC	HC	HC	HC	S	S	S	S		LR
3CF5.cif1	RRNA-23S RIBOSOMAL RNA	1ffk_0_kt7.cif	12	1.585	HIT#1420	X.C.45.		X.C.46.	X.G.156.	X.G.47.		X.A.116.	X.G.50.	X.A.51.	X.A.117.	X.A.52.	X.G.115.	X.G.53.	X.C.114.	C		C	G	G		A	G	A	A	A	G	G	C	S		S	S	JC		JC	JC	JC	JC	JC	JC	S	S	5	LC
3CF5.cif1	RRNA-23S RIBOSOMAL RNA	1ffk_0_kt7.cif	13	1.917	HIT#1421	X.G.95.	X.C.85.	X.C.96.	X.G.84.	X.U.97.		X.A.83.	X.G.100.	X.A.101.	X.G.82.	X.C.102.	X.C.81.	X.U.103.	X.A.80.	G	C	C	G	U		A	G	A	G	C	C	U	A	S	SHP	S	SHP	IC		HPIC	IC	IC	HPIC	IC	HPIC	S	SHP		LC
3CF5.cif1	RRNA-23S RIBOSOMAL RNA	1ffk_0_kt7.cif	13	1.832	HIT#1422	X.C.45.	X.G.156.	X.C.46.	X.G.155.	X.G.47.		X.A.116.	X.G.50.	X.A.51.	X.A.117.	X.A.52.	X.C.114.	X.G.53.	X.C.113.	C	G	C	G	G		A	G	A	A	A	C	G	C	S	S	S	S	JC		JC	JC	JC	JC	JC	S	S	S	5	LC
3CF5.cif1	RRNA-23S RIBOSOMAL RNA	1ffk_0_kt7.cif	13	1.601	HIT#1423	X.G.1220.	X.C.1252.	X.C.1221.	X.G.1251.	X.G.1222.		X.A.1250.	X.G.1225.	X.A.1226.	X.G.1249.	X.A.1227.	X.G.1248.	X.G.1228.	X.U.1247.	G	C	C	G	G		A	G	A	G	A	G	G	U	S	S	S	S	IC		IC	IC	IC	IC	IC	IC	S	S		LC
3CF5.cif1	RRNA-23S RIBOSOMAL RNA	3d2g_A_kj.cif	12	1.868	HIT#1424	X.U.2584.	X.A.2568.	X.C.2585.	X.G.2567.	X.G.2586.	X.A.2566.	X.U.1770.	X.A.1775.	X.A.1776.	X.U.1769.	X.U.1778.		X.C.1779.		U	A	C	G	G	A	U	A	A	U	U		C		S	S	S	S	JC	JC	JC	JC	JC	JC	JC		JC		3,5	LR
3CF5.cif1	RRNA-23S RIBOSOMAL RNA	3d2g_A_kj.cif	12	1.439	HIT#1425	X.G.1571.	X.C.1451.	X.C.1572.	X.G.1450.	X.G.1573.	X.C.1449.	X.A.1493.	X.C.1531.	X.A.1532.	X.A.1492.	X.G.1533.		X.A.1534.		G	C	C	G	G	C	A	C	A	A	G		A		SJP	S	SJP	S	SJP	S	IC	IC	IC	IC	S		S			LR
3CF5.cif1	RRNA-23S RIBOSOMAL RNA	3d2g_A_kj.cif	13	1.628	HIT#1426		X.U.784.	X.C.705.	X.G.783.	X.A.706.	X.U.782.	X.A.1391.	X.U.1365.	X.A.1367.	X.G.1390.	X.G.1368.	X.C.1389.	X.G.1369.	X.C.1388.		U	C	G	A	U	A	U	A	G	G	C	G	C		S	S	S	S	S	IC	IC	IC	IC	S	S	S	S		LR
3CF5.cif1	RRNA-23S RIBOSOMAL RNA	3d2g_A_kj.cif	13	1.363	HIT#1427	X.G.1571.	X.C.1451.	X.C.1572.	X.G.1450.	X.G.1573.		X.A.1493.	X.C.1531.	X.A.1532.	X.A.1492.	X.G.1533.	X.C.1491.	X.A.1534.	X.U.1490.	G	C	C	G	G		A	C	A	A	G	C	A	U	SJP	S	SJP	S	SJP		IC	IC	IC	IC	S	S	S	S		LR
3CF5.cif1	RRNA-23S RIBOSOMAL RNA	3d2g_A_kj.cif	14	1.467	HIT#1428	X.C.996.	X.G.989.	X.C.997.	X.G.988.	X.C.998.	X.G.987.	X.A.1166.	X.U.1010.	X.A.1012.	X.G.1165.	X.G.1013.	X.C.1164.	X.G.1014.	X.C.1163.	C	G	C	G	C	G	A	U	A	G	G	C	G	C	S	S	S	S	S	S	IC	IC	IC	IC	S	S	S	S		LR
3CF5.cif1	RRNA-23S RIBOSOMAL RNA	3d2g_A_kj.cif	14	1.403	HIT#1429	X.C.2517.	X.G.2504.	X.C.2518.	X.G.2503.	X.C.2519.	X.G.2502.	X.A.2744.	X.U.2719.	X.A.2721.	X.G.2743.	X.C.2722.	X.G.2742.	X.C.2723.	X.G.2741.	C	G	C	G	C	G	A	U	A	G	C	G	C	G	S	S	S	S	S	S	IC	IC	IC	IC	S	S	S	S		LR
3CF5.cif1	RRNA-23S RIBOSOMAL RNA	3d2g_A_kj.cif	14	1.383	HIT#1430	X.U.820.	X.C.686.	X.A.821.	X.U.685.	X.G.822.	X.C.684.	X.A.595.	X.C.1264.	X.A.1267.	X.G.594.	X.G.1269.	X.C.593.	X.C.1270.	X.G.592.	U	C	A	U	G	C	A	C	A	G	G	C	C	G	IC	IC	S	S	S	S	JC	JC	JC	JC	S	S	S	S	5	LC
3CMA.cif1	23S RIBOSOMAL RNA	1ffk_0_kt7.cif	12	1.563	HIT#1431		0.C.1343.	0.G.1312.	0.C.1342.	0.A.1313.		0.A.1341.	0.G.1316.	0.A.1317.	0.G.1340.	0.A.1318.	0.G.1339.	0.G.1319.	0.U.1338.		C	G	C	A		A	G	A	G	A	G	G	U		S	S	S	IC		IC	IC	IC	IC	IC	IC	S	S		LC
3CMA.cif1	23S RIBOSOMAL RNA	1ffk_0_kt7.cif	12	1.485	HIT#1432	0.G.1311.	0.C.1343.	0.G.1312.	0.C.1342.	0.A.1313.		0.A.1341.	0.G.1316.	0.A.1317.	0.G.1340.	0.A.1318.	0.G.1339.		0.U.1338.	G	C	G	C	A		A	G	A	G	A	G		U	S	S	S	S	IC		IC	IC	IC	IC	IC	IC		S		LC
3CMA.cif1	23S RIBOSOMAL RNA	1ffk_0_kt7.cif	12	0.186	HIT#1433	0.G.92.	0.C.82.	0.C.93.	0.G.81.	0.G.94.		0.A.80.	0.G.97.	0.A.98.	0.G.79.	0.A.99.		0.C.100.	0.G.77.	G	C	C	G	G		A	G	A	G	A		C	G	S	SHP	S	SHP	IC		HPIC	IC	IC	HPIC	IC		S	SHP		LC
3CMA.cif1	23S RIBOSOMAL RNA	1ffk_0_kt7.cif	13	1.868	HIT#1434	0.C.42.	0.G.149.	0.U.43.	0.A.148.	0.G.44.		0.A.113.	0.G.47.	0.A.48.	0.G.112.	0.A.49.	0.C.111.	0.G.50.	0.C.110.	C	G	U	A	G		A	G	A	G	A	C	G	C	S	S	S	S	JC		JC	JC	JC	JC	JC	S	S	S	4	LC
3CMA.cif1	23S RIBOSOMAL RNA	1ffk_0_kt7.cif	13	1.577	HIT#1435	0.C.1025.	0.G.941.	0.U.1026.	0.G.940.	0.G.1027.		0.A.939.	0.G.1031.	0.A.1032.	0.G.938.	0.C.1033.	0.C.937.	0.G.1034.	0.C.936.	C	G	U	G	G		A	G	A	G	C	C	G	C	S	S	S	S	IC		IC	IC	IC	IC	IC	IC	S	S		LC
3CMA.cif1	23S RIBOSOMAL RNA	1ffk_0_kt7.cif	13	1.533	HIT#1436	0.C.1146.	0.G.1217.	0.C.1147.	0.G.1216.	0.C.1148.		0.A.1215.	0.G.1151.	0.A.1152.	0.G.1214.	0.C.1153.	0.C.1213.	0.A.1154.	0.C.1212.	C	G	C	G	C		A	G	A	G	C	C	A	C	S	S	S	S	IC		IC	IC	IC	IC	IC	IC	IC	S		LC
3CMA.cif1	23S RIBOSOMAL RNA	1ffk_0_kt7.cif	13	1.213	HIT#1437	0.C.42.	0.G.149.	0.U.43.	0.A.148.	0.G.44.		0.A.113.	0.G.47.	0.A.48.	0.A.114.	0.A.49.	0.G.112.	0.G.50.	0.C.111.	C	G	U	A	G		A	G	A	A	A	G	G	C	S	S	S	S	JC		JC	JC	JC	JC	JC	JC	S	S	4	LC
3CMA.cif1	23S RIBOSOMAL RNA	3d2g_A_kj.cif	12	1.895	HIT#1438	0.U.2640.	0.A.2624.	0.C.2641.	0.G.2623.	0.G.2642.	0.A.2622.	0.U.1835.	0.A.1840.	0.C.1841.	0.C.1834.	0.A.1843.		0.C.1844.		U	A	C	G	G	A	U	A	C	C	A		C		S	S	S	S	JCJP	JCJP	HC	HC	HC	HC	S		S		5	LR
3CMA.cif1	23S RIBOSOMAL RNA	3d2g_A_kj.cif	14	1.526	HIT#1439	0.C.1083.	0.G.1076.	0.C.1084.	0.G.1075.	0.C.1085.	0.G.1074.	0.A.1259.	0.U.1096.	0.A.1098.	0.G.1258.	0.G.1099.	0.C.1257.	0.G.1100.	0.C.1256.	C	G	C	G	C	G	A	U	A	G	G	C	G	C	S	S	S	S	S	S	IC	IC	IC	IC	S	S	S	S		LR
3CMA.cif1	23S RIBOSOMAL RNA	3d2g_A_kj.cif	14	1.256	HIT#1440	0.U.900.	0.C.764.	0.G.901.	0.C.763.	0.G.902.	0.C.762.	0.A.643.	0.A.1355.	0.A.1358.	0.G.642.	0.C.1360.	0.G.641.	0.C.1361.	0.G.640.	U	C	G	C	G	C	A	A	A	G	C	G	C	G	IC	IC	S	S	S	S	JC	JC	JC	JC	S	S	S	S	5	LC
3CMA.cif1	23S RIBOSOMAL RNA	3d2g_A_kj.cif	14	1.148	HIT#1441	0.G.1785.	0.U.1807.	0.C.1786.	0.G.1806.	0.C.1787.	0.G.1805.	0.A.2875.	0.G.2882.	0.A.2883.	0.G.2874.	0.G.2884.	0.C.2873.	0.A.2885.	0.U.2872.	G	U	C	G	C	G	A	G	A	G	G	C	A	U	S	S	S	S	S	S	HC	HC	HC	HC	S	S	S	S		LR
3CME.cif1	50S RIBOSOMAL RNA	1ffk_0_kt7.cif	12	1.917	HIT#1442		0.G.149.	0.U.43.	0.A.148.	0.G.44.		0.A.113.	0.G.47.	0.A.48.	0.G.112.	0.A.49.	0.C.111.	0.G.50.	0.C.110.		G	U	A	G		A	G	A	G	A	C	G	C		S	S	S	JC		JC	JC	JC	JC	JC	S	S	S	4	LC
3CME.cif1	50S RIBOSOMAL RNA	1ffk_0_kt7.cif	12	1.836	HIT#1443	0.C.42.	0.G.149.	0.U.43.	0.A.148.	0.G.44.		0.A.113.	0.A.45.	0.A.48.	0.A.114.	0.A.49.	0.G.112.	0.G.50.		C	G	U	A	G		A	A	A	A	A	G	G		S	S	S	S	JC		JC	JC	JC	JC	JC	JC	S		4	LC
3CME.cif1	50S RIBOSOMAL RNA	1ffk_0_kt7.cif	12	1.571	HIT#1444		0.C.1343.	0.G.1312.	0.C.1342.	0.A.1313.		0.A.1341.	0.G.1316.	0.A.1317.	0.G.1340.	0.A.1318.	0.G.1339.	0.G.1319.	0.U.1338.		C	G	C	A		A	G	A	G	A	G	G	U		S	S	S	IC		IC	IC	IC	IC	IC	IC	S	S		LC
3CME.cif1	50S RIBOSOMAL RNA	1ffk_0_kt7.cif	12	1.489	HIT#1445	0.G.1311.	0.C.1343.	0.G.1312.	0.C.1342.	0.A.1313.		0.A.1341.	0.G.1316.	0.A.1317.	0.G.1340.	0.A.1318.	0.G.1339.		0.U.1338.	G	C	G	C	A		A	G	A	G	A	G		U	S	S	S	S	IC		IC	IC	IC	IC	IC	IC		S		LC
3CME.cif1	50S RIBOSOMAL RNA	1ffk_0_kt7.cif	12	0.204	HIT#1446	0.G.92.	0.C.82.	0.C.93.	0.G.81.	0.G.94.		0.A.80.	0.G.97.	0.A.98.	0.G.79.	0.A.99.		0.C.100.	0.G.77.	G	C	C	G	G		A	G	A	G	A		C	G	S	SHP	S	SHP	IC		HPIC	IC	IC	HPIC	IC		S	SHP		LC
3CME.cif1	50S RIBOSOMAL RNA	1ffk_0_kt7.cif	13	1.541	HIT#1447	0.C.1025.	0.G.941.	0.U.1026.	0.G.940.	0.G.1027.		0.A.939.	0.G.1031.	0.A.1032.	0.G.938.	0.C.1033.	0.C.937.	0.G.1034.	0.C.936.	C	G	U	G	G		A	G	A	G	C	C	G	C	S	S	S	S	IC		IC	IC	IC	IC	IC	IC	S	S		LC
3CME.cif1	50S RIBOSOMAL RNA	1ffk_0_kt7.cif	13	1.489	HIT#1448	0.C.1146.	0.G.1217.	0.C.1147.	0.G.1216.	0.C.1148.		0.A.1215.	0.G.1151.	0.A.1152.	0.G.1214.	0.C.1153.	0.C.1213.	0.A.1154.	0.C.1212.	C	G	C	G	C		A	G	A	G	C	C	A	C	S	S	S	S	IC		IC	IC	IC	IC	IC	IC	IC	S		LC
3CME.cif1	50S RIBOSOMAL RNA	3d2g_A_kj.cif	12	1.914	HIT#1449	0.U.2640.	0.A.2624.	0.C.2641.	0.G.2623.	0.G.2642.	0.A.2622.	0.U.1835.	0.A.1840.	0.C.1841.	0.C.1834.	0.A.1843.		0.C.1844.		U	A	C	G	G	A	U	A	C	C	A		C		S	S	S	S	JCJP	JCJP	HC	HC	HC	HC	S		S		5	LR
3CME.cif1	50S RIBOSOMAL RNA	3d2g_A_kj.cif	12	1.669	HIT#1450		0.U.864.	0.C.783.	0.G.863.	0.A.784.		0.A.1485.	0.U.1457.	0.A.1459.	0.G.1484.	0.G.1460.	0.C.1483.	0.U.1461.	0.A.1482.		U	C	G	A		A	U	A	G	G	C	U	A		S	S	S	S		IC	IC	IC	IC	S	S	S	S		LR
3CME.cif1	50S RIBOSOMAL RNA	3d2g_A_kj.cif	13	1.554	HIT#1451		0.G.1076.	0.C.1084.	0.G.1075.	0.C.1085.	0.G.1074.	0.A.1259.	0.U.1096.	0.A.1098.	0.G.1258.	0.G.1099.	0.C.1257.	0.G.1100.	0.C.1256.		G	C	G	C	G	A	U	A	G	G	C	G	C		S	S	S	S	S	IC	IC	IC	IC	S	S	S	S		LR
3CME.cif1	50S RIBOSOMAL RNA	3d2g_A_kj.cif	14	1.279	HIT#1452	0.U.900.	0.C.764.	0.G.901.	0.C.763.	0.G.902.	0.C.762.	0.A.643.	0.A.1355.	0.A.1358.	0.G.642.	0.C.1360.	0.G.641.	0.C.1361.	0.G.640.	U	C	G	C	G	C	A	A	A	G	C	G	C	G	IC	IC	S	S	S	S	JC	JC	JC	JC	S	S	S	S	5	LC
3CME.cif1	50S RIBOSOMAL RNA	3d2g_A_kj.cif	14	1.146	HIT#1453	0.G.1785.	0.U.1807.	0.C.1786.	0.G.1806.	0.C.1787.	0.G.1805.	0.A.2875.	0.G.2882.	0.A.2883.	0.G.2874.	0.G.2884.	0.C.2873.	0.A.2885.	0.U.2872.	G	U	C	G	C	G	A	G	A	G	G	C	A	U	S	S	S	S	S	S	HC	HC	HC	HC	S	S	S	S		LR
3CPW.cif1	23S RIBOSOMAL RNA	1ffk_0_kt7.cif	12	1.55	HIT#1454		0.C.1343.	0.G.1312.	0.C.1342.	0.A.1313.		0.A.1341.	0.G.1316.	0.A.1317.	0.G.1340.	0.A.1318.	0.G.1339.	0.G.1319.	0.U.1338.		C	G	C	A		A	G	A	G	A	G	G	U		S	S	S	IC		IC	IC	IC	IC	IC	IC	S	S		LC
3CPW.cif1	23S RIBOSOMAL RNA	1ffk_0_kt7.cif	12	1.501	HIT#1455	0.G.1311.	0.C.1343.	0.G.1312.	0.C.1342.	0.A.1313.		0.A.1341.	0.G.1316.	0.A.1317.	0.G.1340.	0.A.1318.	0.G.1339.		0.U.1338.	G	C	G	C	A		A	G	A	G	A	G		U	S	S	S	S	IC		IC	IC	IC	IC	IC	IC		S		LC
3CPW.cif1	23S RIBOSOMAL RNA	1ffk_0_kt7.cif	13	1.878	HIT#1456	0.C.42.	0.G.149.	0.U.43.	0.A.148.	0.G.44.		0.A.113.	0.G.47.	0.A.48.	0.G.112.	0.A.49.	0.C.111.	0.G.50.	0.C.110.	C	G	U	A	G		A	G	A	G	A	C	G	C	S	S	S	S	JC		JC	JC	JC	JC	JC	S	S	S	4	LC
3CPW.cif1	23S RIBOSOMAL RNA	1ffk_0_kt7.cif	13	1.597	HIT#1457	0.C.1025.	0.G.941.	0.C.1026.	0.G.940.	0.G.1027.		0.A.939.	0.G.1031.	0.A.1032.	0.G.938.	0.C.1033.	0.C.937.	0.G.1034.	0.C.936.	C	G	C	G	G		A	G	A	G	C	C	G	C	S	S	S	S	IC		IC	IC	IC	IC	IC	IC	S	S		LC
3CPW.cif1	23S RIBOSOMAL RNA	1ffk_0_kt7.cif	13	1.596	HIT#1458	0.C.1146.	0.G.1217.	0.C.1147.	0.G.1216.	0.C.1148.		0.A.1215.	0.G.1151.	0.A.1152.	0.G.1214.	0.C.1153.	0.C.1213.	0.A.1154.	0.C.1212.	C	G	C	G	C		A	G	A	G	C	C	A	C	S	S	S	S	IC		IC	IC	IC	IC	IC	IC	IC	S		LC
3CPW.cif1	23S RIBOSOMAL RNA	1ffk_0_kt7.cif	13	1.217	HIT#1459	0.C.42.	0.G.149.	0.U.43.	0.A.148.	0.G.44.		0.A.113.	0.G.47.	0.A.48.	0.A.114.	0.A.49.	0.G.112.	0.G.50.	0.C.111.	C	G	U	A	G		A	G	A	A	A	G	G	C	S	S	S	S	JC		JC	JC	JC	JC	JC	JC	S	S	4	LC
3CPW.cif1	23S RIBOSOMAL RNA	1ffk_0_kt7.cif	13	0.131	HIT#1460	0.G.92.	0.C.82.	0.C.93.	0.G.81.	0.G.94.		0.A.80.	0.G.97.	0.A.98.	0.G.79.	0.A.99.	0.G.78.	0.C.100.	0.G.77.	G	C	C	G	G		A	G	A	G	A	G	C	G	S	SHP	S	SHP	IC		HPIC	IC	IC	HPIC	IC	HPIC	S	SHP		LC
3CPW.cif1	23S RIBOSOMAL RNA	3d2g_A_kj.cif	12	1.902	HIT#1461	0.U.2640.	0.A.2624.	0.C.2641.	0.G.2623.	0.G.2642.	0.A.2622.	0.U.1835.	0.A.1840.	0.C.1841.	0.C.1834.	0.A.1843.		0.C.1844.		U	A	C	G	G	A	U	A	C	C	A		C		S	S	S	S	JCJP	JCJP	HC	HC	HC	HC	S		S		5	LR
3CPW.cif1	23S RIBOSOMAL RNA	3d2g_A_kj.cif	13	1.637	HIT#1462		0.C.2560.	0.G.2574.	0.C.2559.	0.C.2575.	0.G.2558.	0.A.2799.	0.U.2774.	0.A.2776.	0.G.2798.	0.G.2777.	0.C.2797.	0.A.2778.	0.U.2796.		C	G	C	C	G	A	U	A	G	G	C	A	U		S	S	S	S	S	IC	IC	IC	IC	S	S	S	S		LR
3CPW.cif1	23S RIBOSOMAL RNA	3d2g_A_kj.cif	13	1.446	HIT#1463	0.U.900.		0.G.901.	0.C.764.	0.G.902.	0.C.763.	0.A.643.	0.A.1355.	0.A.1358.	0.G.642.	0.C.1360.	0.G.641.	0.C.1361.	0.G.640.	U		G	C	G	C	A	A	A	G	C	G	C	G	IC		S	IC	S	S	JC	JC	JC	JC	S	S	S	S	5	LC
3CPW.cif1	23S RIBOSOMAL RNA	3d2g_A_kj.cif	13	1.269	HIT#1464	0.U.900.	0.C.764.	0.G.901.	0.C.763.	0.G.902.	0.C.762.	0.A.643.	0.A.1355.	0.A.1358.	0.G.642.		0.G.641.	0.C.1361.	0.G.640.	U	C	G	C	G	C	A	A	A	G		G	C	G	IC	IC	S	S	S	S	JC	JC	JC	JC		S	S	S	5	LC
3CPW.cif1	23S RIBOSOMAL RNA	3d2g_A_kj.cif	13	1.262	HIT#1465	0.U.900.	0.C.764.	0.G.901.	0.C.763.	0.G.902.	0.C.762.	0.A.643.	0.A.1355.	0.A.1358.	0.G.642.	0.C.1360.	0.G.641.	0.C.1361.		U	C	G	C	G	C	A	A	A	G	C	G	C		IC	IC	S	S	S	S	JC	JC	JC	JC	S	S	S		5	LC
3CPW.cif1	23S RIBOSOMAL RNA	3d2g_A_kj.cif	14	1.516	HIT#1466	0.C.1083.	0.G.1076.	0.C.1084.	0.G.1075.	0.C.1085.	0.G.1074.	0.A.1259.	0.U.1096.	0.A.1098.	0.G.1258.	0.G.1099.	0.C.1257.	0.G.1100.	0.C.1256.	C	G	C	G	C	G	A	U	A	G	G	C	G	C	S	S	S	S	S	S	IC	IC	IC	IC	S	S	S	S		LR
3CPW.cif1	23S RIBOSOMAL RNA	3d2g_A_kj.cif	14	1.167	HIT#1467	0.G.1785.	0.U.1807.	0.C.1786.	0.G.1806.	0.C.1787.	0.G.1805.	0.A.2875.	0.G.2882.	0.A.2883.	0.G.2874.	0.G.2884.	0.C.2873.	0.A.2885.	0.U.2872.	G	U	C	G	C	G	A	G	A	G	G	C	A	U	S	S	S	S	S	S	HC	HC	HC	HC	S	S	S	S		LR
3CXC.cif1	23S RIBOSOMAL RNA	1ffk_0_kt7.cif	12	1.508	HIT#1468	0.G.1311.	0.C.1343.	0.G.1312.	0.C.1342.	0.A.1313.		0.A.1341.	0.G.1316.	0.A.1317.	0.G.1340.	0.A.1318.	0.G.1339.		0.U.1338.	G	C	G	C	A		A	G	A	G	A	G		U	S	S	S	S	IC		IC	IC	IC	IC	IC	IC		S		LC
3CXC.cif1	23S RIBOSOMAL RNA	1ffk_0_kt7.cif	12	1.503	HIT#1469	0.C.1025.	0.G.941.	0.C.1026.	0.G.940.	0.G.1027.		0.A.939.	0.G.1031.	0.A.1032.	0.G.938.	0.C.1033.	0.C.937.	0.G.1034.		C	G	C	G	G		A	G	A	G	C	C	G		S	S	S	S	IC		IC	IC	IC	IC	IC	IC	S			LC
3CXC.cif1	23S RIBOSOMAL RNA	1ffk_0_kt7.cif	12	1.491	HIT#1470	0.C.1025.	0.G.941.	0.C.1026.	0.G.940.	0.G.1027.		0.A.939.	0.G.1031.	0.A.1032.	0.G.938.	0.C.1033.	0.C.937.		0.C.936.	C	G	C	G	G		A	G	A	G	C	C		C	S	S	S	S	IC		IC	IC	IC	IC	IC	IC		S		LC
3CXC.cif1	23S RIBOSOMAL RNA	1ffk_0_kt7.cif	13	1.836	HIT#1471	0.C.42.	0.G.149.	0.U.43.	0.A.148.	0.G.44.		0.A.113.	0.G.47.	0.A.48.	0.G.112.	0.A.49.	0.C.111.	0.G.50.	0.C.110.	C	G	U	A	G		A	G	A	G	A	C	G	C	S	S	S	S	JC		JC	JC	JC	JC	JC	S	S	S	4	LC
3CXC.cif1	23S RIBOSOMAL RNA	1ffk_0_kt7.cif	13	1.571	HIT#1472	0.C.1146.	0.G.1217.	0.C.1147.	0.G.1216.	0.C.1148.		0.A.1215.	0.G.1151.	0.A.1152.	0.G.1214.	0.C.1153.	0.C.1213.	0.A.1154.	0.C.1212.	C	G	C	G	C		A	G	A	G	C	C	A	C	S	S	S	S	IC		IC	IC	IC	IC	IC	IC	IC	S		LC
3CXC.cif1	23S RIBOSOMAL RNA	1ffk_0_kt7.cif	13	1.181	HIT#1473	0.C.42.	0.G.149.	0.U.43.	0.A.148.	0.G.44.		0.A.113.	0.G.47.	0.A.48.	0.A.114.	0.A.49.	0.G.112.	0.G.50.	0.C.111.	C	G	U	A	G		A	G	A	A	A	G	G	C	S	S	S	S	JC		JC	JC	JC	JC	JC	JC	S	S	4	LC
3CXC.cif1	23S RIBOSOMAL RNA	1ffk_0_kt7.cif	13	0.178	HIT#1474	0.G.92.	0.C.82.	0.C.93.	0.G.81.	0.G.94.		0.A.80.	0.G.97.	0.A.98.	0.G.79.	0.A.99.	0.G.78.	0.C.100.	0.G.77.	G	C	C	G	G		A	G	A	G	A	G	C	G	S	SHP	S	SHP	IC		HPIC	IC	IC	HPIC	IC	HPIC	S	SHP		LC
3CXC.cif1	23S RIBOSOMAL RNA	3d2g_A_kj.cif	12	1.903	HIT#1475	0.U.2640.	0.A.2624.	0.C.2641.	0.G.2623.	0.G.2642.	0.A.2622.	0.U.1835.	0.A.1840.	0.C.1841.	0.C.1834.	0.A.1843.		0.C.1844.		U	A	C	G	G	A	U	A	C	C	A		C		S	S	S	S	JCJP	JCJP	HC	HC	HC	HC	S		S		5	LR
3CXC.cif1	23S RIBOSOMAL RNA	3d2g_A_kj.cif	12	1.692	HIT#1476		0.G.941.	0.C.1026.	0.G.940.	0.G.1027.		0.A.939.	0.G.1031.	0.A.1032.	0.G.938.	0.C.1033.	0.C.937.	0.G.1034.	0.C.936.		G	C	G	G		A	G	A	G	C	C	G	C		S	S	S	IC		IC	IC	IC	IC	IC	IC	S	S		LC
3CXC.cif1	23S RIBOSOMAL RNA	3d2g_A_kj.cif	12	1.641	HIT#1477		0.U.864.	0.C.783.	0.G.863.	0.A.784.		0.A.1485.	0.U.1457.	0.A.1459.	0.G.1484.	0.G.1460.	0.C.1483.	0.U.1461.	0.A.1482.		U	C	G	A		A	U	A	G	G	C	U	A		S	S	S	S		IC	IC	IC	IC	S	S	S	S		LR
3CXC.cif1	23S RIBOSOMAL RNA	3d2g_A_kj.cif	13	1.444	HIT#1478	0.U.900.		0.G.901.	0.C.764.	0.G.902.	0.C.763.	0.A.643.	0.A.1355.	0.A.1358.	0.G.642.	0.C.1360.	0.G.641.	0.C.1361.	0.G.640.	U		G	C	G	C	A	A	A	G	C	G	C	G	IC		S	IC	S	S	JC	JC	JC	JC	S	S	S	S	5	LC
3CXC.cif1	23S RIBOSOMAL RNA	3d2g_A_kj.cif	13	1.27	HIT#1479	0.U.900.	0.C.764.	0.G.901.	0.C.763.	0.G.902.	0.C.762.	0.A.643.	0.A.1355.	0.A.1358.	0.G.642.		0.G.641.	0.C.1361.	0.G.640.	U	C	G	C	G	C	A	A	A	G		G	C	G	IC	IC	S	S	S	S	JC	JC	JC	JC		S	S	S	5	LC
3CXC.cif1	23S RIBOSOMAL RNA	3d2g_A_kj.cif	14	1.512	HIT#1480	0.G.1785.	0.U.1807.	0.C.1786.	0.G.1806.	0.C.1787.	0.G.1805.	0.A.2875.	0.G.2882.	0.A.2883.	0.G.2874.	0.G.2884.	0.C.2873.	0.A.2885.	0.G.2871.	G	U	C	G	C	G	A	G	A	G	G	C	A	G	S	S	S	S	S	S	HC	HC	HC	HC	S	S	S	S		LR
3CXC.cif1	23S RIBOSOMAL RNA	3d2g_A_kj.cif	14	1.509	HIT#1481	0.C.1083.	0.G.1076.	0.C.1084.	0.G.1075.	0.C.1085.	0.G.1074.	0.A.1259.	0.U.1096.	0.A.1098.	0.G.1258.	0.G.1099.	0.C.1257.	0.G.1100.	0.C.1256.	C	G	C	G	C	G	A	U	A	G	G	C	G	C	S	S	S	S	S	S	IC	IC	IC	IC	S	S	S	S		LR
3CXC.cif1	23S RIBOSOMAL RNA	3d2g_A_kj.cif	14	1.163	HIT#1482	0.G.1785.	0.U.1807.	0.C.1786.	0.G.1806.	0.C.1787.	0.G.1805.	0.A.2875.	0.G.2882.	0.A.2883.	0.G.2874.	0.G.2884.	0.C.2873.	0.A.2885.	0.U.2872.	G	U	C	G	C	G	A	G	A	G	G	C	A	U	S	S	S	S	S	S	HC	HC	HC	HC	S	S	S	S		LR
3D2G.cif1	TPP-specific riboswitch	3d2g_A_kj.cif	14	0.247	HIT#1483	B.C.36.	B.G.10.	B.C.37.	B.G.9.	B.C.38.	B.G.8.	B.A.72.	B.G.42.	B.A.44.	B.G.71.	B.C.45.	B.G.70.	B.C.46.	B.G.69.	C	G	C	G	C	G	A	G	A	G	C	G	C	G	S	S	S	S	S	S	JC	JC	JC	JC	S	S	S	S	3	LC
3D2G.cif1	TPP-specific riboswitch	3d2g_A_kj.cif	14	0.001	HIT#1484	A.C.36.	A.G.10.	A.C.37.	A.G.9.	A.C.38.	A.G.8.	A.A.72.	A.G.42.	A.A.44.	A.G.71.	A.C.45.	A.G.70.	A.C.46.	A.G.69.	C	G	C	G	C	G	A	G	A	G	C	G	C	G	S	S	S	S	S	S	JC	JC	JC	JC	S	S	S	S	3	LC
3D2V.cif1	TPP-specific riboswitch	3d2g_A_kj.cif	14	0.206	HIT#1485	B.C.36.	B.G.10.	B.C.37.	B.G.9.	B.C.38.	B.G.8.	B.A.72.	B.G.42.	B.A.44.	B.G.71.	B.C.45.	B.G.70.	B.C.46.	B.G.69.	C	G	C	G	C	G	A	G	A	G	C	G	C	G	S	S	S	S	S	S	JC	JC	JC	JC	S	S	S	S	3	LC
3D2V.cif1	TPP-specific riboswitch	3d2g_A_kj.cif	14	0.137	HIT#1486	A.C.36.	A.G.10.	A.C.37.	A.G.9.	A.C.38.	A.G.8.	A.A.72.	A.G.42.	A.A.44.	A.G.71.	A.C.45.	A.G.70.	A.C.46.	A.G.69.	C	G	C	G	C	G	A	G	A	G	C	G	C	G	S	S	S	S	S	S	JC	JC	JC	JC	S	S	S	S	3	LC
3D2X.cif1	TPP-specific riboswitch	3d2g_A_kj.cif	14	0.265	HIT#1487	B.C.36.	B.G.10.	B.C.37.	B.G.9.	B.C.38.	B.G.8.	B.A.72.	B.G.42.	B.A.44.	B.G.71.	B.C.45.	B.G.70.	B.C.46.	B.G.69.	C	G	C	G	C	G	A	G	A	G	C	G	C	G	S	S	S	S	S	S	JC	JC	JC	JC	S	S	S	S	3	LC
3D2X.cif1	TPP-specific riboswitch	3d2g_A_kj.cif	14	0.177	HIT#1488	A.C.36.	A.G.10.	A.C.37.	A.G.9.	A.C.38.	A.G.8.	A.A.72.	A.G.42.	A.A.44.	A.G.71.	A.C.45.	A.G.70.	A.C.46.	A.G.69.	C	G	C	G	C	G	A	G	A	G	C	G	C	G	S	S	S	S	S	S	JC	JC	JC	JC	S	S	S	S	3	LC
3DLL.cif1	rRNA-23S ribosomal RNA	1ffk_0_kt7.cif	12	1.741	HIT#1489	X.G.1053.	X.U.1124.	X.C.1054.	X.G.1123.	X.A.1055.		X.A.1122.	X.G.1058.	X.A.1059.	X.G.1121.	X.C.1060.	X.C.1120.		X.U.1119.	G	U	C	G	A		A	G	A	G	C	C		U	S	S	S	S	IC		IC	IC	IC	IC	IC	IC		IC		LC
3DLL.cif1	rRNA-23S ribosomal RNA	1ffk_0_kt7.cif	12	1.472	HIT#1490	X.G.1220.	X.C.1252.	X.C.1221.	X.G.1251.	X.G.1222.		X.A.1250.	X.G.1225.	X.A.1226.	X.G.1249.	X.A.1227.	X.G.1248.		X.U.1247.	G	C	C	G	G		A	G	A	G	A	G		U	S	S	S	S	IC		IC	IC	IC	IC	IC	IC		S		LC
3DLL.cif1	rRNA-23S ribosomal RNA	1ffk_0_kt7.cif	13	1.728	HIT#1491	X.G.95.	X.C.85.	X.C.96.	X.G.84.	X.U.97.		X.A.83.	X.G.100.	X.A.101.	X.G.82.	X.C.102.	X.C.81.	X.U.103.	X.A.80.	G	C	C	G	U		A	G	A	G	C	C	U	A	S	SHP	S	SHP	IC		HPIC	IC	IC	HPIC	IC	HPIC	S	SHP		LC
3DLL.cif1	rRNA-23S ribosomal RNA	3d2g_A_kj.cif	12	1.889	HIT#1492	X.U.2584.	X.A.2568.	X.C.2585.	X.G.2567.	X.G.2586.	X.A.2566.	X.U.1770.	X.A.1775.	X.A.1776.	X.U.1769.	X.U.1778.		X.C.1779.		U	A	C	G	G	A	U	A	A	U	U		C		S	S	S	S	JC	JC	JC	JC	JC	JC	JC		JC		3,5	LR
3DLL.cif1	rRNA-23S ribosomal RNA	3d2g_A_kj.cif	12	1.302	HIT#1493	X.C.996.	X.G.989.	X.C.997.	X.G.988.	X.C.998.	X.G.987.	X.A.1166.	X.U.1010.	X.A.1012.	X.G.1165.	X.G.1013.	X.C.1164.			C	G	C	G	C	G	A	U	A	G	G	C			S	S	S	S	S	S	IC	IC	IC	IC	S	S				LR
3DLL.cif1	rRNA-23S ribosomal RNA	3d2g_A_kj.cif	14	1.993	HIT#1494	X.C.2803.	X.G.2793.	X.G.2804.	X.C.2792.	X.G.2805.	X.C.2791.	X.A.2858.	X.U.2807.	X.G.2811.	X.C.2857.	X.A.2812.	X.U.2856.	X.G.2813.	X.C.2855.	C	G	G	C	G	C	A	U	G	C	A	U	G	C	S	S	S	S	S	S	JC	JC	S	S	S	S	S	S	3	LC
3DLL.cif1	rRNA-23S ribosomal RNA	3d2g_A_kj.cif	14	1.555	HIT#1495	X.G.1571.	X.C.1451.	X.C.1572.	X.G.1450.	X.G.1573.	X.C.1449.	X.A.1493.	X.C.1531.	X.A.1532.	X.A.1492.	X.G.1533.	X.C.1491.	X.A.1534.	X.U.1490.	G	C	C	G	G	C	A	C	A	A	G	C	A	U	SJP	S	SJP	S	SJP	S	IC	IC	IC	IC	S	S	S	S		LR
3DLL.cif1	rRNA-23S ribosomal RNA	3d2g_A_kj.cif	14	1.381	HIT#1496	X.U.820.	X.C.686.	X.A.821.	X.U.685.	X.G.822.	X.C.684.	X.A.595.	X.C.1264.	X.A.1267.	X.G.594.	X.G.1269.	X.C.593.	X.C.1270.	X.G.592.	U	C	A	U	G	C	A	C	A	G	G	C	C	G	IC	IC	S	S	S	S	JC	JC	JC	JC	S	S	S	S	5	LC
3EOG.cif1	Group IIC intron	3d2g_A_kj.cif	12	1.956	HIT#1497	A.C.148.	A.G.226.	A.A.149.	A.U.225.	A.U.150.		A.A.224.	A.G.153.	A.A.154.	A.A.222.	A.G.155.		A.G.156.	A.G.220.	C	G	A	U	U		A	G	A	A	G		G	G	SJP	SJP	SJP	SJP	ICJP		ICJP	ICJP	ICJP	ICJP	ICJP		SJP	SJP		LC
3EOG.cif1	Group IIC intron	3d2g_A_kj.cif	13	1.931	HIT#1498	A.C.148.	A.G.226.	A.A.149.	A.U.225.	A.U.150.	A.A.138.	A.A.224.	A.G.153.	A.A.154.	A.A.222.	A.G.155.		A.G.156.	A.U.221.	C	G	A	U	U	A	A	G	A	A	G		G	U	SJP	SJP	SJP	SJP	ICJP	BCJP	ICJP	ICJP	ICJP	ICJP	ICJP		SJP	SJP		LC
3EOG.cif1	Group IIC intron	3d2g_A_kj.cif	14	1.655	HIT#1499	A.U.22.	A.A.249.	A.C.23.	A.G.248.	A.U.24.	A.A.247.	A.A.121.	A.U.66.	A.A.67.	A.A.120.	A.G.68.	A.C.119.	A.C.69.	A.G.118.	U	A	C	G	U	A	A	U	A	A	G	C	C	G	S	SJP	S	SJP	S	SJP	JP	JP	JP	JP	S	S	S	S		LR
3EOH.cif1	Group IIC intron	3d2g_A_kj.cif	14	1.657	HIT#1500	A.U.22.	A.A.249.	A.C.23.	A.G.248.	A.U.24.	A.A.247.	A.A.121.	A.U.66.	A.A.67.	A.A.120.	A.G.68.	A.C.119.	A.C.69.	A.G.118.	U	A	C	G	U	A	A	U	A	A	G	C	C	G	S	SJP	S	SJP	S	SJP	JP	JP	JP	JP	S	S	S	S		LR
3FWO.cif1	23S RIBOSOMAL RNA	1ffk_0_kt7.cif	12	1.594	HIT#1501	A.C.45.	A.G.156.	A.C.46.	A.G.155.	A.G.47.		A.A.116.	A.G.50.	A.A.51.	A.G.115.	A.A.52.	A.C.114.	A.G.53.		C	G	C	G	G		A	G	A	G	A	C	G		S	S	S	S	JC		JC	JC	JC	JC	JC	S	S		5	LC
3FWO.cif1	23S RIBOSOMAL RNA	3d2g_A_kj.cif	12	1.63	HIT#1502		A.U.1481.	A.C.1461.	A.G.1480.	A.C.1462.		A.G.1543.	A.G.1559.	A.A.1561.	A.G.1542.	A.G.1562.	A.G.1541.	A.U.1482.	A.C.1540.		U	C	G	C		G	G	A	G	G	G	U	C		JCJP	S	SJP	S		JCJP	JCJP	JCJP	JCJP	JCJP	JCJP	JCJP	JCJP	4	LC
3FWO.cif1	23S RIBOSOMAL RNA	3d2g_A_kj.cif	13	1.73	HIT#1503		A.U.784.	A.C.705.	A.G.783.	A.A.706.	A.U.782.	A.A.1391.	A.U.1365.	A.A.1367.	A.G.1390.	A.G.1368.	A.C.1389.	A.G.1369.	A.C.1388.		U	C	G	A	U	A	U	A	G	G	C	G	C		IC	S	S	S	S	IC	IC	IC	IC	S	S	S	S		LR
3FWO.cif1	23S RIBOSOMAL RNA	3d2g_A_kj.cif	13	1.462	HIT#1504		A.A.2611.	A.C.2767.	A.G.2610.	A.C.2768.	A.G.2609.	A.A.2866.	A.U.2783.	A.A.2785.	A.G.2865.	A.G.2786.	A.C.2864.	A.A.2787.	A.U.2863.		A	C	G	C	G	A	U	A	G	G	C	A	U		SJP	S	SJP	S	SJP	JI	JI	JI	JI	S	S	S	S		LC
3FWO.cif1	23S RIBOSOMAL RNA	3d2g_A_kj.cif	14	1.568	HIT#1505	A.U.820.	A.C.686.	A.A.821.	A.U.685.	A.G.822.	A.C.684.	A.A.595.	A.C.1264.	A.A.1267.	A.G.594.	A.G.1269.	A.C.593.	A.C.1270.	A.G.592.	U	C	A	U	G	C	A	C	A	G	G	C	C	G	IC	IC	S	S	S	S	JC	JC	JC	JC	S	S	S	S	5	LC
3FWO.cif1	23S RIBOSOMAL RNA	3d2g_A_kj.cif	14	1.379	HIT#1506	A.C.996.	A.G.989.	A.C.997.	A.G.988.	A.C.998.	A.G.987.	A.A.1166.	A.U.1010.	A.A.1012.	A.G.1165.	A.G.1013.	A.C.1164.	A.G.1014.	A.C.1163.	C	G	C	G	C	G	A	U	A	G	G	C	G	C	S	S	S	S	S	S	IC	IC	IC	IC	S	S	S	S		LR
3G4S.cif1	23S ribosomal RNA	1ffk_0_kt7.cif	12	1.895	HIT#1507		0.G.149.	0.U.43.	0.A.148.	0.G.44.		0.A.113.	0.G.47.	0.A.48.	0.G.112.	0.A.49.	0.C.111.	0.G.50.	0.C.110.		G	U	A	G		A	G	A	G	A	C	G	C		S	S	S	JC		JC	JC	JC	JC	JC	S	S	S	4	LC
3G4S.cif1	23S ribosomal RNA	1ffk_0_kt7.cif	12	1.435	HIT#1508	0.G.1311.	0.C.1343.	0.G.1312.	0.C.1342.	0.A.1313.		0.A.1341.	0.G.1316.	0.A.1317.	0.G.1340.	0.A.1318.	0.G.1339.		0.U.1338.	G	C	G	C	A		A	G	A	G	A	G		U	S	S	S	S	IC		IC	IC	IC	IC	IC	IC		S		LC
3G4S.cif1	23S ribosomal RNA	1ffk_0_kt7.cif	13	1.625	HIT#1509	0.C.1146.	0.G.1217.	0.C.1147.	0.G.1216.	0.C.1148.		0.A.1215.	0.G.1151.	0.A.1152.	0.G.1214.	0.C.1153.	0.C.1213.	0.A.1154.	0.C.1212.	C	G	C	G	C		A	G	A	G	C	C	A	C	S	S	S	S	IC		IC	IC	IC	IC	IC	IC	IC	S		LC
3G4S.cif1	23S ribosomal RNA	1ffk_0_kt7.cif	13	1.594	HIT#1510	0.C.1025.	0.G.941.	0.U.1026.	0.G.940.	0.G.1027.		0.A.939.	0.G.1031.	0.A.1032.	0.G.938.	0.C.1033.	0.C.937.	0.G.1034.	0.C.936.	C	G	U	G	G		A	G	A	G	C	C	G	C	S	S	S	S	IC		IC	IC	IC	IC	IC	IC	S	S		LC
3G4S.cif1	23S ribosomal RNA	1ffk_0_kt7.cif	13	1.219	HIT#1511	0.C.42.	0.G.149.	0.U.43.	0.A.148.	0.G.44.		0.A.113.	0.G.47.	0.A.48.	0.A.114.	0.A.49.	0.G.112.	0.G.50.	0.C.111.	C	G	U	A	G		A	G	A	A	A	G	G	C	S	S	S	S	JC		JC	JC	JC	JC	JC	JC	S	S	4	LC
3G4S.cif1	23S ribosomal RNA	1ffk_0_kt7.cif	13	0.275	HIT#1512	0.G.92.	0.C.82.	0.C.93.	0.G.81.	0.G.94.		0.A.80.	0.G.97.	0.A.98.	0.G.79.	0.A.99.	0.G.78.	0.C.100.	0.G.77.	G	C	C	G	G		A	G	A	G	A	G	C	G	S	SHP	S	SHP	IC		HPIC	IC	IC	HPIC	IC	HPIC	S	SHP		LC
3G4S.cif1	23S ribosomal RNA	3d2g_A_kj.cif	12	1.942	HIT#1513	0.U.2640.	0.A.2624.	0.C.2641.	0.G.2623.	0.G.2642.	0.A.2622.	0.U.1835.	0.A.1840.	0.C.1841.	0.C.1834.	0.A.1843.		0.C.1844.		U	A	C	G	G	A	U	A	C	C	A		C		S	S	S	S	JC	JC	HC	HC	HC	HC	S		S		5	LR
3G4S.cif1	23S ribosomal RNA	3d2g_A_kj.cif	12	1.717	HIT#1514		0.U.864.	0.C.783.	0.G.863.	0.A.784.		0.A.1485.	0.U.1457.	0.A.1459.	0.G.1484.	0.G.1460.	0.C.1483.	0.U.1461.	0.A.1482.		U	C	G	A		A	U	A	G	G	C	U	A		S	S	S	S		IC	IC	IC	IC	S	S	S	S		LR
3G4S.cif1	23S ribosomal RNA	3d2g_A_kj.cif	13	1.71	HIT#1515		0.C.2560.	0.G.2574.	0.C.2559.	0.C.2575.	0.G.2558.	0.A.2799.	0.U.2774.	0.A.2776.	0.G.2798.	0.G.2777.	0.C.2797.	0.A.2778.	0.U.2796.		C	G	C	C	G	A	U	A	G	G	C	A	U		S	S	S	S	S	IC	IC	IC	IC	S	S	S	S		LR
3G4S.cif1	23S ribosomal RNA	3d2g_A_kj.cif	13	1.586	HIT#1516		0.G.1076.	0.C.1084.	0.G.1075.	0.C.1085.	0.G.1074.	0.A.1259.	0.U.1096.	0.A.1098.	0.G.1258.	0.G.1099.	0.C.1257.	0.G.1100.	0.C.1256.		G	C	G	C	G	A	U	A	G	G	C	G	C		S	S	S	S	S	IC	IC	IC	IC	S	S	S	S		LR
3G4S.cif1	23S ribosomal RNA	3d2g_A_kj.cif	14	1.265	HIT#1517	0.U.900.	0.C.764.	0.G.901.	0.C.763.	0.G.902.	0.C.762.	0.A.643.	0.A.1355.	0.A.1358.	0.G.642.	0.C.1360.	0.G.641.	0.C.1361.	0.G.640.	U	C	G	C	G	C	A	A	A	G	C	G	C	G	IC	IC	S	S	S	S	JC	JC	JC	JC	S	S	S	S	5	LC
3G4S.cif1	23S ribosomal RNA	3d2g_A_kj.cif	14	1.198	HIT#1518	0.G.1785.	0.U.1807.	0.C.1786.	0.G.1806.	0.C.1787.	0.G.1805.	0.A.2875.	0.G.2882.	0.A.2883.	0.G.2874.	0.G.2884.	0.C.2873.	0.A.2885.	0.U.2872.	G	U	C	G	C	G	A	G	A	G	G	C	A	U	JC	JC	JC	JC	S	S	HC	HC	HC	HC	S	S	S	S	4	LR
3G6E.cif1	23S ribosomal RNA	1ffk_0_kt7.cif	12	1.503	HIT#1519	0.G.1311.	0.C.1343.	0.G.1312.	0.C.1342.	0.A.1313.		0.A.1341.	0.G.1316.	0.A.1317.	0.G.1340.	0.A.1318.	0.G.1339.		0.U.1338.	G	C	G	C	A		A	G	A	G	A	G		U	S	S	S	S	IC		IC	IC	IC	IC	IC	IC		S		LC
3G6E.cif1	23S ribosomal RNA	1ffk_0_kt7.cif	13	1.874	HIT#1520	0.C.42.	0.G.149.	0.U.43.	0.A.148.	0.G.44.		0.A.113.	0.G.47.	0.A.48.	0.G.112.	0.A.49.	0.C.111.	0.G.50.	0.C.110.	C	G	U	A	G		A	G	A	G	A	C	G	C	S	S	S	S	JC		JC	JC	JC	JC	JC	S	S	S	4	LC
3G6E.cif1	23S ribosomal RNA	1ffk_0_kt7.cif	13	1.614	HIT#1521	0.C.1146.	0.G.1217.	0.C.1147.	0.G.1216.	0.C.1148.		0.A.1215.	0.G.1151.	0.A.1152.	0.G.1214.	0.C.1153.	0.C.1213.	0.A.1154.	0.C.1212.	C	G	C	G	C		A	G	A	G	C	C	A	C	S	S	S	S	IC		IC	IC	IC	IC	IC	IC	IC	S		LC
3G6E.cif1	23S ribosomal RNA	1ffk_0_kt7.cif	13	1.566	HIT#1522	0.C.1025.	0.G.941.	0.U.1026.	0.G.940.	0.G.1027.		0.A.939.	0.G.1031.	0.A.1032.	0.G.938.	0.C.1033.	0.C.937.	0.G.1034.	0.C.936.	C	G	U	G	G		A	G	A	G	C	C	G	C	S	S	S	S	IC		IC	IC	IC	IC	IC	IC	S	S		LC
3G6E.cif1	23S ribosomal RNA	1ffk_0_kt7.cif	13	1.203	HIT#1523	0.C.42.	0.G.149.	0.U.43.	0.A.148.	0.G.44.		0.A.113.	0.G.47.	0.A.48.	0.A.114.	0.A.49.	0.G.112.	0.G.50.	0.C.111.	C	G	U	A	G		A	G	A	A	A	G	G	C	S	S	S	S	JC		JC	JC	JC	JC	JC	JC	S	S	4	LC
3G6E.cif1	23S ribosomal RNA	1ffk_0_kt7.cif	13	0.153	HIT#1524	0.G.92.	0.C.82.	0.C.93.	0.G.81.	0.G.94.		0.A.80.	0.G.97.	0.A.98.	0.G.79.	0.A.99.	0.G.78.	0.C.100.	0.G.77.	G	C	C	G	G		A	G	A	G	A	G	C	G	S	SHP	S	SHP	IC		HPIC	IC	IC	HPIC	IC	HPIC	S	SHP		LC
3G6E.cif1	23S ribosomal RNA	3d2g_A_kj.cif	12	1.918	HIT#1525	0.U.2640.	0.A.2624.	0.C.2641.	0.G.2623.	0.G.2642.	0.A.2622.	0.U.1835.	0.A.1840.	0.C.1841.	0.C.1834.	0.A.1843.		0.C.1844.		U	A	C	G	G	A	U	A	C	C	A		C		S	S	S	S	JC	JC	HC	HC	HC	HC	S		S		5	LR
3G6E.cif1	23S ribosomal RNA	3d2g_A_kj.cif	12	1.668	HIT#1526		0.U.864.	0.C.783.	0.G.863.	0.A.784.		0.A.1485.	0.U.1457.	0.A.1459.	0.G.1484.	0.G.1460.	0.C.1483.	0.U.1461.	0.A.1482.		U	C	G	A		A	U	A	G	G	C	U	A		S	S	S	S		IC	IC	IC	IC	S	S	S	S		LR
3G6E.cif1	23S ribosomal RNA	3d2g_A_kj.cif	12	1.28	HIT#1527	0.U.900.	0.C.764.	0.G.901.	0.C.763.	0.G.902.	0.C.762.	0.A.643.	0.A.1355.	0.A.1358.	0.G.642.	0.C.1360.	0.G.641.			U	C	G	C	G	C	A	A	A	G	C	G			IC	IC	S	S	S	S	JC	JC	JC	JC	S	S			5	LC
3G6E.cif1	23S ribosomal RNA	3d2g_A_kj.cif	13	1.452	HIT#1528	0.U.900.		0.G.901.	0.C.764.	0.G.902.	0.C.763.	0.A.643.	0.A.1355.	0.A.1358.	0.G.642.	0.C.1360.	0.G.641.	0.C.1361.	0.G.640.	U		G	C	G	C	A	A	A	G	C	G	C	G	IC		S	IC	S	S	JC	JC	JC	JC	S	S	S	S	5	LC
3G6E.cif1	23S ribosomal RNA	3d2g_A_kj.cif	13	1.281	HIT#1529	0.U.900.	0.C.764.	0.G.901.	0.C.763.	0.G.902.	0.C.762.	0.A.643.	0.A.1355.	0.A.1358.	0.G.642.		0.G.641.	0.C.1361.	0.G.640.	U	C	G	C	G	C	A	A	A	G		G	C	G	IC	IC	S	S	S	S	JC	JC	JC	JC		S	S	S	5	LC
3G6E.cif1	23S ribosomal RNA	3d2g_A_kj.cif	14	1.498	HIT#1530	0.C.1083.	0.G.1076.	0.C.1084.	0.G.1075.	0.C.1085.	0.G.1074.	0.A.1259.	0.U.1096.	0.A.1098.	0.G.1258.	0.G.1099.	0.C.1257.	0.G.1100.	0.C.1256.	C	G	C	G	C	G	A	U	A	G	G	C	G	C	S	S	S	S	S	S	IC	IC	IC	IC	S	S	S	S		LR
3G6E.cif1	23S ribosomal RNA	3d2g_A_kj.cif	14	1.152	HIT#1531	0.G.1785.	0.U.1807.	0.C.1786.	0.G.1806.	0.C.1787.	0.G.1805.	0.A.2875.	0.G.2882.	0.A.2883.	0.G.2874.	0.G.2884.	0.C.2873.	0.A.2885.	0.U.2872.	G	U	C	G	C	G	A	G	A	G	G	C	A	U	S	S	S	S	S	S	HC	HC	HC	HC	S	S	S	S		LR
3G71.cif1	23S ribosomal RNA	1ffk_0_kt7.cif	12	1.473	HIT#1532	0.G.1311.	0.C.1343.	0.G.1312.	0.C.1342.	0.A.1313.		0.A.1341.	0.G.1316.	0.A.1317.	0.G.1340.	0.A.1318.	0.G.1339.		0.U.1338.	G	C	G	C	A		A	G	A	G	A	G		U	S	S	S	S	IC		IC	IC	IC	IC	IC	IC		S		LC
3G71.cif1	23S ribosomal RNA	1ffk_0_kt7.cif	13	1.862	HIT#1533	0.C.42.	0.G.149.	0.U.43.	0.A.148.	0.G.44.		0.A.113.	0.G.47.	0.A.48.	0.G.112.	0.A.49.	0.C.111.	0.G.50.	0.C.110.	C	G	U	A	G		A	G	A	G	A	C	G	C	S	S	S	S	JC		JC	JC	JC	JC	JC	S	S	S	4	LC
3G71.cif1	23S ribosomal RNA	1ffk_0_kt7.cif	13	1.58	HIT#1534	0.C.1146.	0.G.1217.	0.C.1147.	0.G.1216.	0.C.1148.		0.A.1215.	0.G.1151.	0.A.1152.	0.G.1214.	0.C.1153.	0.C.1213.	0.A.1154.	0.C.1212.	C	G	C	G	C		A	G	A	G	C	C	A	C	S	S	S	S	IC		IC	IC	IC	IC	IC	IC	IC	S		LC
3G71.cif1	23S ribosomal RNA	1ffk_0_kt7.cif	13	1.573	HIT#1535	0.C.1025.	0.G.941.	0.U.1026.	0.G.940.	0.G.1027.		0.A.939.	0.G.1031.	0.A.1032.	0.G.938.	0.C.1033.	0.C.937.	0.G.1034.	0.C.936.	C	G	U	G	G		A	G	A	G	C	C	G	C	S	S	S	S	IC		IC	IC	IC	IC	IC	IC	S	S		LC
3G71.cif1	23S ribosomal RNA	1ffk_0_kt7.cif	13	1.229	HIT#1536	0.C.42.	0.G.149.	0.U.43.	0.A.148.	0.G.44.		0.A.113.	0.G.47.	0.A.48.	0.A.114.	0.A.49.	0.G.112.	0.G.50.	0.C.111.	C	G	U	A	G		A	G	A	A	A	G	G	C	S	S	S	S	JC		JC	JC	JC	JC	JC	JC	S	S	4	LC
3G71.cif1	23S ribosomal RNA	1ffk_0_kt7.cif	13	0.193	HIT#1537	0.G.92.	0.C.82.	0.C.93.	0.G.81.	0.G.94.		0.A.80.	0.G.97.	0.A.98.	0.G.79.	0.A.99.	0.G.78.	0.C.100.	0.G.77.	G	C	C	G	G		A	G	A	G	A	G	C	G	S	SHP	S	SHP	IC		HPIC	IC	IC	HPIC	IC	HPIC	S	SHP		LC
3G71.cif1	23S ribosomal RNA	3d2g_A_kj.cif	12	1.929	HIT#1538	0.U.2640.	0.A.2624.	0.C.2641.	0.G.2623.	0.G.2642.	0.A.2622.	0.U.1835.	0.A.1840.	0.C.1841.	0.C.1834.	0.A.1843.		0.C.1844.		U	A	C	G	G	A	U	A	C	C	A		C		S	S	S	S	JC	JC	HC	HC	HC	HC	S		S		5	LR
3G71.cif1	23S ribosomal RNA	3d2g_A_kj.cif	12	1.676	HIT#1539		0.U.864.	0.C.783.	0.G.863.	0.A.784.		0.A.1485.	0.U.1457.	0.A.1459.	0.G.1484.	0.G.1460.	0.C.1483.	0.U.1461.	0.A.1482.		U	C	G	A		A	U	A	G	G	C	U	A		S	S	S	S		IC	IC	IC	IC	S	S	S	S		LR
3G71.cif1	23S ribosomal RNA	3d2g_A_kj.cif	13	1.456	HIT#1540	0.U.900.		0.G.901.	0.C.764.	0.G.902.	0.C.763.	0.A.643.	0.A.1355.	0.A.1358.	0.G.642.	0.C.1360.	0.G.641.	0.C.1361.	0.G.640.	U		G	C	G	C	A	A	A	G	C	G	C	G	IC		S	IC	S	S	JC	JC	JC	JC	S	S	S	S	5	LC
3G71.cif1	23S ribosomal RNA	3d2g_A_kj.cif	13	1.272	HIT#1541	0.U.900.	0.C.764.	0.G.901.	0.C.763.	0.G.902.	0.C.762.	0.A.643.	0.A.1355.	0.A.1358.	0.G.642.		0.G.641.	0.C.1361.	0.G.640.	U	C	G	C	G	C	A	A	A	G		G	C	G	IC	IC	S	S	S	S	JC	JC	JC	JC		S	S	S	5	LC
3G71.cif1	23S ribosomal RNA	3d2g_A_kj.cif	14	1.53	HIT#1542	0.C.1083.	0.G.1076.	0.C.1084.	0.G.1075.	0.C.1085.	0.G.1074.	0.A.1259.	0.U.1096.	0.A.1098.	0.G.1258.	0.G.1099.	0.C.1257.	0.G.1100.	0.C.1256.	C	G	C	G	C	G	A	U	A	G	G	C	G	C	S	S	S	S	S	S	IC	IC	IC	IC	S	S	S	S		LR
3G71.cif1	23S ribosomal RNA	3d2g_A_kj.cif	14	1.157	HIT#1543	0.G.1785.	0.U.1807.	0.C.1786.	0.G.1806.	0.C.1787.	0.G.1805.	0.A.2875.	0.G.2882.	0.A.2883.	0.G.2874.	0.G.2884.	0.C.2873.	0.A.2885.	0.U.2872.	G	U	C	G	C	G	A	G	A	G	G	C	A	U	S	S	S	S	S	S	HC	HC	HC	HC	S	S	S	S		LR
3G78.cif1	Group II intron	3d2g_A_kj.cif	13	1.997	HIT#1544	A.C.148.	A.G.226.	A.A.149.	A.U.225.	A.U.150.	A.A.138.	A.A.224.	A.G.153.	A.A.154.	A.A.222.	A.G.155.		A.G.156.	A.G.220.	C	G	A	U	U	A	A	G	A	A	G		G	G	SJP	SJP	SJP	SJP	ICJP	BCJP	ICJP	ICJP	ICJP	ICJP	ICJP		SJP	SJP		LC
3G78.cif1	Group II intron	3d2g_A_kj.cif	13	1.667	HIT#1545	A.U.22.	A.A.249.	A.C.23.	A.G.248.	A.U.24.	A.A.247.	A.A.121.	A.U.66.	A.A.67.	A.A.120.		A.C.119.	A.C.69.	A.G.118.	U	A	C	G	U	A	A	U	A	A		C	C	G	S	SJP	S	SJP	S	SJP	JP	JP	JP	JP		S	S	S		LR
3G78.cif1	Group II intron	3d2g_A_kj.cif	13	1.474	HIT#1546	A.U.234.	A.G.129.	A.U.238.	A.G.128.	A.G.239.		A.A.192.	A.G.173.	A.A.174.	A.A.191.	A.G.175.	A.C.190.	A.U.176.	A.A.189.	U	G	U	G	G		A	G	A	A	G	C	U	A	SJP	SJP	SJP	SJP	SJP		ICJP	IC	IC	ICJP	S	SJP	S	SJP		LC
3GX2.cif1	RNA (94-MER)	1ffk_0_kt7.cif	12	1.716	HIT#1547	A.C.30.	A.G.22.	A.C.31.	A.G.21.	A.G.32.		A.A.20.	A.G.35.	A.A.36.	A.G.19.	A.A.37.	A.G.18.		A.U.17.	C	G	C	G	G		A	G	A	G	A	G		U	SIP	S	SIP	S	ICIP		IC	ICIP	ICIP	IC	ICIP	IC		S		LC
3GX3.cif1	RNA (94-MER)	1ffk_0_kt7.cif	13	1.733	HIT#1548	A.C.30.	A.G.22.	A.C.31.	A.G.21.	A.G.32.		A.A.20.	A.G.35.	A.A.36.	A.G.19.	A.A.37.	A.G.18.	A.A.38.	A.U.17.	C	G	C	G	G		A	G	A	G	A	G	A	U	SIP	S	SIP	S	ICIP		IC	ICIP	ICIP	IC	ICIP	IC	SIP	S		LC
3GX5.cif1	RNA (94-MER)	1ffk_0_kt7.cif	12	1.689	HIT#1549	A.C.30.	A.G.22.	A.C.31.	A.G.21.	A.G.32.		A.A.20.	A.G.35.	A.A.36.	A.G.19.	A.A.37.	A.G.18.		A.U.17.	C	G	C	G	G		A	G	A	G	A	G		U	SIP	S	SIP	S	ICIP		IC	ICIP	ICIP	IC	ICIP	IC		S		LC
3GX7.cif1	RNA (94-MER)	1ffk_0_kt7.cif	13	1.642	HIT#1550	A.C.30.	A.G.22.	A.C.31.	A.G.21.	A.G.32.		A.A.20.	A.G.35.	A.A.36.	A.G.19.	A.A.37.	A.G.18.	A.A.38.	A.U.17.	C	G	C	G	G		A	G	A	G	A	G	A	U	SIP	S	SIP	S	ICIP		IC	ICIP	ICIP	IC	ICIP	IC	SIP	S		LC
3I55.cif1	23S ribosomal RNA	1ffk_0_kt7.cif	12	1.463	HIT#1551	0.G.1311.	0.C.1343.	0.G.1312.	0.C.1342.	0.A.1313.		0.A.1341.	0.G.1316.	0.A.1317.	0.G.1340.	0.A.1318.	0.G.1339.		0.U.1338.	G	C	G	C	A		A	G	A	G	A	G		U	S	S	S	S	IC		IC	IC	IC	IC	IC	IC		S		LC
3I55.cif1	23S ribosomal RNA	1ffk_0_kt7.cif	12	1.125	HIT#1552	0.C.42.	0.G.149.	0.U.43.	0.A.148.	0.G.44.		0.A.113.	0.G.47.	0.A.48.	0.A.114.	0.A.49.	0.G.112.	0.G.50.		C	G	U	A	G		A	G	A	A	A	G	G		S	S	S	S	JC		JC	JC	JC	JC	JC	JC	S		4	LC
3I55.cif1	23S ribosomal RNA	1ffk_0_kt7.cif	13	1.841	HIT#1553	0.C.42.	0.G.149.	0.U.43.	0.A.148.	0.G.44.		0.A.113.	0.G.47.	0.A.48.	0.G.112.	0.A.49.	0.C.111.	0.G.50.	0.C.110.	C	G	U	A	G		A	G	A	G	A	C	G	C	S	S	S	S	JC		JC	JC	JC	JC	JC	S	S	S	4	LC
3I55.cif1	23S ribosomal RNA	1ffk_0_kt7.cif	13	1.567	HIT#1554	0.C.1146.	0.G.1217.	0.C.1147.	0.G.1216.	0.C.1148.		0.A.1215.	0.G.1151.	0.A.1152.	0.G.1214.	0.C.1153.	0.C.1213.	0.A.1154.	0.C.1212.	C	G	C	G	C		A	G	A	G	C	C	A	C	S	S	S	S	IC		IC	IC	IC	IC	IC	IC	IC	S		LC
3I55.cif1	23S ribosomal RNA	1ffk_0_kt7.cif	13	1.562	HIT#1555	0.C.1025.	0.G.941.	0.U.1026.	0.G.940.	0.G.1027.		0.A.939.	0.G.1031.	0.A.1032.	0.G.938.	0.C.1033.	0.C.937.	0.G.1034.	0.C.936.	C	G	U	G	G		A	G	A	G	C	C	G	C	S	S	S	S	IC		IC	IC	IC	IC	IC	IC	S	S		LC
3I55.cif1	23S ribosomal RNA	1ffk_0_kt7.cif	13	0.215	HIT#1556	0.G.92.	0.C.82.	0.C.93.	0.G.81.	0.G.94.		0.A.80.	0.G.97.	0.A.98.	0.G.79.	0.A.99.	0.G.78.	0.C.100.	0.G.77.	G	C	C	G	G		A	G	A	G	A	G	C	G	S	SHP	S	SHP	IC		HPIC	IC	IC	HPIC	IC	HPIC	S	SHP		LC
3I55.cif1	23S ribosomal RNA	3d2g_A_kj.cif	12	1.669	HIT#1557		0.U.864.	0.C.783.	0.G.863.	0.A.784.		0.A.1485.	0.U.1457.	0.A.1459.	0.G.1484.	0.G.1460.	0.C.1483.	0.U.1461.	0.A.1482.		U	C	G	A		A	U	A	G	G	C	U	A		S	S	S	S		IC	IC	IC	IC	S	S	S	S		LR
3I55.cif1	23S ribosomal RNA	3d2g_A_kj.cif	13	1.916	HIT#1558	0.U.2640.	0.A.2624.	0.C.2641.	0.G.2623.	0.G.2642.	0.A.2622.	0.U.1835.	0.A.1840.	0.C.1841.	0.C.1834.	0.A.1843.	0.U.1833.	0.C.1844.		U	A	C	G	G	A	U	A	C	C	A	U	C		S	S	S	S	JC	JC	HC	HC	HC	HC	S	S	S		5	LR
3I55.cif1	23S ribosomal RNA	3d2g_A_kj.cif	13	1.445	HIT#1559	0.U.900.		0.G.901.	0.C.764.	0.G.902.	0.C.763.	0.A.643.	0.A.1355.	0.A.1358.	0.G.642.	0.C.1360.	0.G.641.	0.C.1361.	0.G.640.	U		G	C	G	C	A	A	A	G	C	G	C	G	IC		S	IC	S	S	JC	JC	JC	JC	S	S	S	S	5	LC
3I55.cif1	23S ribosomal RNA	3d2g_A_kj.cif	13	1.274	HIT#1560	0.U.900.	0.C.764.	0.G.901.	0.C.763.	0.G.902.	0.C.762.	0.A.643.	0.A.1355.	0.A.1358.	0.G.642.		0.G.641.	0.C.1361.	0.G.640.	U	C	G	C	G	C	A	A	A	G		G	C	G	IC	IC	S	S	S	S	JC	JC	JC	JC		S	S	S	5	LC
3I55.cif1	23S ribosomal RNA	3d2g_A_kj.cif	14	1.523	HIT#1561	0.C.1083.	0.G.1076.	0.C.1084.	0.G.1075.	0.C.1085.	0.G.1074.	0.A.1259.	0.U.1096.	0.A.1098.	0.G.1258.	0.G.1099.	0.C.1257.	0.G.1100.	0.C.1256.	C	G	C	G	C	G	A	U	A	G	G	C	G	C	S	S	S	S	S	S	IC	IC	IC	IC	S	S	S	S		LR
3I55.cif1	23S ribosomal RNA	3d2g_A_kj.cif	14	1.152	HIT#1562	0.G.1785.	0.U.1807.	0.C.1786.	0.G.1806.	0.C.1787.	0.G.1805.	0.A.2875.	0.G.2882.	0.A.2883.	0.G.2874.	0.G.2884.	0.C.2873.	0.A.2885.	0.U.2872.	G	U	C	G	C	G	A	G	A	G	G	C	A	U	S	S	S	S	S	S	HC	HC	HC	HC	S	S	S	S		LR
3I56.cif1	23S ribosomal RNA	1ffk_0_kt7.cif	12	1.51	HIT#1563	0.G.1311.	0.C.1343.	0.G.1312.	0.C.1342.	0.A.1313.		0.A.1341.	0.G.1316.	0.A.1317.	0.G.1340.	0.A.1318.	0.G.1339.		0.U.1338.	G	C	G	C	A		A	G	A	G	A	G		U	S	S	S	S	IC		IC	IC	IC	IC	IC	IC		S		LC
3I56.cif1	23S ribosomal RNA	1ffk_0_kt7.cif	13	1.631	HIT#1564	0.C.1025.	0.G.941.	0.U.1026.	0.G.940.	0.G.1027.		0.A.939.	0.G.1031.	0.A.1032.	0.G.938.	0.C.1033.	0.C.937.	0.G.1034.	0.C.936.	C	G	U	G	G		A	G	A	G	C	C	G	C	S	S	S	S	IC		IC	IC	IC	IC	IC	IC	S	S		LC
3I56.cif1	23S ribosomal RNA	1ffk_0_kt7.cif	13	1.552	HIT#1565	0.C.1146.	0.G.1217.	0.C.1147.	0.G.1216.	0.C.1148.		0.A.1215.	0.G.1151.	0.A.1152.	0.G.1214.	0.C.1153.	0.C.1213.	0.A.1154.	0.C.1212.	C	G	C	G	C		A	G	A	G	C	C	A	C	S	S	S	S	IC		IC	IC	IC	IC	IC	IC	IC	S		LC
3I56.cif1	23S ribosomal RNA	1ffk_0_kt7.cif	13	1.179	HIT#1566	0.C.42.	0.G.149.	0.U.43.	0.A.148.	0.G.44.		0.A.113.	0.G.47.	0.A.48.	0.A.114.	0.A.49.	0.G.112.	0.G.50.	0.C.111.	C	G	U	A	G		A	G	A	A	A	G	G	C	S	S	S	S	JC		JC	JC	JC	JC	JC	JC	S	S	4	LC
3I56.cif1	23S ribosomal RNA	1ffk_0_kt7.cif	13	0.205	HIT#1567	0.G.92.	0.C.82.	0.C.93.	0.G.81.	0.G.94.		0.A.80.	0.G.97.	0.A.98.	0.G.79.	0.A.99.	0.G.78.	0.C.100.	0.G.77.	G	C	C	G	G		A	G	A	G	A	G	C	G	S	SHP	S	SHP	IC		HPIC	IC	IC	HPIC	IC	HPIC	S	SHP		LC
3I56.cif1	23S ribosomal RNA	3d2g_A_kj.cif	12	1.923	HIT#1568	0.U.2640.	0.A.2624.	0.C.2641.	0.G.2623.	0.G.2642.	0.A.2622.	0.U.1835.	0.A.1840.	0.C.1841.	0.C.1834.	0.A.1843.		0.C.1844.		U	A	C	G	G	A	U	A	C	C	A		C		S	S	S	S	JC	JC	HC	HC	HC	HC	S		S		5	LR
3I56.cif1	23S ribosomal RNA	3d2g_A_kj.cif	12	1.662	HIT#1569		0.U.864.	0.C.783.	0.G.863.	0.A.784.		0.A.1485.	0.U.1457.	0.A.1459.	0.G.1484.	0.G.1460.	0.C.1483.	0.U.1461.	0.A.1482.		U	C	G	A		A	U	A	G	G	C	U	A		S	S	S	S		IC	IC	IC	IC	S	S	S	S		LR
3I56.cif1	23S ribosomal RNA	3d2g_A_kj.cif	13	1.458	HIT#1570	0.U.900.		0.G.901.	0.C.764.	0.G.902.	0.C.763.	0.A.643.	0.A.1355.	0.A.1358.	0.G.642.	0.C.1360.	0.G.641.	0.C.1361.	0.G.640.	U		G	C	G	C	A	A	A	G	C	G	C	G	IC		S	IC	S	S	JC	JC	JC	JC	S	S	S	S	5	LC
3I56.cif1	23S ribosomal RNA	3d2g_A_kj.cif	13	1.259	HIT#1571	0.U.900.	0.C.764.	0.G.901.	0.C.763.	0.G.902.	0.C.762.	0.A.643.	0.A.1355.	0.A.1358.	0.G.642.		0.G.641.	0.C.1361.	0.G.640.	U	C	G	C	G	C	A	A	A	G		G	C	G	IC	IC	S	S	S	S	JC	JC	JC	JC		S	S	S	5	LC
3I56.cif1	23S ribosomal RNA	3d2g_A_kj.cif	14	1.52	HIT#1572	0.C.1083.	0.G.1076.	0.C.1084.	0.G.1075.	0.C.1085.	0.G.1074.	0.A.1259.	0.U.1096.	0.A.1098.	0.G.1258.	0.G.1099.	0.C.1257.	0.G.1100.	0.C.1256.	C	G	C	G	C	G	A	U	A	G	G	C	G	C	S	S	S	S	S	S	IC	IC	IC	IC	S	S	S	S		LR
3I56.cif1	23S ribosomal RNA	3d2g_A_kj.cif	14	1.482	HIT#1573	0.G.1785.	0.U.1807.	0.C.1786.	0.G.1806.	0.C.1787.	0.G.1805.	0.A.2875.	0.G.2882.	0.A.2883.	0.G.2874.	0.G.2884.	0.C.2873.	0.A.2885.	0.G.2871.	G	U	C	G	C	G	A	G	A	G	G	C	A	G	S	S	S	S	S	S	HC	HC	HC	HC	S	S	S	S		LR
3I56.cif1	23S ribosomal RNA	3d2g_A_kj.cif	14	1.153	HIT#1574	0.G.1785.	0.U.1807.	0.C.1786.	0.G.1806.	0.C.1787.	0.G.1805.	0.A.2875.	0.G.2882.	0.A.2883.	0.G.2874.	0.G.2884.	0.C.2873.	0.A.2885.	0.U.2872.	G	U	C	G	C	G	A	G	A	G	G	C	A	U	S	S	S	S	S	S	HC	HC	HC	HC	S	S	S	S		LR
3IGI.cif1	Group IIC intron	3d2g_A_kj.cif	13	1.493	HIT#1575	A.U.234.	A.G.129.	A.U.238.	A.G.128.	A.G.239.		A.A.192.	A.G.173.	A.A.174.	A.A.191.	A.G.175.	A.C.190.	A.U.176.	A.A.189.	U	G	U	G	G		A	G	A	A	G	C	U	A	S	SJP	S	SJP	S		IC	IC	IC	IC	S	S	S	S		LR
3IGI.cif1	Group IIC intron	3d2g_A_kj.cif	14	1.684	HIT#1576	A.U.22.	A.A.249.	A.C.23.	A.G.248.	A.U.24.	A.A.247.	A.A.121.	A.U.66.	A.A.67.	A.A.120.	A.G.68.	A.C.119.	A.C.69.	A.G.118.	U	A	C	G	U	A	A	U	A	A	G	C	C	G	S	S	S	S	S	S	JP	JP	JP	JP	S	S	S	S		LR
3IQN.cif1	SAM-I riboswitch	1ffk_0_kt7.cif	13	1.771	HIT#1577	A.C.30.	A.G.22.	A.C.31.	A.G.21.	A.G.32.		A.A.20.	A.G.35.	A.A.36.	A.G.19.	A.A.37.	A.G.18.	A.A.38.	A.U.17.	C	G	C	G	G		A	G	A	G	A	G	A	U	SIP	S	SIP	S	ICIP		IC	ICIP	ICIP	IC	ICIP	IC	SIP	S		LC
3IQP.cif1	SAM-I riboswitch	1ffk_0_kt7.cif	13	1.711	HIT#1578	A.C.30.	A.G.22.	A.C.31.	A.G.21.	A.G.32.		A.A.20.	A.G.35.	A.A.36.	A.G.19.	A.A.37.	A.G.18.	A.A.38.	A.U.17.	C	G	C	G	G		A	G	A	G	A	G	A	U	SIP	S	SIP	S	ICIP		IC	ICIP	ICIP	IC	ICIP	IC	SIP	S		LC
3IQR.cif1	SAM-I riboswitch	1ffk_0_kt7.cif	13	1.763	HIT#1579	A.C.30.	A.G.22.	A.C.31.	A.G.21.	A.G.32.		A.A.20.	A.G.35.	A.A.36.	A.G.19.	A.A.37.	A.G.18.	A.A.38.	A.U.17.	C	G	C	G	G		A	G	A	G	A	G	A	U	SIP	S	SIP	S	ICIP		IC	ICIP	ICIP	IC	ICIP	IC	SIP	S		LC
3J0D.cif1	ribosomal 16S RNA,ribosomal 23S RNA	3d2g_A_kj.cif	12	1.339	HIT#1580	C.U.1946.	C.A.1960.	C.C.1947.	C.G.1959.	C.G.1948.	C.C.1958.	H.A.1418.	h.G.1482.	h.A.1483.	H.G.1417.	h.C.1484.			H.G.1415.	U	A	C	G	G	C	A	G	A	G	C			G	S	S	S	S	S	S	IC	IC	IC	IC	S			S		LR
3J0D.cif1	ribosomal 16S RNA,ribosomal 23S RNA	3d2g_A_kj.cif	13	1.232	HIT#1581	C.U.1946.	C.A.1960.	C.C.1947.	C.G.1959.	C.G.1948.		H.A.1418.	h.G.1482.	h.A.1483.	H.G.1417.	h.C.1484.	H.G.1416.	h.U.1485.	H.G.1415.	U	A	C	G	G		A	G	A	G	C	G	U	G	S	S	S	S	S		IC	IC	IC	IC	S	S	S	S		LR
3J0E.cif1	ribosomal 16S RNA,ribosomal 23S RNA	3d2g_A_kj.cif	13	1.554	HIT#1582	B.C.1957.	B.G.1949.	B.C.1958.	B.G.1948.	B.G.1959.	B.C.1947.	e.A.1483.	E.G.1417.	E.A.1418.	e.G.1482.	E.G.1419.	e.U.1481.	E.U.1420.		C	G	C	G	G	C	A	G	A	G	G	U	U		S	S	S	S	S	S	IC	IC	IC	IC	S	S	S			LR
3J0E.cif1	ribosomal 16S RNA,ribosomal 23S RNA	3d2g_A_kj.cif	13	1.127	HIT#1583	B.U.1946.	B.A.1960.	B.C.1947.	B.G.1959.	B.G.1948.	B.C.1958.	E.A.1418.	e.G.1482.	e.A.1483.	E.G.1417.	e.C.1484.	E.G.1416.		E.G.1415.	U	A	C	G	G	C	A	G	A	G	C	G		G	S	S	S	S	S	S	IC	IC	IC	IC	S	S		S		LR
3J0E.cif1	ribosomal 16S RNA,ribosomal 23S RNA	3d2g_A_kj.cif	13	1.122	HIT#1584	B.U.1946.	B.A.1960.	B.C.1947.	B.G.1959.	B.G.1948.		E.A.1418.	e.G.1482.	e.A.1483.	E.G.1417.	e.C.1484.	E.G.1416.	e.U.1485.	E.G.1415.	U	A	C	G	G		A	G	A	G	C	G	U	G	S	S	S	S	S		IC	IC	IC	IC	S	S	S	S		LR
3J28.cif1	16S rRNA	1ffk_0_kt7.cif	13	1.608	HIT#1585	N.G.698.	N.C.689.	N.C.699.	N.G.688.	N.G.700.		N.A.687.	N.G.703.	N.A.704.	N.U.686.	N.G.705.	N.G.685.	N.A.706.	N.G.683.	G	C	C	G	G		A	G	A	U	G	G	A	G	S	S	S	S	IC		IC	IC	IC	IC	IC	IC	S	S		LC
3J28.cif1	16S rRNA	1ffk_0_kt7.cif	13	1.37	HIT#1586	N.G.698.	N.C.689.	N.C.699.	N.G.688.	N.G.700.		N.A.687.	N.G.703.	N.A.704.	N.U.686.	N.G.705.	N.G.685.	N.A.706.	N.U.684.	G	C	C	G	G		A	G	A	U	G	G	A	U	S	S	S	S	IC		IC	IC	IC	IC	IC	IC	S	S		LC
3J29.cif1	16S rRNA	1ffk_0_kt7.cif	13	1.554	HIT#1587	N.G.698.	N.C.689.	N.C.699.	N.G.688.	N.G.700.		N.A.687.	N.G.703.	N.A.704.	N.U.686.	N.G.705.	N.G.685.	N.A.706.	N.G.683.	G	C	C	G	G		A	G	A	U	G	G	A	G	S	S	S	S	IC		IC	IC	IC	IC	IC	IC	S	S		LC
3J29.cif1	16S rRNA	1ffk_0_kt7.cif	13	1.398	HIT#1588	N.G.698.	N.C.689.	N.C.699.	N.G.688.	N.G.700.		N.A.687.	N.G.703.	N.A.704.	N.U.686.	N.G.705.	N.G.685.	N.A.706.	N.U.684.	G	C	C	G	G		A	G	A	U	G	G	A	U	S	S	S	S	IC		IC	IC	IC	IC	IC	IC	S	S		LC
3J2A.cif1	16S rRNA	1ffk_0_kt7.cif	12	1.712	HIT#1589	N.G.698.	N.C.689.	N.C.699.	N.G.688.	N.G.700.		N.A.687.	N.G.703.	N.A.704.	N.U.686.	N.G.705.		N.A.706.	N.G.683.	G	C	C	G	G		A	G	A	U	G		A	G	S	S	S	S	IC		IC	IC	IC	IC	IC		S	S		LC
3J2A.cif1	16S rRNA	1ffk_0_kt7.cif	13	1.423	HIT#1590	N.G.698.	N.C.689.	N.C.699.	N.G.688.	N.G.700.		N.A.687.	N.G.703.	N.A.704.	N.U.686.	N.G.705.	N.G.685.	N.A.706.	N.U.684.	G	C	C	G	G		A	G	A	U	G	G	A	U	S	S	S	S	IC		IC	IC	IC	IC	IC	IC	S	S		LC
3J2B.cif1	16S rRNA	1ffk_0_kt7.cif	13	1.418	HIT#1591	N.G.698.	N.C.689.	N.C.699.	N.G.688.	N.G.700.		N.A.687.	N.G.703.	N.A.704.	N.U.686.	N.G.705.	N.G.685.	N.A.706.	N.U.684.	G	C	C	G	G		A	G	A	U	G	G	A	U	S	S	S	S	IC		IC	IC	IC	IC	IC	IC	S	S		LC
3J2C.cif1	16S rRNA body domain	1ffk_0_kt7.cif	12	1.653	HIT#1592	N.G.698.	N.C.689.	N.C.699.	N.G.688.	N.G.700.		N.A.687.	N.G.703.	N.A.704.	N.G.685.	N.G.705.		N.A.706.	N.G.683.	G	C	C	G	G		A	G	A	G	G		A	G	S	S	S	S	IC		IC	IC	IC	IC	IC		S	S		LC
3J2C.cif1	16S rRNA body domain	1ffk_0_kt7.cif	12	1.385	HIT#1593	N.G.276.	N.C.248.	N.C.277.	N.G.247.	N.G.278.		N.A.246.	N.G.281.	N.A.282.	N.A.243.	N.U.283.		N.C.284.	N.G.242.	G	C	C	G	G		A	G	A	A	U		C	G	S	S	S	S	IC		IC	IC	IC	IC	IC		S	S		LC
3J2C.cif1	16S rRNA body domain	1ffk_0_kt7.cif	13	1.466	HIT#1594	N.G.698.	N.C.689.	N.C.699.	N.G.688.	N.G.700.		N.A.687.	N.G.703.	N.A.704.	N.U.686.	N.G.705.	N.G.685.	N.A.706.	N.U.684.	G	C	C	G	G		A	G	A	U	G	G	A	U	S	S	S	S	IC		IC	IC	IC	IC	IC	IC	S	S		LC
3J2D.cif1	16S rRNA	1ffk_0_kt7.cif	13	1.427	HIT#1595	N.G.698.	N.C.689.	N.C.699.	N.G.688.	N.G.700.		N.A.687.	N.G.703.	N.A.704.	N.U.686.	N.G.705.	N.G.685.	N.A.706.	N.U.684.	G	C	C	G	G		A	G	A	U	G	G	A	U	S	S	S	S	IC		IC	IC	IC	IC	IC	IC	S	S		LC
3J2E.cif1	16S rRNA	1ffk_0_kt7.cif	13	1.355	HIT#1596	N.G.698.	N.C.689.	N.C.699.	N.G.688.	N.G.700.		N.A.687.	N.G.703.	N.A.704.	N.U.686.	N.G.705.	N.G.685.	N.A.706.	N.U.684.	G	C	C	G	G		A	G	A	U	G	G	A	U	S	S	S	S	IC		IC	IC	IC	IC	IC	IC	S	S		LC
3J2F.cif1	16S rRNA	1ffk_0_kt7.cif	12	1.554	HIT#1597	N.G.698.	N.C.689.	N.C.699.	N.G.688.	N.G.700.		N.A.687.	N.G.703.	N.A.704.	N.U.686.	N.G.705.	N.G.685.		N.G.683.	G	C	C	G	G		A	G	A	U	G	G		G	S	S	S	S	IC		IC	IC	IC	IC	IC	IC		S		LC
3J2F.cif1	16S rRNA	1ffk_0_kt7.cif	12	1.461	HIT#1598	N.G.276.	N.C.248.	N.C.277.	N.G.247.	N.G.278.		N.A.246.	N.G.281.	N.A.282.	N.A.243.	N.U.283.		N.C.284.	N.G.242.	G	C	C	G	G		A	G	A	A	U		C	G	S	S	S	S	IC		IC	IC	IC	IC	IC		S	S		LC
3J2F.cif1	16S rRNA	1ffk_0_kt7.cif	13	1.421	HIT#1599	N.G.698.	N.C.689.	N.C.699.	N.G.688.	N.G.700.		N.A.687.	N.G.703.	N.A.704.	N.U.686.	N.G.705.	N.G.685.	N.A.706.	N.U.684.	G	C	C	G	G		A	G	A	U	G	G	A	U	S	S	S	S	IC		IC	IC	IC	IC	IC	IC	S	S		LC
3J2G.cif1	16S rRNA	1ffk_0_kt7.cif	13	1.674	HIT#1600	N.G.698.	N.C.689.	N.C.699.	N.G.688.	N.G.700.		N.A.687.	N.G.703.	N.A.704.	N.U.686.	N.G.705.	N.G.685.	N.A.706.	N.G.683.	G	C	C	G	G		A	G	A	U	G	G	A	G	S	S	S	S	IC		IC	IC	IC	IC	IC	IC	S	S		LC
3J2G.cif1	16S rRNA	1ffk_0_kt7.cif	13	1.477	HIT#1601	N.G.698.	N.C.689.	N.C.699.	N.G.688.	N.G.700.		N.A.687.	N.G.703.	N.A.704.	N.U.686.	N.G.705.	N.G.685.	N.A.706.	N.U.684.	G	C	C	G	G		A	G	A	U	G	G	A	U	S	S	S	S	IC		IC	IC	IC	IC	IC	IC	S	S		LC
3J2G.cif1	16S rRNA	3d2g_A_kj.cif	12	1.906	HIT#1602	N.G.276.	N.C.248.	N.C.277.	N.G.247.	N.G.278.		N.A.246.	N.G.281.	N.A.282.	N.A.243.	N.U.283.	N.U.245.	N.C.284.		G	C	C	G	G		A	G	A	A	U	U	C		S	S	S	S	IC		IC	IC	IC	IC	IC	IC	S			LC
[truncated: 24,962 more rows]
[truncated: 2 more columns]

## Sheet: README
COLUMN	DESCRIPTION
[truncated: 52 more rows]
