# Supplementary material for: ARTEM: a method for RNA and DNA tertiary motif identification with backbone permutations
Source: Genome Biol. 2025 Jul 28;26:226. doi: 10.1186/s13059-025-03696-2 (PMC12306022; doi:10.1186/s13059-025-03696-2)
Supplement: Supplementary file 2 — Additional file 2: Table S2. 780 kink-turn matches used for benchmarking ARTEM against DSSR and RNAMotifScanX. [file 13059_2025_3696_MOESM2_ESM.xlsx]

## Sheet: KinkTurnBench
PDB	CHAIN	ARTEM_RMSD	ARTEM_SIZE	IDENTIFIED_BY	TYPE	BENCHMARK_NO	TRUE_FALSE	COMMENT	RESIDUES
3J79	C	1.358	12	artem	LC,kink	2	TRUE		1.C.G.72.,1.C.A.73.,1.C.A.74.,1.C.A.75.,1.C.A.76.,1.C.U.77.,1.C.G.82.,1.C.U.83.,1.C.G.84.,1.C.U.89.,1.C.A.92.,1.C.C.94.
3J7P	S2	1.855	12	artem	LC,kink	2	TRUE		1.S2.U.359.,1.S2.A.360.,1.S2.A.363.,1.S2.A.364.,1.S2.C.365.,1.S2.G.395.,1.S2.U.396.,1.S2.G.397.,1.S2.C.400.,1.S2.A.401.,1.S2.C.402.,1.S2.G.403.
3J7P	S2	1.537	13	artem	LC,kink	2	TRUE		1.S2.G.952.,1.S2.C.953.,1.S2.U.954.,1.S2.A.955.,1.S2.G.956.,1.S2.A.957.,1.S2.U.966.,1.S2.C.967.,1.S2.U.968.,1.S2.G.971.,1.S2.A.972.,1.S2.C.973.,1.S2.C.974.
3J7Q	5	1.403	12	artem	LC,kink	2	TRUE		1.5.G.21.,1.5.G.22.,1.8.C.35.,1.8.G.36.,1.8.G.39.,1.8.A.40.,1.8.A.41.,1.8.G.42.,1.8.C.101.,1.8.G.102.,1.8.A.103.,1.8.A.104.
3J7Q	5	1.813	13	artem	LC,kink	2	TRUE		1.5.A.1956.,1.5.U.1957.,1.5.A.1958.,1.5.G.1961.,1.5.A.1962.,1.5.C.1963.,1.5.A.1964.,1.5.C.2022.,1.5.C.2023.,1.5.G.2024.,1.5.A.2025.,1.5.A.2026.,1.5.U.2027.
4V5O	BA	1.567	12	artem	LC,kink	2	TRUE		1.BA.U.302.,1.BA.A.303.,1.BA.A.306.,1.BA.G.307.,1.BA.C.308.,1.BA.G.338.,1.BA.C.339.,1.BA.A.340.,1.BA.C.343.,1.BA.A.344.,1.BA.C.345.,1.BA.G.346.
4V5O	BA	1.408	13	artem	LC,kink	2	TRUE		1.BA.G.873.,1.BA.U.874.,1.BA.C.875.,1.BA.A.876.,1.BA.G.877.,1.BA.A.878.,1.BA.U.887.,1.BA.C.888.,1.BA.U.889.,1.BA.U.890.,1.BA.A.893.,1.BA.U.894.,1.BA.U.895.
4V88	A6	1.653	12	artem	LC,kink	2	TRUE		1.A6.U.311.,1.A6.A.312.,1.A6.A.315.,1.A6.A.316.,1.A6.C.317.,1.A6.G.347.,1.A6.U.348.,1.A6.U.349.,1.A6.A.352.,1.A6.A.353.,1.A6.C.354.,1.A6.G.355.
4V8P	D1	1.664	13	artem	LC,kink	2	TRUE		1.D1.G.1413.,1.D1.C.1414.,1.D1.C.1415.,1.D1.G.1418.,1.D1.A.1419.,1.D1.A.1420.,1.D1.G.1421.,1.D1.U.1441.,1.D1.G.1442.,1.D1.G.1443.,1.D1.A.1444.,1.D1.G.1445.,1.D1.C.1446.
4V9F	0	1.238	14	artem	LC,kink	2	TRUE		1.0.U.2666.,1.0.G.2667.,1.0.G.2668.,1.0.C.2821.,1.0.C.2822.,1.0.G.2823.,1.0.G.2826.,1.0.A.2827.,1.0.G.2828.,1.0.G.2829.,1.0.C.2911.,1.0.C.2912.,1.0.A.2913.,1.0.A.2914.
4WF9	X	1.687	13	artem	LC,kink	2	TRUE		1.X.G.1086.,1.X.C.1087.,1.X.C.1088.,1.X.G.1091.,1.X.A.1092.,1.X.C.1093.,1.X.A.1094.,1.X.U.1152.,1.X.C.1153.,1.X.G.1154.,1.X.A.1155.,1.X.G.1156.,1.X.U.1157.
5J7L	DA	1.378	13	artem	LC,kink	2	TRUE		1.DA.G.81.,1.DA.U.82.,1.DA.A.83.,1.DA.A.84.,1.DA.G.85.,1.DA.G.86.,1.DA.C.96.,1.DA.C.97.,1.DA.G.98.,1.DA.A.101.,1.DA.A.103.,1.DA.A.104.,1.DA.C.105.
5ML7	B	1.385	13	artem	LC,kink	2	TRUE		1.B.A.2169.,1.B.C.2170.,1.B.A.2171.,1.B.A.2174.,1.B.A.2178.,1.B.G.2179.,1.B.G.2180.,1.B.C.2200.,1.B.C.2201.,1.B.G.2202.,1.B.A.2203.,1.B.G.2204.,1.B.U.2205.
5T5H	A	1.324	12	artem	LC,kink	2	TRUE		1.A.G.21.,1.A.A.22.,1.C.C.35.,1.C.G.36.,1.C.G.39.,1.C.A.40.,1.C.A.41.,1.C.7MG.42.,1.C.U.101.,1.C.G.102.,1.C.A.103.,1.C.A.104.
5TBW	1	1.232	12	artem	LC,kink	2	TRUE	no 2n	1.1.G.22.,1.1.A.23.,1.4.C.35.,1.4.G.36.,1.4.G.39.,1.4.A.40.,1.4.A.41.,1.4.G.42.,1.4.U.102.,1.4.G.103.,1.4.A.104.,1.4.A.105.
5XXB	1	1.556	12	artem	LC,kink	2	TRUE		1.1.G.1484.,1.1.U.1485.,1.1.G.1486.,1.1.G.1489.,1.1.A.1490.,1.1.A.1491.,1.1.U.1512.,1.1.G.1513.,1.1.G.1514.,1.1.A.1515.,1.1.A.1516.,1.1.C.1517.
5XY3	1	1.8	12	artem	LC,kink	2	TRUE		1.1.U.1101.,1.1.U.1102.,1.1.U.1103.,1.1.G.1106.,1.1.A.1107.,1.1.A.1108.,1.1.U.1128.,1.1.G.1129.,1.1.G.1130.,1.1.A.1131.,1.1.A.1132.,1.1.G.1133.
5XYI	2	1.766	13	artem	LC,kink	2	TRUE		1.2.U.243.,1.2.A.244.,1.2.C.246.,1.2.A.247.,1.2.G.248.,1.2.C.249.,1.2.G.277.,1.2.C.278.,1.2.U.279.,1.2.C.282.,1.2.A.283.,1.2.C.284.,1.2.G.285.
6ME0	A	1.836	13	artem,rmsx	LC,kink	3	TRUE	no 3n	1.A.A.243.,1.A.U.244.,1.A.G.245.,1.A.G.249.,1.A.A.250.,1.A.A.251.,1.A.G.252.,1.A.G.362.,1.A.C.363.,1.A.A.364.,1.A.A.366.,1.A.G.367.,1.A.U.368.
6NEQ	A	1.398	12	artem	LC,kink	2	TRUE		1.A.A.110.,1.A.C.112.,1.A.A.113.,1.A.A.114.,1.A.G.115.,1.A.C.130.,1.A.U.131.,1.A.C.132.,1.A.G.135.,1.A.A.136.,1.A.C.137.,1.A.G.138.
6QKL	N	1.585	13	artem	LC,kink	2	TRUE		1.N.A.1452.,1.N.U.1453.,1.N.U.1454.,1.N.G.1457.,1.N.A.1458.,1.N.C.1459.,1.N.A.1460.,1.N.C.1518.,1.N.C.1519.,1.N.A.1520.,1.N.A.1521.,1.N.A.1522.,1.N.U.1523.
6RM3	S60	1.531	13	artem	LC,kink	2	TRUE		1.S60.G.502.,1.S60.A.503.,1.S60.G.504.,1.S60.A.505.,1.S60.G.506.,1.S60.A.507.,1.S60.G.516.,1.S60.U.517.,1.S60.G.518.,1.S60.G.521.,1.S60.A.522.,1.S60.C.523.,1.S60.C.524.
6S0X	a	1.76	12	artem	LC,kink	2	TRUE		1.a.C.250.,1.a.A.251.,1.a.A.254.,1.a.G.255.,1.a.C.256.,1.a.G.284.,1.a.C.285.,1.a.A.286.,1.a.G.289.,1.a.A.290.,1.a.U.291.,1.a.G.292.
6SWD	2	1.157	13	artem	LC,kink	2	TRUE		1.2.G.651.,1.2.G.652.,1.2.U.653.,1.2.A.654.,1.2.G.655.,1.2.G.656.,1.2.C.665.,1.2.C.666.,1.2.U.667.,1.2.A.670.,1.2.A.671.,1.2.U.672.,1.2.C.673.
6UZ7	5	1.274	12	artem	LC,kink	2	TRUE		1.5.G.22.,1.5.A.23.,1.8.C.35.,1.8.G.36.,1.8.G.39.,1.8.A.40.,1.8.A.41.,1.8.G.42.,1.8.U.102.,1.8.G.103.,1.8.A.104.,1.8.A.105.
6XU8	A5	1.282	12	artem	LC,kink	2	TRUE		1.A5.G.26.,1.A5.A.27.,1.A8.C.34.,1.A8.G.35.,1.A8.G.38.,1.A8.A.39.,1.A8.A.40.,1.A8.G.41.,1.A8.U.99.,1.A8.G.100.,1.A8.A.101.,1.A8.A.102.
6XU8	A5	1.631	13	artem	LC,kink	2	TRUE	no 2n	1.A5.C.1432.,1.A5.U.1433.,1.A5.U.1434.,1.A5.A.1437.,1.A5.A.1438.,1.A5.C.1439.,1.A5.A.1440.,1.A5.C.1498.,1.A5.C.1499.,1.A5.G.1500.,1.A5.A.1501.,1.A5.A.1502.,1.A5.G.1503.
6XU8	B2	1.427	12	artem	LC,kink	2	TRUE		1.B2.A.317.,1.B2.C.319.,1.B2.A.320.,1.B2.A.321.,1.B2.C.322.,1.B2.G.352.,1.B2.U.353.,1.B2.U.354.,1.B2.A.357.,1.B2.A.358.,1.B2.C.359.,1.B2.G.360.
6XYW	1	1.208	13	artem	LC,kink	2	TRUE		1.1.G.80.,1.1.G.81.,1.1.G.82.,1.1.A.83.,1.1.G.84.,1.1.A.85.,1.1.U.91.,1.1.C.92.,1.1.U.93.,1.1.G.96.,1.1.A.97.,1.1.U.98.,1.1.C.99.
6XYW	2	1.719	12	artem	LC,kink	2	TRUE		1.2.A.262.,1.2.U.264.,1.2.A.265.,1.2.G.266.,1.2.G.267.,1.2.C.295.,1.2.C.296.,1.2.A.297.,1.2.G.300.,1.2.A.301.,1.2.U.302.,1.2.G.303.
6XYW	2	1.471	13	artem	LC,kink	2	TRUE		1.2.U.679.,1.2.G.680.,1.2.G.681.,1.2.A.682.,1.2.G.683.,1.2.G.684.,1.2.C.693.,1.2.U.694.,1.2.A.695.,1.2.G.698.,1.2.A.699.,1.2.U.700.,1.2.C.701.
6YDP	AA	1.48	12	artem	LC,kink	2	TRUE		1.AA.A.111.,1.AA.C.113.,1.AA.A.114.,1.AA.A.115.,1.AA.G.116.,1.AA.C.134.,1.AA.U.135.,1.AA.C.136.,1.AA.A.139.,1.AA.A.140.,1.AA.C.141.,1.AA.G.142.
6Z1P	Aa	1.227	13	artem	LC,kink	2	TRUE		1.Aa.A.77.,1.Aa.G.78.,1.Aa.U.79.,1.Aa.A.80.,1.Aa.A.81.,1.Aa.A.82.,1.Aa.U.106.,1.Aa.U.107.,1.Aa.G.108.,1.Aa.G.111.,1.Aa.A.112.,1.Aa.U.113.,1.Aa.U.114.
6ZJ3	LF	1.723	12	artem	LC,kink	2	TRUE		1.LF.G.1772.,1.LF.C.1773.,1.LF.U.1774.,1.LF.U.1777.,1.LF.C.1778.,1.LF.G.1779.,1.LF.U.1780.,1.LF.U.1799.,1.LF.G.1801.,1.LF.A.1802.,1.LF.G.1804.,1.LF.C.1805.
7AOR	2	1.545	12	artem	LC,kink	2	TRUE	no 3n	1.2.U.97.,1.2.G.100.,1.2.A.101.,1.2.A.102.,1.2.U.103.,1.2.A.122.,1.2.U.123.,1.2.U.124.,1.2.G.127.,1.2.A.128.,1.2.U.129.,1.2.U.130.
7CPU	L5	1.221	12	artem	LC,kink	2	TRUE		1.L5.G.21.,1.L5.G.22.,1.L8.C.35.,1.L8.G.36.,1.L8.G.39.,1.L8.A.40.,1.L8.A.41.,1.L8.G.42.,1.L8.C.101.,1.L8.G.102.,1.L8.A.103.,1.L8.A.104.
7CPU	L5	1.73	12	artem	LC,kink	2	TRUE	no 3n	1.L5.A.1759.,1.L5.U.1760.,1.L5.A.1761.,1.L5.G.1764.,1.L5.A.1765.,1.L5.C.1766.,1.L5.A.1767.,1.L5.C.1826.,1.L5.G.1827.,1.L5.A.1828.,1.L5.A.1829.,1.L5.U.1830.
7CPU	S2	1.703	12	artem	LC,kink	2	TRUE		1.S2.A.361.,1.S2.C.363.,1.S2.A.364.,1.S2.A.365.,1.S2.C.366.,1.S2.G.396.,1.S2.U.397.,1.S2.G.398.,1.S2.C.401.,1.S2.A.402.,1.S2.C.403.,1.S2.G.404.
7EAG	C	1.8	13	artem	LC,kink	2	TRUE		1.D.U.2.,1.D.C.3.,1.D.U.4.,1.D.G.7.,1.D.A.8.,1.D.A.9.,1.D.G.10.,1.C.U.13.,1.C.G.14.,1.C.G.15.,1.C.A.16.,1.C.G.17.,1.C.A.18.
7JIL	2	1.468	12	artem	LC,kink	2	TRUE		1.2.A.236.,1.2.U.238.,1.2.A.239.,1.2.G.240.,1.2.C.241.,1.2.G.269.,1.2.C.270.,1.2.C.271.,1.2.G.274.,1.2.A.275.,1.2.U.276.,1.2.G.277.
7O7Y	A2	1.651	12	artem	LC,kink	2	TRUE		1.A2.A.361.,1.A2.C.363.,1.A2.A.364.,1.A2.A.365.,1.A2.C.366.,1.A2.G.396.,1.A2.U.397.,1.A2.G.398.,1.A2.C.401.,1.A2.A.402.,1.A2.C.403.,1.A2.G.404.
7O7Y	B5	1.183	12	artem	LC,kink	2	TRUE		1.B5.G.21.,1.B5.G.22.,1.B8.C.35.,1.B8.G.36.,1.B8.G.39.,1.B8.A.40.,1.B8.A.41.,1.B8.G.42.,1.B8.C.101.,1.B8.G.102.,1.B8.A.103.,1.B8.A.104.
7OYB	22	1.715	12	artem	LC,kink	2	TRUE		1.22.U.405.,1.22.A.406.,1.22.A.409.,1.22.A.410.,1.22.C.411.,1.22.G.441.,1.22.U.442.,1.22.G.443.,1.22.C.446.,1.22.A.447.,1.22.C.448.,1.22.G.449.
7OYB	51	1.158	12	artem	LC,kink	2	TRUE		1.51.G.21.,1.51.A.22.,1.81.C.34.,1.81.G.35.,1.81.G.38.,1.81.A.39.,1.81.A.40.,1.81.G.41.,1.81.C.102.,1.81.G.103.,1.81.A.104.,1.81.A.105.
7OYC	22	1.64	12	artem	LC,kink	2	TRUE		1.22.A.325.,1.22.C.327.,1.22.A.328.,1.22.A.329.,1.22.C.330.,1.22.G.360.,1.22.U.361.,1.22.G.362.,1.22.C.365.,1.22.A.366.,1.22.C.367.,1.22.G.368.
7OYC	51	1.777	12	artem	LC,kink	2	TRUE	no 2n	1.51.G.21.,1.51.G.22.,1.81.C.34.,1.81.G.35.,1.81.G.38.,1.81.A.39.,1.81.A.40.,1.81.G.41.,1.81.U.99.,1.81.C.100.,1.81.G.101.,1.81.A.102.
7OYC	51	1.458	13	artem	LC,kink	2	TRUE		1.51.A.1615.,1.51.U.1616.,1.51.A.1617.,1.51.G.1620.,1.51.A.1621.,1.51.C.1622.,1.51.A.1623.,1.51.C.1681.,1.51.C.1682.,1.51.G.1683.,1.51.A.1684.,1.51.A.1685.,1.51.U.1686.
7P6Z	5	1.801	13	artem	LC,kink	2	TRUE		1.5.U.238.,1.5.A.239.,1.5.C.241.,1.5.A.242.,1.5.G.243.,1.5.C.244.,1.5.G.272.,1.5.C.273.,1.5.A.274.,1.5.G.277.,1.5.A.278.,1.5.C.279.,1.5.G.280.
7PWG	1	1.197	12	artem	LC,kink	2	TRUE		1.1.G.21.,1.1.G.22.,1.4.C.36.,1.4.G.37.,1.4.G.40.,1.4.A.41.,1.4.A.42.,1.4.G.43.,1.4.C.102.,1.4.G.103.,1.4.A.104.,1.4.A.105.
7PZY	1	1.249	12	artem	LC,kink	2	TRUE		1.1.G.21.,1.1.A.22.,1.4.C.35.,1.4.G.36.,1.4.G.39.,1.4.A.40.,1.4.A.41.,1.4.G.42.,1.4.U.102.,1.4.G.103.,1.4.A.104.,1.4.A.105.
7QGG	S2	1.683	12	artem	LC,kink	2	TRUE		1.S2.U.362.,1.S2.A.363.,1.S2.A.366.,1.S2.A.367.,1.S2.C.368.,1.S2.G.398.,1.S2.U.399.,1.S2.G.400.,1.S2.C.403.,1.S2.A.404.,1.S2.C.405.,1.S2.G.406.
7QGG	t	1.858	13	artem	LC,kink	2	TRUE		1.t.A.1858.,1.t.U.1859.,1.t.A.1860.,1.t.G.1863.,1.t.A.1864.,1.t.C.1865.,1.t.A.1866.,1.t.C.1923.,1.t.C.1924.,1.t.G.1925.,1.t.A.1926.,1.t.A.1927.,1.t.U.1928.
7QI4	AA	1.475	12	artem	LC,kink	2	TRUE		1.AA.C.756.,1.AA.A.757.,1.AA.A.760.,1.AA.A.761.,1.AA.G.762.,1.AA.C.778.,1.AA.U.779.,1.AA.C.780.,1.AA.A.783.,1.AA.A.784.,1.AA.C.785.,1.AA.G.786.
7R81	A2	1.508	12	artem	LC,kink	2	TRUE		1.A2.A.309.,1.A2.C.311.,1.A2.A.312.,1.A2.A.313.,1.A2.C.314.,1.A2.G.344.,1.A2.U.345.,1.A2.G.346.,1.A2.A.349.,1.A2.A.350.,1.A2.C.351.,1.A2.G.352.
7R81	A2	1.381	13	artem	LC,kink	2	TRUE		1.A2.G.893.,1.A2.U.894.,1.A2.C.895.,1.A2.A.896.,1.A2.G.897.,1.A2.A.898.,1.A2.U.907.,1.A2.C.908.,1.A2.U.909.,1.A2.G.912.,1.A2.A.913.,1.A2.U.914.,1.A2.U.915.
7UIN	B	1.654	12	artem	LC,kink	3	TRUE	no 3n	1.B.A.141.,1.B.C.151.,1.B.A.152.,1.B.U.153.,1.B.A.156.,1.B.A.157.,1.B.G.158.,1.B.G.159.,1.B.A.230.,1.B.A.232.,1.B.U.233.,1.B.G.234.
7UVZ	A	1.642	12	artem	LC,kink	2	TRUE		1.A.G.1039.,1.A.C.1040.,1.A.A.1041.,1.A.G.1044.,1.A.A.1045.,1.A.C.1046.,1.A.A.1047.,1.A.C.1106.,1.A.G.1107.,1.A.A.1108.,1.A.G.1109.,1.A.U.1110.
7ZHG	2	1.141	13	artem	LC,kink	2	TRUE		1.2.G.651.,1.2.G.652.,1.2.U.653.,1.2.A.654.,1.2.G.655.,1.2.G.656.,1.2.C.665.,1.2.C.666.,1.2.U.667.,1.2.A.670.,1.2.A.671.,1.2.U.672.,1.2.C.673.
8A22	B3	1.288	13	artem	LC,kink	2	TRUE		1.B3.A.132.,1.B3.G.133.,1.B3.U.134.,1.B3.A.135.,1.B3.A.136.,1.B3.G.137.,1.B3.C.146.,1.B3.U.147.,1.B3.G.148.,1.B3.A.151.,1.B3.A.152.,1.B3.A.153.,1.B3.A.154.
8A57	A	1.354	13	artem	LC,kink	2	TRUE		1.A.U.1458.,1.A.U.1459.,1.A.G.1460.,1.A.A.1464.,1.A.A.1465.,1.A.C.1466.,1.A.C.1467.,1.A.G.1632.,1.A.G.1633.,1.A.A.1634.,1.A.A.1635.,1.A.G.1636.,1.A.A.1637.
8A98	1	1.25	12	artem	LC,kink	2	TRUE		1.1.G.20.,1.1.A.21.,1.7.C.35.,1.7.G.36.,1.7.G.39.,1.7.A.40.,1.7.A.41.,1.7.G.42.,1.7.U.101.,1.7.G.102.,1.7.A.103.,1.7.A.104.
8A98	1	1.976	13	artem	LC,kink	2	FALSE	no 1b, double bulge, all canonical base pairs	1.1.U.481.,1.1.U.482.,1.1.A.484.,1.1.G.488.,1.1.C.489.,1.1.C.490.,1.1.G.644.,1.1.G.645.,1.1.C.646.,1.1.G.647.,1.1.A.652.,1.1.A.653.,1.1.A.654.
8A98	S1	1.271	13	artem	LC,kink	2	TRUE		1.S1.G.1142.,1.S1.U.1143.,1.S1.C.1144.,1.S1.A.1145.,1.S1.G.1146.,1.S1.A.1147.,1.S1.PSU.1156.,1.S1.C.1157.,1.S1.U.1158.,1.S1.G.1161.,1.S1.A.1162.,1.S1.C.1163.,1.S1.C.1164.
8AZW	A	1.633	12	artem	LC,kink	2	TRUE		1.A.A.1229.,1.A.U.1230.,1.A.U.1231.,1.A.G.1234.,1.A.A.1235.,1.A.C.1236.,1.A.A.1237.,1.A.C.1296.,1.A.G.1297.,1.A.A.1298.,1.A.A.1299.,1.A.U.1300.
8AZW	A	1.647	13	artem	LC,kink	2	TRUE		1.A.G.1398.,1.A.C.1399.,1.A.U.1400.,1.A.A.1403.,1.A.A.1404.,1.A.A.1405.,1.A.A.1406.,1.A.C.1426.,1.A.G.1427.,1.A.G.1428.,1.A.A.1429.,1.A.G.1430.,1.A.C.1431.
8CBJ	2	1.453	12	artem	LC,kink	2	TRUE		1.2.A.312.,1.2.C.314.,1.2.A.315.,1.2.A.316.,1.2.C.317.,1.2.G.347.,1.2.U.348.,1.2.U.349.,1.2.A.352.,1.2.A.353.,1.2.C.354.,1.2.G.355.
8CBJ	2	1.379	13	artem	LC,kink	2	TRUE		1.2.G.895.,1.2.U.896.,1.2.C.897.,1.2.A.898.,1.2.G.899.,1.2.A.900.,1.2.U.909.,1.2.C.910.,1.2.U.911.,1.2.G.914.,1.2.A.915.,1.2.U.916.,1.2.U.917.
8CVM	a	1.146	13	artem	LC,kink	2	TRUE		1.a.G.80.,1.a.G.81.,1.a.G.82.,1.a.A.83.,1.a.G.84.,1.a.U.85.,1.a.A.95.,1.a.G.96.,1.a.C.97.,1.a.G.101.,1.a.A.102.,1.a.U.103.,1.a.C.104.
8D8L	a	1.221	12	artem	LC,kink	2	TRUE		1.a.A.749.,1.a.G.750.,1.a.U.751.,1.a.A.752.,1.a.A.753.,1.a.A.754.,1.a.U.765.,1.a.A.766.,1.a.A.769.,1.a.A.770.,1.a.U.771.,1.a.A.772.
8EUG	1	1.262	12	artem	LC,kink	2	TRUE		1.1.G.22.,1.1.A.23.,1.2.C.43.,1.2.G.44.,1.2.G.47.,1.2.A.48.,1.2.A.49.,1.2.G.50.,1.2.U.110.,1.2.G.111.,1.2.A.112.,1.2.A.113.
8GLP	S2	1.662	12	artem	LC,kink	2	TRUE		1.S2.U.359.,1.S2.A.360.,1.S2.A.363.,1.S2.A.364.,1.S2.C.365.,1.S2.G.395.,1.S2.U.396.,1.S2.G.397.,1.S2.C.400.,1.S2.A.401.,1.S2.C.402.,1.S2.G.403.
8HKX	A16S	1.513	12	artem	LC,kink	2	TRUE		1.A16S.A.255.,1.A16S.C.257.,1.A16S.A.258.,1.A16S.G.259.,1.A16S.G.260.,1.A16S.C.288.,1.A16S.C.289.,1.A16S.U.290.,1.A16S.A.293.,1.A16S.A.294.,1.A16S.C.295.,1.A16S.G.296.
8OVA	BA	1.839	12	artem	LC,kink	2	TRUE	no 2n	1.BA.G.24.,1.BA.A.25.,1.BC.C.35.,1.BC.G.36.,1.BC.G.39.,1.BC.A.40.,1.BC.A2M.41.,1.BC.G.42.,1.BC.U.100.,1.BC.U.101.,1.BC.G.102.,1.BC.A.103.
8PV7	C1	1.278	12	artem	LC,kink	2	TRUE		1.C1.G.23.,1.C1.A.24.,1.C2.C.35.,1.C2.G.36.,1.C2.G.39.,1.C2.A.40.,1.C2.A.41.,1.C2.G.42.,1.C2.U.102.,1.C2.G.103.,1.C2.A.104.,1.C2.A.105.
8Q5I	A	1.422	12	artem	LC,kink	2	TRUE		1.A.A.310.,1.A.C.312.,1.A.A.313.,1.A.A.314.,1.A.C.315.,1.A.G.345.,1.A.U.346.,1.A.U.347.,1.A.A.350.,1.A.A.351.,1.A.C.352.,1.A.G.353.
8T2S	B	1.799	13	artem	LC,kink	3	TRUE	no 3n	1.B.A.141.,1.B.C.151.,1.B.A.152.,1.B.U.153.,1.B.A.156.,1.B.A.157.,1.B.G.158.,1.B.G.159.,1.B.U.229.,1.B.A.230.,1.B.A.232.,1.B.U.233.,1.B.G.234.
7EAG	E	1.784	12	artem,dssr	LC,kink	2	TRUE		1.F.U.2.,1.F.C.3.,1.F.U.4.,1.F.G.7.,1.F.A.8.,1.F.A.9.,1.E.U.13.,1.E.G.14.,1.E.G.15.,1.E.A.16.,1.E.G.17.,1.E.A.18.
5G4U	I	1.487	13	artem,dssr	LC,kink	2	TRUE		1.J.G.2.,1.J.C.3.,1.J.G.4.,1.J.G.7.,1.J.A.8.,1.J.U.9.,1.J.C.10.,1.I.G.13.,1.I.U.14.,1.I.G.15.,1.I.A.16.,1.I.G.17.,1.I.C.18.
1T0K	C	1.128	13	artem,dssr	LC,kink	3	TRUE		1.C.C.9.,1.C.G.10.,1.C.G.11.,1.C.A.12.,1.C.G.13.,1.C.U.14.,1.D.G.53.,1.D.C.54.,1.D.A.55.,1.D.G.58.,1.D.A.59.,1.D.U.60.,1.D.G.61.
3J79	A	1.663	12	artem,dssr	LC,kink	2	TRUE		1.A.G.1535.,1.A.U.1536.,1.A.G.1537.,1.A.G.1540.,1.A.A.1541.,1.A.A.1542.,1.A.U.1563.,1.A.G.1564.,1.A.G.1565.,1.A.A.1566.,1.A.A.1567.,1.A.C.1568.
3J7A	A	1.447	12	artem,dssr	LC,kink	2	TRUE		1.A.A.318.,1.A.C.320.,1.A.A.321.,1.A.G.322.,1.A.C.323.,1.A.G.353.,1.A.C.354.,1.A.U.355.,1.A.G.358.,1.A.A.359.,1.A.C.360.,1.A.G.361.
3J7A	A	1.254	13	artem,dssr	LC,kink	2	TRUE		1.A.G.964.,1.A.U.965.,1.A.C.966.,1.A.A.967.,1.A.G.968.,1.A.A.969.,1.A.U.978.,1.A.C.979.,1.A.U.980.,1.A.G.983.,1.A.A.984.,1.A.U.985.,1.A.U.986.
3NMU	E	1.94	12	artem,dssr,rmsx	LC,kink	3	TRUE		1.E.C.13.,1.E.U.14.,1.E.G.15.,1.E.A.16.,1.E.C.17.,1.E.G.23.,1.E.G.24.,1.E.C.25.,1.E.G.28.,1.E.A.29.,1.E.U.30.,1.E.G.31.
3NVI	F	1.89	12	artem,dssr,rmsx	LC,kink	3	TRUE		1.F.C.4.,1.F.U.5.,1.F.G.6.,1.F.A.7.,1.F.C.8.,1.F.G.14.,1.F.G.15.,1.F.C.16.,1.F.G.19.,1.F.A.20.,1.F.U.21.,1.F.G.22.
3Q3Z	V	1.635	12	artem,dssr,rmsx	LC,kink	3	TRUE		1.V.A.15.,1.V.C.16.,1.V.A.17.,1.V.G.20.,1.V.A.21.,1.V.U.22.,1.V.U.54.,1.V.U.55.,1.V.G.56.,1.V.A.57.,1.V.G.58.,1.V.U.59.
3SIU	F	1.974	12	artem,dssr	LC,kink	3	TRUE		1.F.C.32.,1.F.C.33.,1.F.A.34.,1.F.G.37.,1.F.A.38.,1.F.G.39.,1.F.G.46.,1.F.U.47.,1.F.G.48.,1.F.A.49.,1.F.G.50.,1.F.G.51.
3V7E	C	1.794	13	artem,dssr	LC,kink	3	TRUE		1.C.U.17.,1.C.G.18.,1.C.G.19.,1.C.A.20.,1.C.G.21.,1.C.G.22.,1.C.C.30.,1.C.C.31.,1.C.G.32.,1.C.G.35.,1.C.A.36.,1.C.A.37.,1.C.A.38.
4AOB	A	1.252	13	artem,dssr	LC,kink	3	TRUE		1.A.G.17.,1.A.C.18.,1.A.A.19.,1.A.A.20.,1.A.G.21.,1.A.A.22.,1.A.U.30.,1.A.U.31.,1.A.G.32.,1.A.G.35.,1.A.A.36.,1.A.C.37.,1.A.C.38.
4C4W	H	1.953	12	artem,dssr	LC,kink	2	TRUE		1.H.G.3.,1.H.C.4.,1.H.A.5.,1.H.A.6.,1.H.G.7.,1.H.A.8.,1.H.U.25.,1.H.U.26.,1.H.G.27.,1.H.G.30.,1.H.A.31.,1.H.C.32.
4GMA	Z	0.965	12	artem,dssr	LC,kink	3	TRUE		1.Z.A.93.,1.Z.G.94.,1.Z.G.95.,1.Z.A.96.,1.Z.C.97.,1.Z.G.98.,1.Z.G.143.,1.Z.G.144.,1.Z.G.147.,1.Z.A.148.,1.Z.G.149.,1.Z.U.150.
4GXY	A	0.956	13	artem,dssr,rmsx	LC,kink	3	TRUE		1.A.G.82.,1.A.G.83.,1.A.G.84.,1.A.A.85.,1.A.G.86.,1.A.U.87.,1.A.G.138.,1.A.C.139.,1.A.G.140.,1.A.G.143.,1.A.A.144.,1.A.U.145.,1.A.C.146.
4KQY	A	1.782	12	artem,dssr	LC,kink	3	TRUE		1.A.C.17.,1.A.A.18.,1.A.G.19.,1.A.A.20.,1.A.G.21.,1.A.G.22.,1.A.C.30.,1.A.C.31.,1.A.G.32.,1.A.G.35.,1.A.A.36.,1.A.A.37.
4LFB	A	1.631	13	artem,dssr	LC,kink	2	TRUE		1.A.C.242.,1.A.A.243.,1.A.C.245.,1.A.A.246.,1.A.G.247.,1.A.C.248.,1.A.G.276.,1.A.C.277.,1.A.G.278.,1.A.G.281.,1.A.A.282.,1.A.C.283.,1.A.G.284.
4LFB	A	1.123	13	artem,dssr	LC,kink	2	TRUE		1.A.A.684.,1.A.G.685.,1.A.U.686.,1.A.A.687.,1.A.G.688.,1.A.C.689.,1.A.G.698.,1.A.C.699.,1.A.G.700.,1.A.G.703.,1.A.A.704.,1.A.U.705.,1.A.A.706.
4V88	A6	1.332	13	artem,dssr	LC,kink	2	TRUE		1.A6.G.895.,1.A6.U.896.,1.A6.C.897.,1.A6.A.898.,1.A6.G.899.,1.A6.A.900.,1.A6.U.909.,1.A6.C.910.,1.A6.U.911.,1.A6.G.914.,1.A6.A.915.,1.A6.U.916.,1.A6.U.917.
4V8P	D1	1.451	13	artem,dssr	LC,kink	2	TRUE		1.D1.A.1244.,1.D1.U.1245.,1.D1.A.1246.,1.D1.G.1249.,1.D1.A.1250.,1.D1.C.1251.,1.D1.A.1252.,1.D1.C.1310.,1.D1.C.1311.,1.D1.G.1312.,1.D1.A.1313.,1.D1.A.1314.,1.D1.U.1315.
4V9F	0	0.119	13	artem,dssr	LC,kink	2	TRUE		1.0.G.77.,1.0.G.78.,1.0.G.79.,1.0.A.80.,1.0.G.81.,1.0.C.82.,1.0.G.92.,1.0.C.93.,1.0.G.94.,1.0.G.97.,1.0.A.98.,1.0.A.99.,1.0.C.100.
4V9F	0	1.516	12	artem,dssr	LC,kink	2	TRUE		1.0.C.937.,1.0.G.938.,1.0.A.939.,1.0.G.940.,1.0.G.941.,1.0.C.1025.,1.0.U.1026.,1.0.G.1027.,1.0.G.1031.,1.0.A.1032.,1.0.C.1033.,1.0.G.1034.
4V9F	0	1.566	13	artem,dssr	LC,kink	2	TRUE		1.0.C.1146.,1.0.C.1147.,1.0.C.1148.,1.0.G.1151.,1.0.A.1152.,1.0.C.1153.,1.0.A.1154.,1.0.C.1212.,1.0.C.1213.,1.0.G.1214.,1.0.A.1215.,1.0.G.1216.,1.0.G.1217.
4V9F	0	1.505	12	artem,dssr	LC,kink	2	TRUE		1.0.G.1311.,1.0.G.1312.,1.0.A.1313.,1.0.G.1316.,1.0.A.1317.,1.0.A.1318.,1.0.U.1338.,1.0.G.1339.,1.0.G.1340.,1.0.A.1341.,1.0.C.1342.,1.0.C.1343.
4WF9	X	1.046	13	artem,dssr	LC,kink	2	TRUE		1.X.G.81.,1.X.G.82.,1.X.G.83.,1.X.A.84.,1.X.G.85.,1.X.C.86.,1.X.G.96.,1.X.C.97.,1.X.U.98.,1.X.G.101.,1.X.A.102.,1.X.U.103.,1.X.C.104.
4WF9	X	1.734	12	artem,dssr	LC,kink	2	TRUE		1.X.G.1245.,1.X.C.1246.,1.X.G.1247.,1.X.G.1250.,1.X.A.1251.,1.X.A.1252.,1.X.U.1272.,1.X.G.1273.,1.X.G.1274.,1.X.A.1275.,1.X.G.1276.,1.X.C.1277.
5D8H	A	1.797	12	artem,dssr	LC,kink	2	TRUE		1.A.C.1152.,1.A.C.1153.,1.A.U.1154.,1.A.G.1157.,1.A.A.1158.,1.A.C.1159.,1.A.U.1218.,1.A.C.1219.,1.A.G.1220.,1.A.A.1221.,1.A.G.1222.,1.A.G.1223.
5DCV	D	1.462	13	artem,dssr	LC,kink	2	TRUE		1.D.G.17.,1.D.C.18.,1.D.G.19.,1.D.G.22.,1.D.A.23.,1.D.A.24.,1.D.G.25.,1.D.C.31.,1.D.C.32.,1.D.G.33.,1.D.A.34.,1.D.G.35.,1.D.U.36.
5FJC	A	1.312	13	artem,dssr	LC,kink	2	TRUE		1.A.G.17.,1.A.G.18.,1.A.G.19.,1.A.A.20.,1.A.G.21.,1.A.U.22.,1.A.G.30.,1.A.C.31.,1.A.G.32.,1.A.G.35.,1.A.A.36.,1.A.A.37.,1.A.C.38.
5J7L	AA	1.536	13	artem,dssr	LC,kink	2	TRUE		1.AA.G.242.,1.AA.A.243.,1.AA.U.245.,1.AA.A.246.,1.AA.G.247.,1.AA.C.248.,1.AA.G.276.,1.AA.C.277.,1.AA.G.278.,1.AA.G.281.,1.AA.A.282.,1.AA.U.283.,1.AA.C.284.
5J7L	AA	1.013	13	artem,dssr	LC,kink	2	TRUE		1.AA.U.684.,1.AA.G.685.,1.AA.U.686.,1.AA.A.687.,1.AA.G.688.,1.AA.C.689.,1.AA.G.698.,1.AA.C.699.,1.AA.G.700.,1.AA.G.703.,1.AA.A.704.,1.AA.G.705.,1.AA.A.706.
5J7L	DA	1.522	13	artem,dssr	LC,kink	2	TRUE		1.DA.G.1042.,1.DA.C.1043.,1.DA.C.1044.,1.DA.G.1047.,1.DA.A.1048.,1.DA.C.1049.,1.DA.A.1050.,1.DA.U.1108.,1.DA.C.1109.,1.DA.G.1110.,1.DA.A.1111.,1.DA.G.1112.,1.DA.U.1113.
5J7L	DA	1.763	12	artem,dssr	LC,kink	2	TRUE		1.DA.C.1207.,1.DA.C.1208.,1.DA.U.1209.,1.DA.G.1212.,1.DA.A.1213.,1.DA.A.1214.,1.DA.U.1234.,1.DA.G.1235.,1.DA.G.1236.,1.DA.A.1237.,1.DA.G.1238.,1.DA.G.1239.
5T5H	A	1.76	13	artem,dssr	LC,kink	2	TRUE		1.A.A.1611.,1.A.G.1612.,1.A.G.1613.,1.A.G.1616.,1.A.A.1617.,1.A.A.1618.,1.A.G.1619.,1.A.U.1640.,1.A.G.1641.,1.A.G.1642.,1.A.A.1643.,1.A.C.1644.,1.A.C.1645.
5TBW	1	1.264	12	artem,dssr	LC,kink	2	TRUE		1.1.A.1217.,1.1.U.1218.,1.1.C.1219.,1.1.G.1222.,1.1.A.1223.,1.1.C.1224.,1.1.A.1225.,1.1.C.1284.,1.1.G.1285.,1.1.A.1286.,1.1.A.1287.,1.1.U.1288.
5TBW	1	1.879	12	artem,dssr	LC,kink	2	TRUE		1.1.G.1387.,1.1.U.1388.,1.1.G.1389.,1.1.G.1392.,1.1.A.1393.,1.1.A.1394.,1.1.G.1395.,1.1.C.1416.,1.1.G.1417.,1.1.A.1418.,1.1.A.1419.,1.1.C.1420.
5XTM	B	1.739	13	artem,dssr	LC,kink	2	TRUE		1.B.G.15.,1.B.C.16.,1.B.G.17.,1.B.G.20.,1.B.A.21.,1.B.A.22.,1.B.G.23.,1.B.C.29.,1.B.C.30.,1.B.G.31.,1.B.A.32.,1.B.G.33.,1.B.U.34.
5XXU	2	1.455	12	artem,dssr	LC,kink	2	TRUE		1.2.A.312.,1.2.C.314.,1.2.A.315.,1.2.G.316.,1.2.C.317.,1.2.G.347.,1.2.C.348.,1.2.A.349.,1.2.G.352.,1.2.A.353.,1.2.C.354.,1.2.G.355.
5XXU	2	1.337	13	artem,dssr	LC,kink	2	TRUE		1.2.G.892.,1.2.U.893.,1.2.C.894.,1.2.A.895.,1.2.G.896.,1.2.A.897.,1.2.U.906.,1.2.C.907.,1.2.U.908.,1.2.G.911.,1.2.A.912.,1.2.U.913.,1.2.U.914.
5XYI	2	1.266	13	artem,dssr	LC,kink	2	TRUE		1.2.A.715.,1.2.C.716.,1.2.G.717.,1.2.A.718.,1.2.G.719.,1.2.U.720.,1.2.A.729.,1.2.C.730.,1.2.U.731.,1.2.G.734.,1.2.A.735.,1.2.C.736.,1.2.U.737.
5Y7M	D	1.683	13	artem,dssr	LC,kink	2	TRUE		1.D.C.16.,1.D.A.17.,1.D.G.18.,1.D.G.21.,1.D.A.22.,1.D.U.23.,1.D.C.24.,1.D.G.29.,1.D.G.30.,1.D.G.31.,1.D.A.32.,1.D.U.33.,1.D.G.34.
6CZR	1a	1.495	12	artem,dssr	LC,kink	2	TRUE		1.1a.C.238.,1.1a.A.239.,1.1a.A.242.,1.1a.G.243.,1.1a.C.244.,1.1a.G.272.,1.1a.C.273.,1.1a.G.274.,1.1a.G.277.,1.1a.A.278.,1.1a.C.279.,1.1a.G.280.
6CZR	1a	1.239	13	artem,dssr	LC,kink	2	TRUE		1.1a.A.668.,1.1a.G.669.,1.1a.U.670.,1.1a.A.671.,1.1a.G.672.,1.1a.C.673.,1.1a.G.682.,1.1a.C.683.,1.1a.G.684.,1.1a.G.687.,1.1a.A.688.,1.1a.U.689.,1.1a.A.690.
6ERI	AA	1	13	artem,dssr	LC,kink	2	TRUE		1.AA.G.80.,1.AA.G.81.,1.AA.G.82.,1.AA.A.83.,1.AA.G.84.,1.AA.U.85.,1.AA.G.95.,1.AA.C.96.,1.AA.A.97.,1.AA.G.100.,1.AA.A.101.,1.AA.U.102.,1.AA.C.103.
6ERI	BA	1.383	12	artem,dssr	LC,kink	2	TRUE		1.BA.G.214.,1.BA.A.215.,1.BA.A.218.,1.BA.G.219.,1.BA.C.220.,1.BA.G.248.,1.BA.C.249.,1.BA.G.250.,1.BA.G.253.,1.BA.A.254.,1.BA.U.255.,1.BA.C.256.
6ERI	BA	0.889	13	artem,dssr	LC,kink	2	TRUE		1.BA.U.633.,1.BA.G.634.,1.BA.G.635.,1.BA.A.636.,1.BA.G.637.,1.BA.C.638.,1.BA.G.647.,1.BA.C.648.,1.BA.G.649.,1.BA.G.652.,1.BA.A.653.,1.BA.G.654.,1.BA.A.655.
6FYY	2	1.223	13	artem,dssr	LC,kink	2	TRUE		1.2.G.894.,1.2.U.895.,1.2.C.896.,1.2.A.897.,1.2.G.898.,1.2.A.899.,1.2.U.908.,1.2.C.909.,1.2.U.910.,1.2.G.913.,1.2.A.914.,1.2.U.915.,1.2.U.916.
6HCT	A	1.721	12	artem,dssr	LC,kink	2	TRUE		1.A.C.2.,1.A.C.3.,1.A.G.4.,1.A.G.7.,1.A.A.8.,1.A.A.9.,1.B.A.13.,1.B.U.14.,1.B.G.15.,1.B.A.16.,1.B.A.17.,1.B.G.18.
6HIW	CA	1.493	12	artem,dssr	LC,kink	2	TRUE		1.CA.U.97.,1.CA.G.100.,1.CA.A.101.,1.CA.A.102.,1.CA.U.103.,1.CA.A.122.,1.CA.U.123.,1.CA.U.124.,1.CA.G.127.,1.CA.A.128.,1.CA.U.129.,1.CA.U.130.
6Q8V	A	1.3	12	artem,dssr	LC,kink	2	TRUE		1.A.G.2.,1.A.C.3.,1.A.G.4.,1.A.G.7.,1.A.6MZ.8.,1.A.A.9.,1.A.G.13.,1.A.G.14.,1.A.G.15.,1.A.A.16.,1.A.G.17.,1.A.C.18.
6RM3	S60	1.766	12	artem,dssr	LC,kink	2	TRUE		1.S60.U.167.,1.S60.A.168.,1.S60.A.171.,1.S60.G.172.,1.S60.C.173.,1.S60.G.201.,1.S60.C.202.,1.S60.A.203.,1.S60.G.206.,1.S60.A.207.,1.S60.C.208.,1.S60.G.209.
6RXU	C1	1.223	13	artem,dssr	LC,kink	2	TRUE		1.C1.G.1480.,1.C1.U.1481.,1.C1.C.1482.,1.C1.A.1483.,1.C1.G.1484.,1.C1.A.1485.,1.C1.U.1494.,1.C1.C.1495.,1.C1.U.1496.,1.C1.G.1499.,1.C1.A.1500.,1.C1.U.1501.,1.C1.U.1502.
6RXU	C2	1.612	12	artem,dssr	LC,kink	2	TRUE		1.C2.G.79.,1.C2.G.80.,1.C2.G.81.,1.C2.G.84.,1.C2.A.85.,1.C2.U.86.,1.C2.C.262.,1.C2.U.263.,1.C2.G.264.,1.C2.A.265.,1.C2.C.266.,1.C2.C.267.
6SGA	CA	1.44	12	artem,dssr	LC,kink	2	TRUE		1.CA.U.97.,1.CA.G.100.,1.CA.A.101.,1.CA.A.102.,1.CA.U.103.,1.CA.A.122.,1.CA.U.123.,1.CA.U.124.,1.CA.G.127.,1.CA.A.128.,1.CA.U.129.,1.CA.U.130.
6SGB	CA	1.412	12	artem,dssr	LC,kink	2	TRUE		1.CA.U.97.,1.CA.G.100.,1.CA.A.101.,1.CA.A.102.,1.CA.U.103.,1.CA.A.122.,1.CA.U.123.,1.CA.U.124.,1.CA.G.127.,1.CA.A.128.,1.CA.U.129.,1.CA.U.130.
6SWD	2	1.527	12	artem,dssr	LC,kink	2	TRUE		1.2.G.251.,1.2.A.252.,1.2.A.255.,1.2.G.256.,1.2.G.257.,1.2.C.285.,1.2.4AC.286.,1.2.G.287.,1.2.G.290.,1.2.A.291.,1.2.U.292.,1.2.C.293.
6TH6	BA	0.909	13	artem,dssr	LC,kink	2	TRUE		1.BA.G.90.,1.BA.C.91.,1.BA.G.92.,1.BA.A.93.,1.BA.G.94.,1.BA.G.95.,1.BA.C.105.,1.BA.C.106.,1.BA.G.107.,1.BA.G.110.,1.BA.A.111.,1.BA.A.112.,1.BA.C.113.
6TH6	BA	1.837	12	artem,dssr	LC,kink	2	TRUE		1.BA.G.584.,1.BA.G.585.,1.BA.G.586.,1.BA.G.589.,1.BA.A.590.,1.BA.C.591.,1.BA.G.635.,1.BA.U.636.,1.BA.G.637.,1.BA.A.638.,1.BA.C.639.,1.BA.C.640.
6TH6	BA	1.302	13	artem,dssr	LC,kink	2	TRUE		1.BA.C.971.,1.BA.G.972.,1.BA.G.973.,1.BA.A.974.,1.BA.G.975.,1.BA.G.976.,1.BA.C.1058.,1.BA.C.1059.,1.BA.G.1060.,1.BA.G.1063.,1.BA.A.1064.,1.BA.U.1065.,1.BA.G.1066.
6UFG	A	0.792	13	artem,dssr	LC,kink	2	TRUE		1.A.G.2.,1.A.C.3.,1.A.A.4.,1.A.G.7.,1.A.A.8.,1.A.U.9.,1.A.C.10.,1.A.G.23.,1.A.G.24.,1.A.G.25.,1.A.A.26.,1.A.G.27.,1.A.C.28.
6UFH	A	1.278	13	artem,dssr	LC,kink	2	TRUE		1.A.G.2.,1.A.C.3.,1.A.A.4.,1.A.G.7.,1.A.A.8.,1.A.U.9.,1.A.C.10.,1.A.G.23.,1.A.G.24.,1.A.G.25.,1.A.A.26.,1.A.G.27.,1.A.C.28.
6UFM	B	0.79	13	artem,dssr	LC,kink	2	TRUE		1.B.G.2.,1.B.C.3.,1.B.G.4.,1.B.G.7.,1.B.A.8.,1.B.U.9.,1.B.C.10.,1.B.G.23.,1.B.G.24.,1.B.G.25.,1.B.A.26.,1.B.G.27.,1.B.C.28.
6XU8	A5	1.649	13	artem,dssr	LC,kink	2	TRUE		1.A5.G.1628.,1.A5.C.1629.,1.A5.G.1630.,1.A5.G.1633.,1.A5.A.1634.,1.A5.A.1635.,1.A5.G.1636.,1.A5.U.1656.,1.A5.G.1657.,1.A5.G.1658.,1.A5.A.1659.,1.A5.G.1660.,1.A5.C.1661.
6XU8	B2	1.354	13	artem,dssr	LC,kink	2	TRUE		1.B2.G.982.,1.B2.C.983.,1.B2.G.984.,1.B2.A.985.,1.B2.G.986.,1.B2.A.987.,1.B2.U.996.,1.B2.C.997.,1.B2.U.998.,1.B2.G.1001.,1.B2.A.1002.,1.B2.C.1003.,1.B2.C.1004.
6YW5	aa	1.264	13	artem,dssr	LC,kink	2	TRUE		1.aa.U.881.,1.aa.G.882.,1.aa.G.883.,1.aa.A.884.,1.aa.G.885.,1.aa.A.886.,1.aa.U.895.,1.aa.C.896.,1.aa.U.897.,1.aa.G.900.,1.aa.A.901.,1.aa.U.902.,1.aa.A.903.
6ZJ3	S1	1.522	12	artem,dssr	LC,kink	2	TRUE		1.S1.A.411.,1.S1.C.413.,1.S1.A.414.,1.S1.G.415.,1.S1.C.416.,1.S1.G.444.,1.S1.C.445.,1.S1.C.446.,1.S1.G.449.,1.S1.A.450.,1.S1.C.451.,1.S1.G.452.
6ZJ3	S1	1.202	13	artem,dssr	LC,kink	2	TRUE		1.S1.G.1292.,1.S1.C.1293.,1.S1.C.1294.,1.S1.A.1295.,1.S1.G.1296.,1.S1.A.1297.,1.S1.U.1306.,1.S1.C.1307.,1.S1.U.1308.,1.S1.G.1311.,1.S1.A.1312.,1.S1.U.1313.,1.S1.C.1314.
6ZQD	D4	1.85	12	artem,dssr	LC,kink	2	TRUE		1.D4.U.77.,1.D4.G.78.,1.D4.G.79.,1.D4.G.82.,1.D4.A.83.,1.D4.U.84.,1.D4.C.325.,1.D4.U.326.,1.D4.G.327.,1.D4.A.328.,1.D4.C.329.,1.D4.A.330.
6ZU5	L50	1.437	13	artem,dssr	LC,kink	2	TRUE		1.L50.A.69.,1.L50.C.70.,1.L50.G.71.,1.L50.A.72.,1.L50.U.73.,1.L50.C.74.,1.L50.G.79.,1.L50.A.80.,1.L50.C.81.,1.L50.G.84.,1.L50.A.85.,1.L50.C.86.,1.L50.U.87.
6ZU5	L50	1.729	12	artem,dssr	LC,kink	2	TRUE		1.L50.C.1096.,1.L50.C.1097.,1.L50.G.1098.,1.L50.G.1101.,1.L50.A.1102.,1.L50.A.1103.,1.L50.U.1123.,1.L50.G.1124.,1.L50.G.1125.,1.L50.A.1126.,1.L50.G.1127.,1.L50.G.1128.
6ZU5	L50	1.522	12	artem,dssr	LC,kink	2	TRUE		1.L50.C.1373.,1.L50.G.1374.,1.L50.G.1375.,1.L50.A.1376.,1.L50.C.1377.,1.L50.U.1378.,1.L50.A.1384.,1.L50.G.1385.,1.L50.C.1386.,1.L50.G.1389.,1.L50.A.1390.,1.L50.G.1391.
6ZU5	S60	1.596	13	artem,dssr	LC,kink	2	TRUE		1.S60.C.222.,1.S60.A.223.,1.S60.C.225.,1.S60.A.226.,1.S60.G.227.,1.S60.C.228.,1.S60.G.256.,1.S60.C.257.,1.S60.G.258.,1.S60.G.261.,1.S60.A.262.,1.S60.C.263.,1.S60.G.264.
6ZU5	S60	0.983	13	artem,dssr	LC,kink	2	TRUE		1.S60.G.606.,1.S60.C.607.,1.S60.G.608.,1.S60.A.609.,1.S60.G.610.,1.S60.A.611.,1.S60.U.620.,1.S60.C.621.,1.S60.G.622.,1.S60.G.625.,1.S60.A.626.,1.S60.C.627.,1.S60.C.628.
7A0S	X	1.017	13	artem,dssr	LC,kink	2	TRUE		1.X.A.80.,1.X.C.81.,1.X.G.82.,1.X.A.83.,1.X.G.84.,1.X.C.85.,1.X.G.95.,1.X.C.96.,1.X.U.97.,1.X.G.100.,1.X.A.101.,1.X.C.102.,1.X.U.103.
7A0S	X	1.541	12	artem,dssr	LC,kink	2	TRUE		1.X.G.1220.,1.X.C.1221.,1.X.G.1222.,1.X.G.1225.,1.X.A.1226.,1.X.A.1227.,1.X.U.1247.,1.X.G.1248.,1.X.G.1249.,1.X.A.1250.,1.X.G.1251.,1.X.C.1252.
7ANE	2	1.404	12	artem,dssr	LC,kink	2	TRUE		1.2.U.93.,1.2.G.96.,1.2.A.97.,1.2.A.98.,1.2.U.99.,1.2.A.118.,1.2.U.119.,1.2.U.120.,1.2.G.123.,1.2.A.124.,1.2.U.125.,1.2.U.126.
7ASE	0	1.502	12	artem,dssr	LC,kink	2	TRUE		1.0.A.360.,1.0.C.362.,1.0.A.363.,1.0.G.364.,1.0.C.365.,1.0.G.395.,1.0.C.396.,1.0.G.397.,1.0.G.400.,1.0.A.401.,1.0.C.402.,1.0.G.403.
7ASE	0	1.248	13	artem,dssr	LC,kink	2	TRUE		1.0.G.1235.,1.0.U.1236.,1.0.C.1237.,1.0.A.1238.,1.0.G.1239.,1.0.A.1240.,1.0.U.1249.,1.0.C.1250.,1.0.U.1251.,1.0.G.1254.,1.0.A.1255.,1.0.C.1256.,1.0.C.1257.
7CPU	L5	1.653	12	artem,dssr	LC,kink	2	TRUE		1.L5.G.2058.,1.L5.C.2059.,1.L5.C.2060.,1.L5.G.2063.,1.L5.A.2064.,1.L5.A.2065.,1.L5.G.2066.,1.L5.G.2087.,1.L5.G.2088.,1.L5.A.2089.,1.L5.G.2090.,1.L5.C.2091.
7CPU	S2	1.309	13	artem,dssr	LC,kink	2	TRUE		1.S2.G.953.,1.S2.C.954.,1.S2.U.955.,1.S2.A.956.,1.S2.G.957.,1.S2.A.958.,1.S2.U.967.,1.S2.C.968.,1.S2.U.969.,1.S2.G.972.,1.S2.A.973.,1.S2.C.974.,1.S2.C.975.
7EAG	A	1.805	13	artem,dssr	LC,kink	2	TRUE		1.A.U.2.,1.A.C.3.,1.A.U.4.,1.A.G.7.,1.A.A.8.,1.A.A.9.,1.A.G.10.,1.B.U.13.,1.B.G.14.,1.B.G.15.,1.B.A.16.,1.B.G.17.,1.B.A.18.
7EAG	C	1.69	12	artem,dssr	LC,kink	2	TRUE		1.C.U.2.,1.C.C.3.,1.C.U.4.,1.C.G.7.,1.C.A.8.,1.C.A.9.,1.C.G.10.,1.D.G.14.,1.D.G.15.,1.D.A.16.,1.D.G.17.,1.D.A.18.
7EAG	E	1.774	13	artem,dssr	LC,kink	2	TRUE		1.E.U.2.,1.E.C.3.,1.E.U.4.,1.E.G.7.,1.E.A.8.,1.E.A.9.,1.E.G.10.,1.F.U.13.,1.F.G.14.,1.F.G.15.,1.F.A.16.,1.F.G.17.,1.F.A.18.
7JIL	1	1.073	13	artem,dssr	LC,kink	2	TRUE		1.1.G.81.,1.1.G.82.,1.1.G.83.,1.1.A.84.,1.1.C.85.,1.1.U.86.,1.1.A.96.,1.1.G.97.,1.1.A.98.,1.1.G.101.,1.1.A.102.,1.1.U.103.,1.1.C.104.
7JIL	1	1.506	12	artem,dssr	LC,kink	2	TRUE		1.1.G.1073.,1.1.C.1074.,1.1.C.1075.,1.1.G.1078.,1.1.A.1079.,1.1.C.1080.,1.1.A.1081.,1.1.C.1141.,1.1.G.1142.,1.1.A.1143.,1.1.G.1144.,1.1.C.1145.
7JIL	1	1.636	12	artem,dssr	LC,kink	2	TRUE		1.1.G.1235.,1.1.G.1236.,1.1.G.1237.,1.1.G.1240.,1.1.A.1241.,1.1.A.1242.,1.1.U.1262.,1.1.G.1263.,1.1.G.1264.,1.1.A.1265.,1.1.C.1266.,1.1.U.1267.
7JIL	2	1.187	13	artem,dssr	LC,kink	2	TRUE		1.2.U.672.,1.2.G.673.,1.2.U.674.,1.2.A.675.,1.2.G.676.,1.2.C.677.,1.2.G.686.,1.2.C.687.,1.2.U.688.,1.2.G.691.,1.2.A.692.,1.2.U.693.,1.2.A.694.
7JRR	A	1.303	13	artem,dssr	LC,kink	2	TRUE		1.A.G.5.,1.A.G.6.,1.A.G.7.,1.A.A.8.,1.A.G.9.,1.A.C.10.,1.A.G.22.,1.A.C.23.,1.A.G.24.,1.A.G.27.,1.A.A.28.,1.A.A.29.,1.A.C.30.
7JRS	A	1.269	13	artem,dssr	LC,kink	2	TRUE		1.A.G.55.,1.A.G.56.,1.A.G.57.,1.A.A.58.,1.A.G.59.,1.A.C.60.,1.A.G.76.,1.A.C.77.,1.A.G.78.,1.A.G.81.,1.A.A.82.,1.A.A.83.,1.A.C.84.
7JRS	B	1.344	13	artem,dssr	LC,kink	2	TRUE		1.B.G.11.,1.B.C.12.,1.B.G.13.,1.B.G.16.,1.B.A.17.,1.B.A.18.,1.B.C.19.,1.B.G.120.,1.B.G.121.,1.B.G.122.,1.B.A.123.,1.B.G.124.,1.B.C.125.
7KGB	a	1.543	12	artem,dssr	LC,kink	2	TRUE		1.a.A.242.,1.a.C.244.,1.a.A.245.,1.a.G.246.,1.a.C.247.,1.a.G.275.,1.a.C.276.,1.a.G.277.,1.a.G.280.,1.a.A.281.,1.a.C.282.,1.a.G.283.
7KGB	a	1.138	13	artem,dssr	LC,kink	2	TRUE		1.a.U.675.,1.a.G.676.,1.a.U.677.,1.a.A.678.,1.a.G.679.,1.a.C.680.,1.a.G.689.,1.a.C.690.,1.a.G.691.,1.a.G.694.,1.a.A.695.,1.a.U.696.,1.a.A.697.
7NHN	a	1.556	12	artem,dssr	LC,kink	2	TRUE		1.a.C.252.,1.a.A.253.,1.a.A.256.,1.a.G.257.,1.a.C.258.,1.a.G.286.,1.a.C.287.,1.a.A.288.,1.a.G.291.,1.a.A.292.,1.a.U.293.,1.a.G.294.
7NHN	a	1.197	13	artem,dssr	LC,kink	2	TRUE		1.a.U.694.,1.a.G.695.,1.a.U.696.,1.a.A.697.,1.a.G.698.,1.a.C.699.,1.a.G.708.,1.a.C.709.,1.a.G.710.,1.a.G.713.,1.a.A.714.,1.a.U.715.,1.a.A.716.
7O7Y	A2	1.267	13	artem,dssr	LC,kink	2	TRUE		1.A2.G.953.,1.A2.C.954.,1.A2.U.955.,1.A2.A.956.,1.A2.G.957.,1.A2.A.958.,1.A2.PSU.967.,1.A2.C.968.,1.A2.U.969.,1.A2.G.972.,1.A2.A.973.,1.A2.C.974.,1.A2.C.975.
7O7Y	B5	1.519	13	artem,dssr	LC,kink	2	TRUE		1.B5.A.1895.,1.B5.U.1896.,1.B5.A.1897.,1.B5.G.1900.,1.B5.A.1901.,1.B5.C.1902.,1.B5.A.1903.,1.B5.C.1961.,1.B5.C.1962.,1.B5.G.1963.,1.B5.A.1964.,1.B5.A.1965.,1.B5.U.1966.
7O7Y	B5	1.647	12	artem,dssr	LC,kink	2	TRUE		1.B5.G.2144.,1.B5.C.2145.,1.B5.C.2146.,1.B5.G.2149.,1.B5.A.2150.,1.B5.A.2151.,1.B5.G.2152.,1.B5.G.2173.,1.B5.G.2174.,1.B5.A.2175.,1.B5.G.2176.,1.B5.C.2177.
7OYB	22	1.461	13	artem,dssr	LC,kink	2	TRUE		1.22.G.1016.,1.22.C.1017.,1.22.U.1018.,1.22.A.1019.,1.22.G.1020.,1.22.A.1021.,1.22.U.1030.,1.22.C.1031.,1.22.U.1032.,1.22.G.1035.,1.22.A.1036.,1.22.C.1037.,1.22.C.1038.
7OYB	51	1.447	13	artem,dssr	LC,kink	2	TRUE		1.51.A.1539.,1.51.U.1540.,1.51.A.1541.,1.51.G.1544.,1.51.A.1545.,1.51.C.1546.,1.51.A.1547.,1.51.C.1605.,1.51.C.1606.,1.51.G.1607.,1.51.A.1608.,1.51.A.1609.,1.51.U.1610.
7OYC	22	1.382	13	artem,dssr	LC,kink	2	TRUE		1.22.G.914.,1.22.C.915.,1.22.U.916.,1.22.A.917.,1.22.G.918.,1.22.A.919.,1.22.U.928.,1.22.C.929.,1.22.U.930.,1.22.G.933.,1.22.A.934.,1.22.C.935.,1.22.C.936.
7OYC	51	1.529	12	artem,dssr	LC,kink	2	TRUE		1.51.G.1802.,1.51.C.1803.,1.51.G.1804.,1.51.G.1807.,1.51.A.1808.,1.51.A.1809.,1.51.U.1830.,1.51.G.1831.,1.51.G.1832.,1.51.A.1833.,1.51.G.1834.,1.51.C.1835.
7P6Z	3	1.216	13	artem,dssr	LC,kink	2	TRUE		1.3.G.83.,1.3.G.84.,1.3.U.85.,1.3.A.86.,1.3.G.87.,1.3.G.88.,1.3.C.98.,1.3.C.99.,1.3.U.100.,1.3.G.103.,1.3.A.104.,1.3.U.105.,1.3.C.106.
7P6Z	3	1.564	12	artem,dssr	LC,kink	2	TRUE		1.3.G.1237.,1.3.A.1238.,1.3.G.1239.,1.3.G.1242.,1.3.A.1243.,1.3.A.1244.,1.3.U.1264.,1.3.G.1265.,1.3.G.1266.,1.3.A.1267.,1.3.U.1268.,1.3.C.1269.
7P6Z	5	1.485	13	artem,dssr	LC,kink	2	TRUE		1.5.U.681.,1.5.G.682.,1.5.G.683.,1.5.A.684.,1.5.G.685.,1.5.C.686.,1.5.G.695.,1.5.C.696.,1.5.G.697.,1.5.G.700.,1.5.A.701.,1.5.U.702.,1.5.A.703.
7P7Q	A	0.824	13	artem,dssr	LC,kink	2	TRUE		1.A.G.81.,1.A.G.82.,1.A.G.83.,1.A.A.84.,1.A.G.85.,1.A.C.86.,1.A.G.96.,1.A.C.97.,1.A.U.98.,1.A.G.101.,1.A.A.102.,1.A.U.103.,1.A.C.104.
7P7Q	A	1.777	13	artem,dssr	LC,kink	2	TRUE		1.A.G.1081.,1.A.C.1082.,1.A.A.1083.,1.A.G.1086.,1.A.A.1087.,1.A.C.1088.,1.A.A.1089.,1.A.U.1147.,1.A.C.1148.,1.A.G.1149.,1.A.A.1150.,1.A.G.1151.,1.A.U.1152.
7P7Q	A	1.54	12	artem,dssr	LC,kink	2	TRUE		1.A.G.1243.,1.A.C.1244.,1.A.G.1245.,1.A.G.1248.,1.A.A.1249.,1.A.A.1250.,1.A.U.1270.,1.A.G.1271.,1.A.G.1272.,1.A.A.1273.,1.A.G.1274.,1.A.C.1275.
7P7Q	A	1.265	12	artem,dssr	LC,kink	2	TRUE		1.A.U.1450.,1.A.G.1451.,1.A.G.1455.,1.A.A.1456.,1.A.G.1457.,1.A.C.1458.,1.A.G.1625.,1.A.U.1626.,1.A.G.1627.,1.A.A.1628.,1.A.G.1629.,1.A.A.1630.
7P7Q	A	1.581	12	artem,dssr	LC,kink	2	TRUE		1.A.C.2141.,1.A.C.2142.,1.A.G.2143.,1.A.G.2146.,1.A.A.2147.,1.A.G.2148.,1.A.A.2168.,1.A.G.2169.,1.A.G.2170.,1.A.A.2171.,1.A.G.2172.,1.A.G.2173.
7P7Q	a	1.546	12	artem,dssr	LC,kink	2	TRUE		1.a.C.268.,1.a.A.269.,1.a.A.272.,1.a.G.273.,1.a.C.274.,1.a.G.302.,1.a.C.303.,1.a.C.304.,1.a.G.307.,1.a.A.308.,1.a.U.309.,1.a.G.310.
7P7Q	a	1.113	13	artem,dssr	LC,kink	2	TRUE		1.a.U.710.,1.a.G.711.,1.a.U.712.,1.a.A.713.,1.a.G.714.,1.a.C.715.,1.a.G.724.,1.a.C.725.,1.a.G.726.,1.a.G.729.,1.a.A.730.,1.a.U.731.,1.a.A.732.
7PNV	A	1.674	12	artem,dssr	LC,kink	2	TRUE		1.A.U.110.,1.A.A.111.,1.A.A.114.,1.A.A.115.,1.A.G.116.,1.A.C.130.,1.A.U.131.,1.A.U.132.,1.A.G.135.,1.A.A.136.,1.A.C.137.,1.A.A.138.
7PUA	CA	1.494	12	artem,dssr	LC,kink	2	TRUE		1.CA.U.97.,1.CA.G.100.,1.CA.A.101.,1.CA.A.102.,1.CA.U.103.,1.CA.A.122.,1.CA.U.123.,1.CA.U.124.,1.CA.G.127.,1.CA.A.128.,1.CA.U.129.,1.CA.U.130.
7PWG	4	1.773	13	artem,dssr	LC,kink	2	TRUE		1.4.C.70.,1.4.G.71.,1.4.G.72.,1.4.A.73.,1.4.C.74.,1.4.C.75.,1.4.C.80.,1.4.G.81.,1.4.C.82.,1.4.G.88.,1.4.A.89.,1.4.A.90.,1.4.G.91.
7PWO	2	1.792	13	artem,dssr	LC,kink	2	TRUE		1.2.C.225.,1.2.A.226.,1.2.C.228.,1.2.A.229.,1.2.C.230.,1.2.C.231.,1.2.G.259.,1.2.G.260.,1.2.C.261.,1.2.G.264.,1.2.A.265.,1.2.C.266.,1.2.G.267.
7PWO	2	1.683	13	artem,dssr	LC,kink	2	TRUE		1.2.G.647.,1.2.G.648.,1.2.G.649.,1.2.A.650.,1.2.C.651.,1.2.G.652.,1.2.A.661.,1.2.G.662.,1.2.G.663.,1.2.G.666.,1.2.A.667.,1.2.U.668.,1.2.C.669.
7PZY	1	1.82	13	artem,dssr	LC,kink	2	TRUE		1.1.A.1213.,1.1.U.1214.,1.1.C.1215.,1.1.G.1218.,1.1.A.1219.,1.1.C.1220.,1.1.A.1221.,1.1.C.1279.,1.1.C.1280.,1.1.G.1281.,1.1.A.1282.,1.1.A.1283.,1.1.U.1284.
7PZY	1	1.571	12	artem,dssr	LC,kink	2	TRUE		1.1.G.1383.,1.1.U.1384.,1.1.G.1385.,1.1.G.1388.,1.1.A.1389.,1.1.A.1390.,1.1.U.1411.,1.1.C.1412.,1.1.G.1413.,1.1.A.1414.,1.1.A.1415.,1.1.C.1416.
7QCA	L50	1.914	12	artem,dssr	LC,kink	2	TRUE		1.L50.G.67.,1.L50.G.68.,1.L50.G.69.,1.L50.A.70.,1.L50.G.71.,1.L50.C.72.,1.L50.G.77.,1.L50.C.78.,1.L50.A.79.,1.L50.G.82.,1.L50.A.83.,1.L50.C.84.
7QCA	S60	1.607	13	artem,dssr	LC,kink	2	TRUE		1.S60.C.217.,1.S60.A.218.,1.S60.C.220.,1.S60.A.221.,1.S60.G.222.,1.S60.U.223.,1.S60.A.251.,1.S60.C.252.,1.S60.G.253.,1.S60.G.256.,1.S60.A.257.,1.S60.C.258.,1.S60.G.259.
7QCA	S60	1.35	13	artem,dssr	LC,kink	2	TRUE		1.S60.G.597.,1.S60.C.598.,1.S60.G.599.,1.S60.A.600.,1.S60.G.601.,1.S60.A.602.,1.S60.U.611.,1.S60.U.612.,1.S60.G.613.,1.S60.G.616.,1.S60.A.617.,1.S60.C.618.,1.S60.C.619.
7QEP	1	1.541	13	artem,dssr	LC,kink	2	TRUE		1.1.A.881.,1.1.U.882.,1.1.U.883.,1.1.G.886.,1.1.A.887.,1.1.C.888.,1.1.A.889.,1.1.C.947.,1.1.C.948.,1.1.G.949.,1.1.A.950.,1.1.A.951.,1.1.U.952.
7QEP	1	1.525	13	artem,dssr	LC,kink	2	TRUE		1.1.C.1270.,1.1.G.1271.,1.1.G.1272.,1.1.A.1273.,1.1.U.1274.,1.1.U.1275.,1.1.G.1281.,1.1.A.1282.,1.1.U.1283.,1.1.G.1286.,1.1.A.1287.,1.1.A.1288.,1.1.G.1289.
7QEP	3	1.506	12	artem,dssr	LC,kink	2	TRUE		1.3.A.192.,1.3.C.194.,1.3.A.195.,1.3.G.196.,1.3.C.197.,1.3.G.225.,1.3.C.226.,1.3.G.227.,1.3.G.230.,1.3.A.231.,1.3.C.232.,1.3.G.233.
7QEP	3	1.208	13	artem,dssr	LC,kink	2	TRUE		1.3.G.563.,1.3.C.564.,1.3.G.565.,1.3.A.566.,1.3.G.567.,1.3.A.568.,1.3.G.577.,1.3.C.578.,1.3.G.579.,1.3.G.582.,1.3.A.583.,1.3.C.584.,1.3.C.585.
7QGG	S2	1.49	13	artem,dssr	LC,kink	2	TRUE		1.S2.G.955.,1.S2.C.956.,1.S2.U.957.,1.S2.A.958.,1.S2.G.959.,1.S2.A.960.,1.S2.U.969.,1.S2.C.970.,1.S2.U.971.,1.S2.G.974.,1.S2.A.975.,1.S2.C.976.,1.S2.C.977.
7QGG	t	1.689	12	artem,dssr	LC,kink	2	TRUE		1.t.G.2145.,1.t.C.2146.,1.t.C.2147.,1.t.G.2150.,1.t.A.2151.,1.t.A.2152.,1.t.U.2173.,1.t.G.2174.,1.t.G.2175.,1.t.A.2176.,1.t.G.2177.,1.t.C.2178.
7RQB	1A	0.758	13	artem,dssr	LC,kink	2	TRUE		1.1A.G.81.,1.1A.G.82.,1.1A.G.83.,1.1A.A.84.,1.1A.G.85.,1.1A.C.86.,1.1A.G.96.,1.1A.C.97.,1.1A.G.98.,1.1A.G.102.,1.1A.A.103.,1.1A.U.104.,1.1A.C.105.
7RQB	1A	1.491	13	artem,dssr	LC,kink	2	TRUE		1.1A.G.1042.,1.1A.C.1043.,1.1A.G.1044.,1.1A.G.1047.,1.1A.A.1048.,1.1A.C.1049.,1.1A.A.1050.,1.1A.U.1108.,1.1A.C.1109.,1.1A.G.1110.,1.1A.A.1111.,1.1A.G.1112.,1.1A.U.1113.
7SFR	A	0.845	13	artem,dssr	LC,kink	2	TRUE		1.A.G.81.,1.A.G.82.,1.A.G.83.,1.A.A.84.,1.A.G.85.,1.A.C.86.,1.A.G.97.,1.A.C.98.,1.A.G.99.,1.A.G.102.,1.A.A.103.,1.A.U.104.,1.A.C.105.
7SFR	A	1.755	12	artem,dssr	LC,kink	2	TRUE		1.A.G.1171.,1.A.C.1172.,1.A.A.1173.,1.A.G.1176.,1.A.A.1177.,1.A.C.1178.,1.A.U.1237.,1.A.C.1238.,1.A.A.1239.,1.A.A.1240.,1.A.G.1241.,1.A.U.1242.
7SFR	a	1.101	13	artem,dssr	LC,kink	2	TRUE		1.a.U.675.,1.a.G.676.,1.a.U.677.,1.a.A.678.,1.a.G.679.,1.a.C.680.,1.a.G.689.,1.a.C.690.,1.a.G.691.,1.a.G.694.,1.a.A.695.,1.a.U.696.,1.a.A.697.
7UNW	A	0.939	13	artem,dssr	LC,kink	2	TRUE		1.A.G.81.,1.A.G.82.,1.A.G.83.,1.A.A.84.,1.A.G.85.,1.A.U.86.,1.A.A.97.,1.A.C.98.,1.A.U.99.,1.A.G.102.,1.A.A.103.,1.A.U.104.,1.A.C.105.
7UNW	A	1.768	13	artem,dssr	LC,kink	2	TRUE		1.A.G.1032.,1.A.C.1033.,1.A.U.1034.,1.A.G.1037.,1.A.A.1038.,1.A.C.1039.,1.A.A.1040.,1.A.U.1098.,1.A.C.1099.,1.A.G.1100.,1.A.A.1101.,1.A.G.1102.,1.A.U.1103.
7UNW	A	1.859	12	artem,dssr	LC,kink	2	TRUE		1.A.C.1194.,1.A.C.1195.,1.A.U.1196.,1.A.G.1199.,1.A.A.1200.,1.A.A.1201.,1.A.U.1221.,1.A.G.1222.,1.A.G.1223.,1.A.A.1224.,1.A.G.1225.,1.A.G.1226.
7UNW	a	1.487	13	artem,dssr	LC,kink	2	TRUE		1.a.G.236.,1.a.A.237.,1.a.U.239.,1.a.A.240.,1.a.G.241.,1.a.C.242.,1.a.G.270.,1.a.C.271.,1.a.G.272.,1.a.G.275.,1.a.A.276.,1.a.U.277.,1.a.C.278.
7UNW	a	1.145	13	artem,dssr	LC,kink	2	TRUE		1.a.U.678.,1.a.G.679.,1.a.U.680.,1.a.A.681.,1.a.G.682.,1.a.C.683.,1.a.G.692.,1.a.C.693.,1.a.G.694.,1.a.G.697.,1.a.A.698.,1.a.U.699.,1.a.A.700.
7UVZ	A	1.075	13	artem,dssr	LC,kink	2	TRUE		1.A.G.88.,1.A.G.89.,1.A.G.90.,1.A.A.91.,1.A.G.92.,1.A.G.93.,1.A.C.104.,1.A.C.105.,1.A.U.106.,1.A.G.109.,1.A.A.110.,1.A.U.111.,1.A.C.112.
7UVZ	A	1.76	12	artem,dssr	LC,kink	2	TRUE		1.A.C.1202.,1.A.C.1203.,1.A.G.1204.,1.A.G.1207.,1.A.A.1208.,1.A.A.1209.,1.A.U.1229.,1.A.G.1230.,1.A.G.1231.,1.A.A.1232.,1.A.G.1233.,1.A.G.1234.
7UW1	a	1.375	12	artem,dssr	LC,kink	2	TRUE		1.a.G.238.,1.a.A.239.,1.a.A.242.,1.a.G.243.,1.a.C.244.,1.a.G.272.,1.a.C.273.,1.a.G.274.,1.a.G.277.,1.a.A.278.,1.a.U.279.,1.a.C.280.
7UW1	a	1.039	13	artem,dssr	LC,kink	2	TRUE		1.a.U.681.,1.a.G.682.,1.a.U.683.,1.a.A.684.,1.a.G.685.,1.a.C.686.,1.a.G.695.,1.a.C.696.,1.a.G.697.,1.a.G.700.,1.a.A.701.,1.a.G.702.,1.a.A.703.
7ZHG	2	1.469	12	artem,dssr	LC,kink	2	TRUE		1.2.A.252.,1.2.U.254.,1.2.A.255.,1.2.G.256.,1.2.G.257.,1.2.C.285.,1.2.4AC.286.,1.2.G.287.,1.2.G.290.,1.2.A.291.,1.2.U.292.,1.2.C.293.
8A57	A	0.797	13	artem,dssr	LC,kink	2	TRUE		1.A.G.81.,1.A.G.82.,1.A.G.83.,1.A.A.84.,1.A.G.85.,1.A.C.86.,1.A.G.96.,1.A.C.97.,1.A.G.98.,1.A.G.101.,1.A.A.102.,1.A.U.103.,1.A.C.104.
8A57	A	1.639	13	artem,dssr	LC,kink	2	TRUE		1.A.G.1088.,1.A.C.1089.,1.A.U.1090.,1.A.G.1093.,1.A.A.1094.,1.A.C.1095.,1.A.A.1096.,1.A.U.1154.,1.A.C.1155.,1.A.G.1156.,1.A.A.1157.,1.A.G.1158.,1.A.U.1159.
8A57	A	1.651	13	artem,dssr	LC,kink	2	TRUE		1.A.G.1252.,1.A.C.1253.,1.A.G.1254.,1.A.G.1257.,1.A.A.1258.,1.A.A.1259.,1.A.G.1260.,1.A.U.1279.,1.A.G.1280.,1.A.G.1281.,1.A.A.1282.,1.A.G.1283.,1.A.C.1284.
8A98	1	1.703	12	artem,dssr	LC,kink	2	TRUE		1.1.A.1476.,1.1.G.1477.,1.1.G.1478.,1.1.G.1481.,1.1.A.1482.,1.1.A.1483.,1.1.U.1505.,1.1.G.1506.,1.1.G.1507.,1.1.A.1508.,1.1.C.1509.,1.1.C.1510.
8A98	S1	1.518	12	artem,dssr	LC,kink	2	TRUE		1.S1.A.356.,1.S1.C.358.,1.S1.A.359.,1.S1.G.360.,1.S1.C.361.,1.S1.G.391.,1.S1.C.392.,1.S1.G.393.,1.S1.G.396.,1.S1.A.397.,1.S1.C.398.,1.S1.G.399.
8B2L	h1	1.63	12	artem,dssr	LC,kink	2	TRUE		1.h1.U.315.,1.h1.A.316.,1.h1.A.319.,1.h1.A.320.,1.h1.C.321.,1.h1.G.351.,1.h1.U.352.,1.h1.G.353.,1.h1.G.356.,1.h1.A.357.,1.h1.C.358.,1.h1.G.359.
8B2L	h1	1.315	13	artem,dssr	LC,kink	2	TRUE		1.h1.G.898.,1.h1.U.899.,1.h1.C.900.,1.h1.A.901.,1.h1.G.902.,1.h1.A.903.,1.h1.U.912.,1.h1.C.913.,1.h1.U.914.,1.h1.G.917.,1.h1.A.918.,1.h1.U.919.,1.h1.U.920.
8BF8	B	1.762	12	artem,dssr	LC,kink	2	TRUE		1.B.U.-79.,1.B.G.-78.,1.B.G.-77.,1.B.A.-76.,1.B.G.-75.,1.B.G.-74.,1.B.U.-43.,1.B.C.-42.,1.B.U.-41.,1.B.G.-38.,1.B.A.-37.,1.B.A.-36.
8BUU	A	0.848	13	artem,dssr	LC,kink	2	TRUE		1.A.G.81.,1.A.G.82.,1.A.G.83.,1.A.A.84.,1.A.G.85.,1.A.C.86.,1.A.G.96.,1.A.C.97.,1.A.U.98.,1.A.G.101.,1.A.A.102.,1.A.U.103.,1.A.C.104.
8BUU	A	1.64	12	artem,dssr	LC,kink	2	TRUE		1.A.C.1089.,1.A.U.1090.,1.A.G.1093.,1.A.A.1094.,1.A.C.1095.,1.A.A.1096.,1.A.U.1154.,1.A.C.1155.,1.A.G.1156.,1.A.A.1157.,1.A.G.1158.,1.A.U.1159.
8BUU	A	1.586	12	artem,dssr	LC,kink	2	TRUE		1.A.G.1247.,1.A.C.1248.,1.A.U.1249.,1.A.G.1252.,1.A.A.1253.,1.A.A.1254.,1.A.G.1255.,1.A.G.1275.,1.A.G.1276.,1.A.A.1277.,1.A.G.1278.,1.A.C.1279.
8BUU	A	1.017	13	artem,dssr	LC,kink	2	TRUE		1.A.C.1454.,1.A.C.1455.,1.A.A.1456.,1.A.G.1460.,1.A.A.1461.,1.A.G.1462.,1.A.C.1463.,1.A.G.1628.,1.A.C.1629.,1.A.G.1630.,1.A.A.1631.,1.A.G.1632.,1.A.G.1633.
8BUU	A	1.802	12	artem,dssr	LC,kink	2	TRUE		1.A.C.2157.,1.A.C.2158.,1.A.U.2159.,1.A.U.2160.,1.A.A.2163.,1.A.A.2164.,1.A.U.2184.,1.A.G.2185.,1.A.G.2186.,1.A.A.2187.,1.A.G.2188.,1.A.G.2189.
8BUU	a	1.616	13	artem,dssr	LC,kink	2	TRUE		1.a.C.250.,1.a.A.251.,1.a.U.253.,1.a.A.254.,1.a.G.255.,1.a.C.256.,1.a.G.284.,1.a.C.285.,1.a.G.286.,1.a.G.289.,1.a.A.290.,1.a.U.291.,1.a.G.292.
8BUU	a	1.097	13	artem,dssr	LC,kink	2	TRUE		1.a.U.693.,1.a.G.694.,1.a.U.695.,1.a.A.696.,1.a.G.697.,1.a.C.698.,1.a.G.707.,1.a.C.708.,1.a.G.709.,1.a.G.712.,1.a.A.713.,1.a.G.714.,1.a.A.715.
8CRX	A	1.612	12	artem,dssr	LC,kink	2	TRUE		1.A.U.244.,1.A.A.245.,1.A.A.248.,1.A.G.249.,1.A.C.250.,1.A.G.278.,1.A.C.279.,1.A.U.280.,1.A.G.283.,1.A.A.284.,1.A.C.285.,1.A.G.286.
8CRX	A	1.237	13	artem,dssr	LC,kink	2	TRUE		1.A.U.666.,1.A.G.667.,1.A.G.668.,1.A.A.669.,1.A.G.670.,1.A.C.671.,1.A.G.680.,1.A.C.681.,1.A.G.682.,1.A.G.685.,1.A.A.686.,1.A.U.687.,1.A.A.688.
8D8L	a	1.3	12	artem,dssr	LC,kink	2	TRUE		1.a.G.246.,1.a.U.247.,1.a.A.250.,1.a.G.251.,1.a.G.252.,1.a.C.281.,1.a.C.282.,1.a.A.283.,1.a.G.286.,1.a.A.287.,1.a.U.288.,1.a.C.289.
8EUG	1	1.598	12	artem,dssr	LC,kink	2	TRUE		1.1.G.1421.,1.1.U.1422.,1.1.G.1423.,1.1.G.1426.,1.1.A.1427.,1.1.A.1428.,1.1.U.1449.,1.1.C.1450.,1.1.G.1451.,1.1.A.1452.,1.1.A.1453.,1.1.C.1454.
8FMW	A	1.572	13	artem,dssr	LC,kink	2	TRUE		1.A.U.239.,1.A.A.240.,1.A.U.242.,1.A.A.243.,1.A.G.244.,1.A.C.245.,1.A.G.273.,1.A.C.274.,1.A.A.275.,1.A.G.278.,1.A.A.279.,1.A.U.280.,1.A.A.281.
8FMW	A	1.359	13	artem,dssr	LC,kink	2	TRUE		1.A.U.682.,1.A.G.683.,1.A.U.684.,1.A.A.685.,1.A.A.686.,1.A.G.687.,1.A.C.696.,1.A.U.697.,1.A.G.698.,1.A.G.701.,1.A.A.702.,1.A.U.703.,1.A.A.704.
8FMW	AA	1.081	13	artem,dssr	LC,kink	2	TRUE		1.AA.G.85.,1.AA.G.86.,1.AA.G.87.,1.AA.A.88.,1.AA.G.89.,1.AA.A.90.,1.AA.U.100.,1.AA.U.101.,1.AA.A.102.,1.AA.G.105.,1.AA.A.106.,1.AA.U.107.,1.AA.C.108.
8FMW	AA	1.947	12	artem,dssr	LC,kink	2	TRUE		1.AA.A.2182.,1.AA.C.2183.,1.AA.U.2184.,1.AA.G.2187.,1.AA.A.2188.,1.AA.A.2189.,1.AA.G.2190.,1.AA.U.2209.,1.AA.G.2210.,1.AA.G.2211.,1.AA.A.2212.,1.AA.G.2213.
8FR8	A	0.708	13	artem,dssr	LC,kink	2	TRUE		1.A.G.78.,1.A.G.79.,1.A.G.80.,1.A.A.81.,1.A.G.82.,1.A.C.83.,1.A.G.94.,1.A.C.95.,1.A.G.96.,1.A.G.99.,1.A.A.100.,1.A.U.101.,1.A.C.102.
8GLP	L5	1.579	13	artem,dssr	LC,kink	2	TRUE		1.L5.A.1956.,1.L5.U.1957.,1.L5.A.1958.,1.L5.G.1961.,1.L5.A.1962.,1.L5.C.1963.,1.L5.A.1964.,1.L5.C.2022.,1.L5.C.2023.,1.L5.G.2024.,1.L5.A.2025.,1.L5.A.2026.,1.L5.U.2027.
8GLP	L5	1.663	12	artem,dssr	LC,kink	2	TRUE		1.L5.G.2301.,1.L5.C.2302.,1.L5.C.2303.,1.L5.G.2306.,1.L5.A.2307.,1.L5.A.2308.,1.L5.G.2309.,1.L5.G.2330.,1.L5.G.2331.,1.L5.A.2332.,1.L5.G.2333.,1.L5.C.2334.
8GLP	S2	1.282	13	artem,dssr	LC,kink	2	TRUE		1.S2.G.952.,1.S2.C.953.,1.S2.U.954.,1.S2.A.955.,1.S2.G.956.,1.S2.A.957.,1.S2.PSU.966.,1.S2.C.967.,1.S2.U.968.,1.S2.G.971.,1.S2.A.972.,1.S2.C.973.,1.S2.C.974.
8HKU	A23S	1.033	13	artem,dssr	LC,kink	2	TRUE		1.A23S.G.71.,1.A23S.U.72.,1.A23S.G.73.,1.A23S.A.74.,1.A23S.G.75.,1.A23S.G.76.,1.A23S.C.86.,1.A23S.C.87.,1.A23S.G.88.,1.A23S.G.91.,1.A23S.A.92.,1.A23S.C.93.,1.A23S.C.94.
8HKU	A23S	1.614	12	artem,dssr	LC,kink	2	TRUE		1.A23S.G.589.,1.A23S.A.590.,1.A23S.A.591.,1.A23S.G.594.,1.A23S.A.595.,1.A23S.A.596.,1.A23S.G.640.,1.A23S.C.641.,1.A23S.G.642.,1.A23S.A.643.,1.A23S.U.644.,1.A23S.C.645.
8HKU	A23S	1.478	12	artem,dssr	LC,kink	2	TRUE		1.A23S.C.1182.,1.A23S.C.1183.,1.A23S.U.1184.,1.A23S.G.1187.,1.A23S.A.1188.,1.A23S.C.1189.,1.A23S.A.1190.,1.A23S.C.1249.,1.A23S.G.1250.,1.A23S.A.1251.,1.A23S.G.1252.,1.A23S.G.1253.
8HKX	A16S	1.48	13	artem,dssr	LC,kink	2	TRUE		1.A16S.A.650.,1.A16S.G.651.,1.A16S.U.652.,1.A16S.A.653.,1.A16S.G.654.,1.A16S.G.655.,1.A16S.C.664.,1.A16S.C.665.,1.A16S.U.666.,1.A16S.G.669.,1.A16S.A.670.,1.A16S.U.671.,1.A16S.A.672.
8OVA	AA	1.528	12	artem,dssr	LC,kink	2	TRUE		1.AA.A.406.,1.AA.C.408.,1.AA.A.409.,1.AA.G.410.,1.AA.C.411.,1.AA.G.441.,1.AA.C.442.,1.AA.G.443.,1.AA.G.446.,1.AA.A.447.,1.AA.C.448.,1.AA.G.449.
8OVA	AA	1.29	13	artem,dssr	LC,kink	2	TRUE		1.AA.G.1172.,1.AA.U.1173.,1.AA.C.1174.,1.AA.A.1175.,1.AA.G.1176.,1.AA.A.1177.,1.AA.U.1186.,1.AA.C.1187.,1.AA.U.1188.,1.AA.G.1191.,1.AA.A.1192.,1.AA.C.1193.,1.AA.C.1194.
8OVA	BA	1.716	12	artem,dssr	LC,kink	2	TRUE		1.BA.A.1557.,1.BA.G.1558.,1.BA.G.1559.,1.BA.G.1562.,1.BA.A.1563.,1.BA.A.1564.,1.BA.U.1586.,1.BA.G.1587.,1.BA.G.1588.,1.BA.A.1589.,1.BA.C.1590.,1.BA.C.1591.
8PV7	C1	1.336	12	artem,dssr	LC,kink	2	TRUE		1.C1.A.1200.,1.C1.U.1201.,1.C1.C.1202.,1.C1.G.1205.,1.C1.A.1206.,1.C1.C.1207.,1.C1.A.1208.,1.C1.C.1267.,1.C1.G.1268.,1.C1.A.1269.,1.C1.A.1270.,1.C1.U.1271.
8PV7	C1	1.604	12	artem,dssr	LC,kink	2	TRUE		1.C1.G.1370.,1.C1.U.1371.,1.C1.G.1372.,1.C1.G.1375.,1.C1.A.1376.,1.C1.A.1377.,1.C1.U.1398.,1.C1.C.1399.,1.C1.G.1400.,1.C1.A.1401.,1.C1.A.1402.,1.C1.C.1403.
8Q5I	A	1.337	13	artem,dssr	LC,kink	2	TRUE		1.A.G.880.,1.A.U.881.,1.A.C.882.,1.A.A.883.,1.A.G.884.,1.A.A.885.,1.A.U.894.,1.A.C.895.,1.A.U.896.,1.A.G.899.,1.A.A.900.,1.A.U.901.,1.A.U.902.
1E7K	C	0	0	dssr,rmsx		3	TRUE		1.C.G.26.,1.C.C.27.,1.C.C.28.,1.C.A.29.,1.C.A.30.,1.C.U.31.,1.C.G.32.,1.C.A.33.,1.C.G.34.,1.C.G.35.,1.C.C.41.,1.C.C.42.,1.C.G.43.,1.C.A.44.,1.C.G.45.,1.C.G.46.,1.C.C.47.
1MZP	B	0	0	dssr		3	TRUE	no 1b, no kink	1.B.G.16.,1.B.G.17.,1.B.U.18.,1.B.G.19.,1.B.G.20.,1.B.G.21.,1.B.A.22.,1.B.G.23.,1.B.C.24.,1.B.C.25.,1.B.G.30.,1.B.G.31.,1.B.C.32.,1.B.G.33.,1.B.C.34.,1.B.C.35.,1.B.G.36.,1.B.G.37.,1.B.U.38.,1.B.G.39.,1.B.A.40.,1.B.A.41.,1.B.A.42.,1.B.U.43.,1.B.A.44.,1.B.C.45.,1.B.C.46.,1.B.A.47.,1.B.C.48.,1.B.C.49.
1RLG	D	0	0	dssr		3	TRUE		1.D.C.4.,1.D.5BU.5.,1.D.G.6.,1.D.A.7.,1.D.C.8.,1.D.C.9.,1.D.G.14.,1.D.G.15.,1.D.C.16.,1.D.G.17.,1.D.U.18.,1.D.G.19.,1.D.A.20.,1.D.5BU.21.,1.D.G.22.
1U63	D	0	0	dssr,rmsx		3	TRUE	no 1b	1.D.G.2.,1.D.G.3.,1.D.A.4.,1.D.G.5.,1.D.U.6.,1.D.G.7.,1.D.A.8.,1.D.A.9.,1.D.G.10.,1.D.G.11.,1.D.A.12.,1.D.G.13.,1.D.G.14.,1.D.C.15.,1.D.U.16.,1.D.A.30.,1.D.G.31.,1.D.C.32.,1.D.C.33.,1.D.G.34.,1.D.A.35.,1.D.G.36.,1.D.A.37.,1.D.A.38.,1.D.A.39.,1.D.C.40.,1.D.U.41.,1.D.U.42.,1.D.C.43.,1.D.A.44.,1.D.C.45.,1.D.U.46.,1.D.C.47.,1.D.C.48.
2HW8	B	0	0	dssr		3	TRUE	no 1b	1.B.G.2.,1.B.G.3.,1.B.G.4.,1.B.G.5.,1.B.U.6.,1.B.G.7.,1.B.A.8.,1.B.A.9.,1.B.G.10.,1.B.G.11.,1.B.A.12.,1.B.G.13.,1.B.G.14.,1.B.C.15.,1.B.G.20.,1.B.C.21.,1.B.C.22.,1.B.G.23.,1.B.C.24.,1.B.G.25.,1.B.A.26.,1.B.A.27.,1.B.A.28.,1.B.C.29.,1.B.U.30.,1.B.U.31.,1.B.C.32.,1.B.A.33.,1.B.C.34.,1.B.C.35.,1.B.C.36.,1.B.C.37.
2OZB	C	0	0	dssr,rmsx		3	TRUE		1.C.G.26.,1.C.C.27.,1.C.C.28.,1.C.A.29.,1.C.A.30.,1.C.U.31.,1.C.G.32.,1.C.A.33.,1.C.G.34.,1.C.G.35.,1.C.C.41.,1.C.C.42.,1.C.G.43.,1.C.A.44.,1.C.G.45.,1.C.G.46.,1.C.C.47.
2VPL	B	0	0	dssr		3	TRUE	no 1b	1.B.G.2.,1.B.G.3.,1.B.A.4.,1.B.G.5.,1.B.U.6.,1.B.G.7.,1.B.A.8.,1.B.A.9.,1.B.G.10.,1.B.G.11.,1.B.A.12.,1.B.G.13.,1.B.G.14.,1.B.C.15.,1.B.U.16.,1.B.A.30.,1.B.G.31.,1.B.C.32.,1.B.C.33.,1.B.G.34.,1.B.A.35.,1.B.G.36.,1.B.A.37.,1.B.A.38.,1.B.A.39.,1.B.C.40.,1.B.U.41.,1.B.U.42.,1.B.C.43.,1.B.A.44.,1.B.C.45.,1.B.U.46.,1.B.C.47.,1.B.C.48.
3J7Q	5	0	0	dssr		2	TRUE		1.5.G.2301.,1.5.C.2302.,1.5.C.2303.,1.5.U.2304.,1.5.U.2305.,1.5.G.2306.,1.5.A.2307.,1.5.A.2308.,1.5.G.2309.,1.5.C.2310.,1.5.C.2311.,1.5.G.2327.,1.5.G.2328.,1.5.U.2329.,1.5.G.2330.,1.5.G.2331.,1.5.A.2332.,1.5.G.2333.,1.5.C.2334.
3JCM	E	0	0	dssr		2	TRUE		1.E.A.26.,1.E.U.27.,1.E.C.28.,1.E.A.29.,1.E.G.30.,1.E.U.31.,1.E.G.32.,1.E.A.33.,1.E.G.34.,1.E.G.35.,1.E.A.36.,1.E.U.41.,1.E.C.42.,1.E.C.43.,1.E.G.44.,1.E.A.45.,1.E.G.46.,1.E.A.47.,1.E.U.48.
3NVK	K	0	0	dssr		3	TRUE		1.K.C.5.,1.K.U.6.,1.K.G.7.,1.K.A.8.,1.K.C.9.,1.K.G.16.,1.K.C.17.,1.K.G.18.,1.K.U.19.,1.K.G.20.,1.K.A.21.,1.K.U.22.,1.K.G.23.
3SIV	C	0	0	dssr		3	TRUE		1.C.U.26.,1.C.A.27.,1.C.C.28.,1.C.U.29.,1.C.G.30.,1.C.U.31.,1.C.C.32.,1.C.C.33.,1.C.A.34.,1.C.A.35.,1.C.U.36.,1.C.G.37.,1.C.A.38.,1.C.G.39.,1.C.C.40.,1.F.G.46.,1.F.U.47.,1.F.G.48.,1.F.A.49.,1.F.G.50.,1.F.G.51.,1.F.G.52.,1.F.C.53.,1.F.A.54.,1.F.G.55.,1.F.U.56.,1.F.A.57.
3SIV	F	0	0	dssr		3	TRUE		1.F.U.26.,1.F.A.27.,1.F.C.28.,1.F.U.29.,1.F.G.30.,1.F.U.31.,1.F.C.32.,1.F.C.33.,1.F.A.34.,1.F.A.35.,1.F.U.36.,1.F.G.37.,1.F.A.38.,1.F.G.39.,1.F.C.40.,1.C.G.46.,1.C.U.47.,1.C.G.48.,1.C.A.49.,1.C.G.50.,1.C.G.51.,1.C.G.52.,1.C.C.53.,1.C.A.54.,1.C.G.55.,1.C.U.56.,1.C.A.57.
3U4M	B	0	0	dssr		3	TRUE	no b1, no kink	1.B.G.2120.,1.B.G.2121.,1.B.U.2122.,1.B.G.2123.,1.B.G.2124.,1.B.G.2125.,1.B.A.2126.,1.B.G.2127.,1.B.C.2128.,1.B.C.2129.,1.B.G.2159.,1.B.G.2160.,1.B.C.2161.,1.B.G.2162.,1.B.C.2163.,1.B.C.2164.,1.B.G.2165.,1.B.G.2166.,1.B.U.2167.,1.B.G.2168.,1.B.A.2169.,1.B.A.2170.,1.B.A.2171.,1.B.U.2172.,1.B.A.2173.,1.B.C.2174.,1.B.C.2175.,1.B.A.2176.,1.B.C.2177.,1.B.C.2178.
3U4M	B	0	0	dssr,rmsx		3	TRUE		1.B.G.2127.,1.B.C.2128.,1.B.C.2129.,1.B.U.2130.,1.B.G.2131.,1.B.U.2132.,1.B.G.2133.,1.B.A.2134.,1.B.A.2135.,1.B.C.2136.,1.B.C.2137.,1.B.C.2138.,1.B.C.2139.,1.B.C.2140.,1.B.G.2141.,1.B.C.2142.,1.B.C.2143.,1.B.G.2148.,1.B.G.2149.,1.B.U.2150.,1.B.G.2151.,1.B.G.2152.,1.B.G.2153.,1.B.G.2154.,1.B.G.2155.,1.B.G.2156.,1.B.G.2157.,1.B.A.2158.,1.B.G.2159.,1.B.G.2160.,1.B.C.2161.
4BW0	A	0	0	dssr		2	TRUE		1.A.G.1.,1.A.G.2.,1.A.G.3.,1.A.G.4.,1.A.G.5.,1.A.A.6.,1.A.G.7.,1.A.C.8.,1.A.C.9.,1.A.G.14.,1.A.G.15.,1.A.C.16.,1.A.G.17.,1.A.A.18.,1.A.A.19.,1.A.G.20.,1.A.A.21.,1.A.A.22.,1.A.C.23.,1.A.C.24.,1.A.C.25.
4LCK	F	0	0	dssr		3	TRUE		1.F.G.1.,1.F.G.2.,1.F.G.3.,1.F.U.4.,1.F.G.5.,1.F.C.6.,1.F.G.7.,1.F.A.8.,1.F.U.9.,1.F.G.10.,1.F.A.11.,1.F.G.12.,1.F.A.13.,1.F.A.14.,1.F.G.15.,1.F.C.91.,1.F.U.92.,1.F.U.93.,1.F.C.94.,1.F.G.95.,1.F.A.96.,1.F.G.97.,1.F.C.98.,1.F.A.99.,1.F.C.100.,1.F.C.101.,1.F.C.102.
4LFB	A	0	0	dssr		2	FALSE	no 1n, no 1b, no kink	1.A.C.511.,1.A.U.512.,1.A.C.513.,1.A.C.514.,1.A.G.515.,1.A.PSU.516.,1.A.G.517.,1.A.C.518.,1.A.C.519.,1.A.A.520.,1.A.G.521.,1.A.C.522.,1.A.7MG.527.,1.A.C.528.,1.A.G.529.,1.A.G.530.,1.A.U.531.,1.A.A.532.,1.A.A.533.,1.A.U.534.,1.A.A.535.,1.A.C.536.,1.A.G.537.,1.A.G.538.,1.A.A.539.,1.A.G.540.
4V88	A6	0	0	dssr		2	TRUE		1.A6.C.1220.,1.A6.A.1221.,1.A6.C.1222.,1.A6.A.1223.,1.A6.A.1224.,1.A6.U.1225.,1.A6.A.1226.,1.A6.A.1227.,1.A6.G.1228.,1.A6.G.1229.,1.A6.A.1230.,1.A6.U.1231.,1.A6.U.1232.,1.A6.G.1233.,1.A6.A.1234.,1.A6.U.1251.,1.A6.C.1252.,1.A6.U.1253.,1.A6.U.1254.,1.A6.G.1255.,1.A6.A.1256.,1.A6.U.1257.,1.A6.U.1258.,1.A6.U.1259.,1.A6.U.1260.,1.A6.G.1261.,1.A6.U.1262.,1.A6.G.1263.
4V9F	0	0	0	dssr		2	TRUE		1.0.U.1583.,1.0.C.1584.,1.0.C.1585.,1.0.G.1586.,1.0.U.1587.,1.0.G.1588.,1.0.G.1589.,1.0.A.1590.,1.0.A.1591.,1.0.G.1592.,1.0.C.1593.,1.0.C.1594.,1.0.G.1600.,1.0.G.1601.,1.0.C.1602.,1.0.A.1603.,1.0.G.1604.,1.0.G.1605.,1.0.A.1606.,1.0.A.1607.,1.0.G.1608.,1.0.C.1609.,1.0.G.1610.,1.0.G.1611.,1.0.A.1612.
5FJ4	H	0	0	dssr		2	TRUE		1.H.G.1.,1.H.A.2.,1.H.G.3.,1.H.G.4.,1.H.G.5.,1.H.A.6.,1.H.G.7.,1.H.C.8.,1.H.G.9.,1.H.C.10.,1.H.C.11.,1.H.G.22.,1.H.G.23.,1.H.U.24.,1.H.G.25.,1.H.C.26.,1.H.G.27.,1.H.A.28.,1.H.A.29.,1.H.G.30.,1.H.A.31.,1.H.A.32.,1.H.C.33.,1.H.U.34.,1.H.C.35.
5G4T	A	0	0	dssr		2	TRUE		1.A.G.1.,1.A.G.2.,1.A.C.3.,1.A.G.4.,1.A.A.5.,1.A.A.6.,1.A.G.7.,1.A.A.8.,1.A.A.9.,1.A.C.10.,1.A.U.11.,1.B.G.12.,1.B.G.13.,1.B.G.14.,1.B.G.15.,1.B.A.16.,1.B.G.17.,1.B.C.18.,1.B.U.19.
5G4U	I	0	0	dssr		2	TRUE		1.I.G.1.,1.I.G.2.,1.I.C.3.,1.I.G.4.,1.I.A.5.,1.I.A.6.,1.I.G.7.,1.I.A.8.,1.I.U.9.,1.I.C.10.,1.J.C.10.,1.J.C.11.,1.I.C.11.,1.J.G.12.,1.I.G.12.,1.I.G.13.,1.J.G.13.,1.J.U.14.,1.J.G.15.,1.J.A.16.,1.J.G.17.,1.J.C.18.,1.J.C.19.
5GAN	V	0	0	dssr		2	TRUE		1.V.A.26.,1.V.U.27.,1.V.C.28.,1.V.A.29.,1.V.G.30.,1.V.U.31.,1.V.G.32.,1.V.A.33.,1.V.G.34.,1.V.G.35.,1.V.A.36.,1.V.U.41.,1.V.C.42.,1.V.C.43.,1.V.G.44.,1.V.A.45.,1.V.G.46.,1.V.A.47.,1.V.U.48.
5GAP	V	0	0	dssr		2	TRUE		1.V.A.26.,1.V.U.27.,1.V.C.28.,1.V.A.29.,1.V.G.30.,1.V.U.31.,1.V.G.32.,1.V.A.33.,1.V.G.34.,1.V.G.35.,1.V.A.36.,1.V.U.41.,1.V.C.42.,1.V.C.43.,1.V.G.44.,1.V.A.45.,1.V.G.46.,1.V.A.47.,1.V.U.48.
5J7L	AA	0	0	dssr		2	FALSE	no 1n, no 1b	1.AA.C.511.,1.AA.U.512.,1.AA.C.513.,1.AA.C.514.,1.AA.G.515.,1.AA.PSU.516.,1.AA.G.517.,1.AA.C.518.,1.AA.C.519.,1.AA.A.520.,1.AA.G.521.,1.AA.C.522.,1.AA.G7M.527.,1.AA.C.528.,1.AA.G.529.,1.AA.G.530.,1.AA.U.531.,1.AA.A.532.,1.AA.A.533.,1.AA.U.534.,1.AA.A.535.,1.AA.C.536.,1.AA.G.537.,1.AA.G.538.,1.AA.A.539.,1.AA.G.540.
5ML7	B	0	0	dssr		2	FALSE	no 1n, no 1b	1.B.G.2161.,1.B.G.2162.,1.B.U.2163.,1.B.A.2164.,1.B.G.2165.,1.B.G.2166.,1.B.A.2167.,1.B.G.2168.,1.B.A.2169.,1.B.C.2170.,1.B.G.2204.,1.B.U.2205.,1.B.C.2206.,1.B.A.2207.,1.B.A.2208.,1.B.C.2209.,1.B.A.2210.,1.B.G.2211.,1.B.U.2212.,1.B.G.2213.,1.B.A.2214.,1.B.A.2215.,1.B.A.2216.,1.B.U.2217.,1.B.A.2218.,1.B.C.2219.,1.B.U.2220.,1.B.A.2221.,1.B.C.2222.,1.B.C.2223.
5XTM	D	0	0	dssr		2	TRUE		1.D.A.14.,1.D.G.15.,1.D.C.16.,1.D.G.17.,1.D.G.18.,1.D.U.19.,1.D.G.20.,1.D.A.21.,1.D.A.22.,1.D.G.23.,1.D.G.24.,1.D.C.29.,1.D.C.30.,1.D.G.31.,1.D.A.32.,1.D.G.33.,1.D.U.34.,1.D.U.35.
5XY3	4	0	0	dssr		2	TRUE		1.4.G.70.,1.4.G.71.,1.4.A.72.,1.4.G.73.,1.4.C.81.,1.4.A.82.,1.4.U.83.,1.4.C.84.,1.4.A.85.,1.4.U.86.,1.4.G.87.,1.4.A.88.,1.4.C.89.
5ZWM	I	0	0	dssr		2	TRUE		1.I.A.26.,1.I.U.27.,1.I.C.28.,1.I.A.29.,1.I.G.30.,1.I.U.31.,1.I.G.32.,1.I.A.33.,1.I.G.34.,1.I.G.35.,1.I.A.36.,1.I.U.41.,1.I.C.42.,1.I.C.43.,1.I.G.44.,1.I.A.45.,1.I.G.46.,1.I.A.47.,1.I.U.48.
5ZWO	I	0	0	dssr		2	TRUE		1.I.A.26.,1.I.U.27.,1.I.C.28.,1.I.A.29.,1.I.G.30.,1.I.U.31.,1.I.G.32.,1.I.A.33.,1.I.G.34.,1.I.G.35.,1.I.A.36.,1.I.U.41.,1.I.C.42.,1.I.C.43.,1.I.G.44.,1.I.A.45.,1.I.G.46.,1.I.A.47.,1.I.U.48.
6AHU	A	0	0	dssr		2	TRUE		1.A.G.175.,1.A.G.176.,1.A.G.177.,1.A.C.178.,1.A.A.179.,1.A.G.180.,1.A.G.181.,1.A.A.182.,1.A.G.183.,1.A.A.184.,1.A.U.185.,1.A.G.186.,1.A.C.187.,1.A.C.188.,1.A.G.189.,1.A.C.216.,1.A.G.217.,1.A.G.218.,1.A.C.219.,1.A.G.220.,1.A.G.221.,1.A.A.222.,1.A.U.223.,1.A.G.224.,1.A.C.225.,1.A.C.226.,1.A.U.227.
6DVK	H	0	0	dssr		2	TRUE		1.H.G.9.,1.H.G.10.,1.H.A.11.,1.H.U.12.,1.H.U.13.,1.H.U.14.,1.H.A.15.,1.H.C.16.,1.H.U.17.,1.H.C.18.,1.H.C.19.,1.H.G.20.,1.H.A.21.,1.H.G.22.,1.H.G.23.,1.H.A.24.,1.H.G.25.,1.H.A.26.,1.H.C.27.,1.H.G.28.,1.H.C.62.,1.H.G.63.,1.H.U.64.,1.H.C.65.,1.H.U.66.,1.H.C.67.,1.H.C.68.,1.H.G.69.,1.H.U.70.,1.H.U.71.,1.H.U.72.,1.H.G.73.,1.H.A.74.,1.H.C.75.,1.H.G.76.,1.H.A.77.,1.H.G.78.,1.H.U.79.,1.H.A.80.,1.H.A.81.,…
6ERI	AA	0	0	dssr		2	TRUE		1.AA.G.1229.,1.AA.G.1230.,1.AA.G.1231.,1.AA.A.1232.,1.AA.G.1233.,1.AA.A.1234.,1.AA.A.1235.,1.AA.A.1236.,1.AA.U.1255.,1.AA.G.1256.,1.AA.G.1257.,1.AA.A.1258.,1.AA.C.1259.
6ERI	BA	0	0	dssr		2	FALSE	no 1n, no 1b, no kink	1.BA.C.460.,1.BA.U.461.,1.BA.C.462.,1.BA.U.463.,1.BA.G.464.,1.BA.U.465.,1.BA.G.466.,1.BA.C.467.,1.BA.C.468.,1.BA.A.469.,1.BA.G.470.,1.BA.C.471.,1.BA.G.476.,1.BA.C.477.,1.BA.G.478.,1.BA.G.479.,1.BA.U.480.,1.BA.A.481.,1.BA.A.482.,1.BA.G.483.,1.BA.A.484.,1.BA.C.485.,1.BA.A.486.,1.BA.G.487.,1.BA.A.488.,1.BA.G.489.
6HCT	B	0	0	dssr		2	TRUE		1.B.G.1.,1.B.C.2.,1.B.C.3.,1.B.G.4.,1.B.A.5.,1.B.U.6.,1.B.G.7.,1.B.A.8.,1.B.A.9.,1.A.U.10.,1.B.U.10.,1.A.G.11.,1.B.G.11.,1.B.C.12.,1.A.C.12.,1.A.A.13.,1.B.A.13.,1.A.U.14.,1.A.G.15.,1.A.A.16.,1.A.A.17.,1.A.G.18.,1.A.C.19.
6HCT	E	0	0	dssr		2	TRUE		1.E.G.1.,1.E.C.2.,1.E.C.3.,1.E.G.4.,1.E.A.5.,1.E.U.6.,1.E.G.7.,1.E.A.8.,1.E.A.9.,1.E.U.10.,1.E.G.11.,1.F.C.12.,1.F.A.13.,1.F.U.14.,1.F.G.15.,1.F.A.16.,1.F.A.17.,1.F.G.18.,1.F.C.19.
6LQS	3A	0	0	dssr		2	TRUE		1.3A.G.111.,1.3A.U.112.,1.3A.G.113.,1.3A.A.114.,1.3A.G.115.,1.3A.C.252.,1.3A.G.253.,1.3A.A.254.,1.3A.U.255.,1.3A.G.256.,1.3A.A.257.,1.3A.U.258.,1.3A.C.259.
6LQS	3A	0	0	dssr		2	TRUE		1.3A.A.74.,1.3A.C.75.,1.3A.U.76.,1.3A.U.77.,1.3A.G.78.,1.3A.G.79.,1.3A.U.80.,1.3A.U.81.,1.3A.G.82.,1.3A.A.83.,1.3A.U.84.,1.3A.G.85.,1.3A.C.325.,1.3A.U.326.,1.3A.G.327.,1.3A.A.328.,1.3A.C.329.,1.3A.A.330.,1.3A.A.331.,1.3A.G.332.,1.3A.U.333.
6QW6	4	0	0	dssr		2	TRUE		1.4.G.26.,1.4.C.27.,1.4.C.28.,1.4.A.29.,1.4.A.30.,1.4.U.31.,1.4.G.32.,1.4.A.33.,1.4.G.34.,1.4.G.35.,1.4.C.41.,1.4.C.42.,1.4.G.43.,1.4.A.44.,1.4.G.45.,1.4.G.46.,1.4.C.47.
6RM3	L50	0	0	dssr		2	TRUE		1.L50.U.1071.,1.L50.A.1072.,1.L50.U.1073.,1.L50.U.1074.,1.L50.G.1075.,1.L50.A.1076.,1.L50.A.1077.,1.L50.G.1078.,1.L50.U.1079.,1.L50.A.1080.,1.L50.U.1081.,1.L50.A.1082.,1.L50.U.1083.,1.L50.A.1084.,1.L50.U.1085.,1.L50.G.1090.,1.L50.U.1091.,1.L50.A.1092.,1.L50.U.1093.,1.L50.A.1094.,1.L50.U.1095.,1.L50.A.1096.,1.L50.U.1097.,1.L50.A.1098.,1.L50.G.1099.,1.L50.A.1100.,1.L50.A.1101.
6RM3	L50	0	0	dssr		2	TRUE		1.L50.U.1301.,1.L50.U.1302.,1.L50.A.1303.,1.L50.A.1304.,1.L50.C.1305.,1.L50.U.1306.,1.L50.A.1307.,1.L50.U.1308.,1.L50.G.1309.,1.L50.G.1310.,1.L50.A.1311.,1.L50.U.1312.,1.L50.U.1313.,1.L50.G.1319.,1.L50.A.1320.,1.L50.U.1321.,1.L50.A.1322.,1.L50.A.1323.,1.L50.G.1324.,1.L50.A.1325.,1.L50.A.1326.,1.L50.A.1327.,1.L50.U.1328.,1.L50.A.1329.,1.L50.G.1330.,1.L50.U.1331.,1.L50.U.1332.,1.L50.A.1333.,1.L50.A…
6RM3	S60	0	0	dssr		2	TRUE		1.S60.A.815.,1.S60.U.816.,1.S60.U.817.,1.S60.C.818.,1.S60.A.819.,1.S60.G.820.,1.S60.A.821.,1.S60.G.822.,1.S60.A.823.,1.S60.A.824.,1.S60.G.825.,1.S60.A.826.,1.S60.U.827.,1.S60.U.828.,1.S60.A.831.,1.S60.A.832.,1.S60.U.833.,1.S60.C.834.,1.S60.U.835.,1.S60.G.836.,1.S60.A.837.,1.S60.G.838.,1.S60.A.839.,1.S60.A.840.,1.S60.U.841.
6SWE	2	0	0	dssr		2	TRUE		1.2.G.971.,1.2.G.972.,1.2.A.973.,1.2.U.974.,1.2.G.975.,1.2.A.976.,1.2.A.977.,1.2.G.978.,1.2.G.979.,1.2.C.980.,1.2.G.996.,1.2.C.997.,1.2.C.998.,1.2.G.999.,1.2.G.1000.,1.2.A.1001.,1.2.C.1002.
6TH6	BA	0	0	dssr		2	TRUE		1.BA.U.1334.,1.BA.G.1335.,1.BA.C.1336.,1.BA.C.1337.,1.BA.G.1338.,1.BA.A.1339.,1.BA.U.1340.,1.BA.G.1341.,1.BA.G.1342.,1.BA.G.1343.,1.BA.G.1344.,1.BA.C.1345.,1.BA.G.1346.,1.BA.G.1347.,1.BA.A.1348.,1.BA.A.1349.,1.BA.G.1350.,1.BA.C.1351.,1.BA.C.1352.,1.BA.G.1353.,1.BA.G.1354.,1.BA.G.1355.,1.BA.C.1356.,1.BA.C.1357.,1.BA.G.1362.,1.BA.G.1363.,1.BA.U.1364.,1.BA.C.1365.,1.BA.C.1366.,1.BA.G.1367.,1.BA.G.13…
6TH6	BA	0	0	dssr		2	TRUE		1.BA.G.2239.,1.BA.G.2240.,1.BA.C.2241.,1.BA.G.2242.,1.BA.U.2243.,1.BA.C.2244.,1.BA.G.2245.,1.BA.A.2246.,1.BA.A.2247.,1.BA.G.2248.,1.BA.C.2249.,1.BA.C.2250.,1.BA.C.2251.,1.BA.G.2252.,1.BA.C.2263.,1.BA.G.2264.,1.BA.G.2265.,1.BA.G.2266.,1.BA.U.2267.,1.BA.G.2268.,1.BA.G.2269.,1.BA.A.2270.,1.BA.G.2271.,1.BA.C.2272.,1.BA.C.2273.
6UZ7	5	0	0	dssr		2	TRUE		1.5.G.1358.,1.5.U.1359.,1.5.G.1360.,1.5.A.1361.,1.5.C.1362.,1.5.G.1363.,1.5.A.1364.,1.5.A.1365.,1.5.G.1366.,1.5.C.1367.,1.5.C.1368.,1.5.U.1369.,1.5.G.1383.,1.5.G.1384.,1.5.G.1385.,1.5.U.1386.,1.5.A.1387.,1.5.G.1388.,1.5.A.1389.,1.5.A.1390.,1.5.C.1391.
6UZ7	5	0	0	dssr		2	TRUE	no 1b, no kink	1.5.A.2431.,1.5.G.2432.,1.5.U.2433.,1.5.G.2434.,1.5.G.2435.,1.5.G.2436.,1.5.A.2437.,1.5.G.2438.,1.5.C.2445.,1.5.G.2446.,1.5.C.2447.,1.5.C.2448.,1.5.A.2449.,1.5.G.2450.,1.5.U.2451.,1.5.G.2452.,1.5.A.2453.,1.5.A.2454.,1.5.A.2455.,1.5.U.2456.,1.5.A.2457.,1.5.C.2458.,1.5.C.2459.,1.5.A.2460.,1.5.C.2461.,1.5.U.2462.
6XU8	B2	0	0	dssr		2	TRUE		1.B2.G.1453.,1.B2.G.1454.,1.B2.U.1455.,1.B2.G.1456.,1.B2.C.1457.,1.B2.U.1458.,1.B2.G.1459.,1.B2.A.1460.,1.B2.A.1461.,1.B2.G.1462.,1.B2.C.1463.,1.B2.G.1526.,1.B2.U.1527.,1.B2.G.1528.,1.B2.G.1529.,1.B2.A.1530.,1.B2.G.1531.,1.B2.C.1532.,1.B2.C.1533.
6XYW	1	0	0	dssr		2	TRUE		1.1.U.1363.,1.1.C.1364.,1.1.G.1365.,1.1.G.1366.,1.1.G.1367.,1.1.G.1368.,1.1.A.1369.,1.1.A.1370.,1.1.G.1371.,1.1.G.1372.,1.1.C.1389.,1.1.U.1390.,1.1.G.1391.,1.1.G.1392.,1.1.A.1393.,1.1.G.1394.,1.1.A.1395.
6XYW	2	0	0	dssr		2	FALSE	no 1n, no 1b, no kink	1.2.C.508.,1.2.U.509.,1.2.C.510.,1.2.C.511.,1.2.G.512.,1.2.U.513.,1.2.G.514.,1.2.C.515.,1.2.C.516.,1.2.A.517.,1.2.G.518.,1.2.C.519.,1.2.G.524.,1.2.C.525.,1.2.G.526.,1.2.G.527.,1.2.U.528.,1.2.A.529.,1.2.A.530.,1.2.A.531.,1.2.A.532.,1.2.C.533.,1.2.G.534.,1.2.G.535.,1.2.G.536.,1.2.G.537.
6YW5	aa	0	0	dssr		2	FALSE	no 1n, no 1b, no kink	1.aa.U.737.,1.aa.U.738.,1.aa.A.739.,1.aa.C.740.,1.aa.G.741.,1.aa.U.742.,1.aa.G.743.,1.aa.C.744.,1.aa.C.745.,1.aa.A.746.,1.aa.G.747.,1.aa.C.748.,1.aa.G.753.,1.aa.C.754.,1.aa.G.755.,1.aa.G.756.,1.aa.C.757.,1.aa.A.758.,1.aa.A.759.,1.aa.U.760.,1.aa.A.761.,1.aa.C.762.,1.aa.G.763.,1.aa.U.764.,1.aa.A.765.,1.aa.A.766.
6YWS	A	0	0	dssr		2	TRUE		1.A.A.1477.,1.A.U.1478.,1.A.C.1479.,1.A.U.1480.,1.A.U.1481.,1.A.A.1482.,1.A.G.1483.,1.A.A.1484.,1.A.U.1485.,1.A.A.1505.,1.A.U.1506.,1.A.A.1507.,1.A.G.1508.,1.A.A.1509.,1.A.U.1510.,1.A.G.1511.,1.A.A.1512.,1.A.U.1513.
6ZQD	D4	0	0	dssr		2	TRUE		1.D4.G.111.,1.D4.U.112.,1.D4.G.113.,1.D4.A.114.,1.D4.G.115.,1.D4.C.252.,1.D4.G.253.,1.D4.A.254.,1.D4.U.255.,1.D4.G.256.,1.D4.A.257.,1.D4.U.258.,1.D4.C.259.
7A0S	X	0	0	dssr		2	TRUE	no 1b	1.X.C.1418.,1.X.G.1419.,1.X.A.1420.,1.X.U.1421.,1.X.C.1422.,1.X.A.1423.,1.X.U.1424.,1.X.G.1425.,1.X.U.1426.,1.X.G.1427.,1.X.G.1428.,1.X.A.1429.,1.X.G.1430.,1.X.U.1431.,1.X.A.1597.,1.X.C.1598.,1.X.G.1599.,1.X.U.1600.,1.X.U.1601.,1.X.G.1602.,1.X.A.1603.,1.X.A.1604.,1.X.A.1605.,1.X.C.1606.,1.X.A.1607.,1.X.U.1608.,1.X.G.1609.,1.X.A.1610.,1.X.U.1611.,1.X.U.1612.,1.X.G.1613.
7ANE	2	0	0	dssr		2	FALSE	no 1n, no 1b, no kink	1.2.A.226.,1.2.U.227.,1.2.G.228.,1.2.C.229.,1.2.C.230.,1.2.A.231.,1.2.G.232.,1.2.C.233.,1.2.G.238.,1.2.C.239.,1.2.G.240.,1.2.G.241.,1.2.U.242.,1.2.A.243.,1.2.A.244.,1.2.U.245.,1.2.U.246.,1.2.U.247.
7AOR	2	0	0	dssr		2	FALSE	no 1n, no 1b, no kink	1.2.A.226.,1.2.U.227.,1.2.G.228.,1.2.G.229.,1.2.A.230.,1.2.U.231.,1.2.G.232.,1.2.C.233.,1.2.C.234.,1.2.A.235.,1.2.G.236.,1.2.C.237.,1.2.G.242.,1.2.C.243.,1.2.G.244.,1.2.G.245.,1.2.U.246.,1.2.A.247.,1.2.A.248.,1.2.U.249.,1.2.U.250.,1.2.U.251.,1.2.C.252.,1.2.U.253.,1.2.A.254.,1.2.U.255.
7JIL	2	0	0	dssr		2	FALSE	no 1n, no 1b, no kink	1.2.C.499.,1.2.U.500.,1.2.C.501.,1.2.C.502.,1.2.G.503.,1.2.U.504.,1.2.G.505.,1.2.C.506.,1.2.C.507.,1.2.A.508.,1.2.G.509.,1.2.C.510.,1.2.G.515.,1.2.C.516.,1.2.G.517.,1.2.G.518.,1.2.U.519.,1.2.A.520.,1.2.A.521.,1.2.U.522.,1.2.A.523.,1.2.C.524.,1.2.G.525.,1.2.G.526.,1.2.A.527.,1.2.G.528.
7JRS	A	0	0	dssr		2	TRUE		1.A.G.8.,1.A.U.9.,1.A.A.10.,1.A.G.11.,1.A.C.12.,1.A.G.13.,1.A.A.14.,1.A.A.15.,1.A.G.16.,1.A.A.17.,1.A.A.18.,1.A.C.19.,1.A.C.20.,1.A.A.21.,1.A.U.22.,1.A.C.23.,1.A.G.116.,1.A.A.117.,1.A.U.118.,1.A.G.119.,1.A.G.120.,1.A.G.121.,1.A.G.122.,1.A.A.123.,1.A.G.124.,1.A.C.125.,1.A.U.126.,1.A.A.127.,1.A.C.128.
7JRS	B	0	0	dssr		2	TRUE		1.B.C.51.,1.B.A.52.,1.B.G.53.,1.B.U.54.,1.B.G.55.,1.B.G.56.,1.B.G.57.,1.B.A.58.,1.B.G.59.,1.B.C.60.,1.B.C.61.,1.B.G.75.,1.B.G.76.,1.B.C.77.,1.B.G.78.,1.B.A.79.,1.B.A.80.,1.B.G.81.,1.B.A.82.,1.B.A.83.,1.B.C.84.,1.B.A.85.,1.B.C.86.,1.B.U.87.,1.B.G.88.
7KGB	a	0	0	dssr		2	FALSE	no 1n, no 1b, no kink	1.a.C.502.,1.a.U.503.,1.a.A.504.,1.a.C.505.,1.a.G.506.,1.a.U.507.,1.a.G.508.,1.a.C.509.,1.a.C.510.,1.a.A.511.,1.a.G.512.,1.a.C.513.,1.a.G7M.518.,1.a.C.519.,1.a.G.520.,1.a.G.521.,1.a.U.522.,1.a.A.523.,1.a.A.524.,1.a.U.525.,1.a.A.526.,1.a.C.527.,1.a.G.528.,1.a.U.529.,1.a.A.530.,1.a.G.531.
7MQ8	L2	0	0	dssr		2	TRUE		1.L2.G.110.,1.L2.U.111.,1.L2.G.112.,1.L2.A.113.,1.L2.A.114.,1.L2.U.158.,1.L2.G.159.,1.L2.A.160.,1.L2.U.161.,1.L2.G.162.,1.L2.A.163.,1.L2.U.164.,1.L2.C.165.
7MQ8	L2	0	0	dssr		2	TRUE		1.L2.C.76.,1.L2.C.77.,1.L2.A.78.,1.L2.C.79.,1.L2.G.80.,1.L2.A.81.,1.L2.G.82.,1.L2.G.83.,1.L2.A.84.,1.L2.A.85.,1.L2.G.86.,1.L2.C.209.,1.L2.U.210.,1.L2.G.211.,1.L2.A.212.,1.L2.G.213.,1.L2.U.214.,1.L2.G.215.,1.L2.G.216.
7MQA	L2	0	0	dssr		2	TRUE		1.L2.G.110.,1.L2.U.111.,1.L2.G.112.,1.L2.A.113.,1.L2.A.114.,1.L2.U.158.,1.L2.G.159.,1.L2.A.160.,1.L2.U.161.,1.L2.G.162.,1.L2.A.163.,1.L2.U.164.,1.L2.C.165.
7MQA	L2	0	0	dssr		2	TRUE		1.L2.A.75.,1.L2.C.76.,1.L2.C.77.,1.L2.A.78.,1.L2.C.79.,1.L2.G.80.,1.L2.A.81.,1.L2.G.82.,1.L2.G.83.,1.L2.A.84.,1.L2.A.85.,1.L2.G.86.,1.L2.C.209.,1.L2.U.210.,1.L2.G.211.,1.L2.A.212.,1.L2.G.213.,1.L2.U.214.,1.L2.G.215.,1.L2.G.216.,1.L2.U.217.
7O7Y	A2	0	0	dssr		2	FALSE	no 1n, no 1b, no kink	1.A2.G.611.,1.A2.G.612.,1.A2.U.613.,1.A2.G.614.,1.A2.C.615.,1.A2.C.616.,1.A2.A.617.,1.A2.G.618.,1.A2.C.619.,1.A2.G.624.,1.A2.C.625.,1.A2.G.626.,1.A2.G.627.,1.A2.OMU.628.,1.A2.A.629.,1.A2.A.630.,1.A2.U.631.,1.A2.U.632.,1.A2.C.633.,1.A2.C.634.
7O7Y	B5	0	0	dssr		2	TRUE	no 1b	1.B5.A.3698.,1.B5.G.3699.,1.B5.U.3700.,1.B5.G.3701.,1.B5.G.3702.,1.B5.G.3703.,1.B5.A.3704.,1.B5.G.3705.,1.B5.G.3706.,1.B5.C.3707.,1.B5.C.3708.,1.B5.C.3709.,1.B5.G.3762.,1.B5.G.3763.,1.B5.G.3764.,1.B5.C.3765.,1.B5.C.3766.,1.B5.G.3767.,1.B5.C.3768.,1.B5.C.3769.,1.B5.G.3770.,1.B5.G.3771.,1.B5.U.3772.,1.B5.G.3773.,1.B5.A.3774.,1.B5.A.3775.,1.B5.A.3776.,1.B5.U.3777.,1.B5.A.3778.,1.B5.C.3779.,1.B5.C.37…
7OYB	22	0	0	dssr		2	FALSE	no 1n, no 1b, no kink	1.22.G.657.,1.22.U.658.,1.22.G.659.,1.22.C.660.,1.22.C.661.,1.22.A.662.,1.22.G.663.,1.22.C.664.,1.22.G.669.,1.22.C.670.,1.22.G.671.,1.22.G.672.,1.22.U.673.,1.22.A.674.,1.22.A.675.,1.22.U.676.,1.22.U.677.,1.22.C.678.,1.22.C.679.
7OYC	22	0	0	dssr		2	FALSE	no 1n, no 1b, no kink	1.22.C.573.,1.22.U.574.,1.22.G.575.,1.22.G.576.,1.22.U.577.,1.22.G.578.,1.22.C.579.,1.22.C.580.,1.22.A.581.,1.22.G.582.,1.22.C.583.,1.22.G.588.,1.22.C.589.,1.22.G.590.,1.22.G.591.,1.22.U.592.,1.22.A.593.,1.22.A.594.,1.22.U.595.,1.22.U.596.,1.22.C.597.,1.22.C.598.,1.22.A.599.,1.22.G.600.
7P6Z	3	0	0	dssr		2	FALSE	no 1n, no 1b, no kink	1.3.G.2127.,1.3.G.2128.,1.3.U.2129.,1.3.A.2130.,1.3.G.2131.,1.3.G.2132.,1.3.A.2133.,1.3.G.2134.,1.3.C.2135.,1.3.A.2136.,1.3.U.2166.,1.3.G.2167.,1.3.C.2168.,1.3.G.2169.,1.3.A.2170.,1.3.A.2171.,1.3.A.2172.,1.3.G.2173.,1.3.G.2174.,1.3.U.2175.,1.3.G.2176.,1.3.G.2177.,1.3.A.2178.,1.3.A.2179.,1.3.U.2180.,1.3.A.2181.,1.3.C.2182.,1.3.U.2183.,1.3.A.2184.,1.3.C.2185.,1.3.C.2186.
7P6Z	3	0	0	dssr		2	TRUE		1.3.G.2134.,1.3.C.2135.,1.3.A.2136.,1.3.A.2137.,1.3.U.2138.,1.3.C.2139.,1.3.G.2140.,1.3.A.2141.,1.3.U.2142.,1.3.G.2143.,1.3.C.2144.,1.3.A.2145.,1.3.A.2146.,1.3.G.2147.,1.3.C.2158.,1.3.U.2159.,1.3.U.2160.,1.3.G.2161.,1.3.U.2162.,1.3.U.2163.,1.3.G.2164.,1.3.A.2165.,1.3.U.2166.,1.3.G.2167.,1.3.C.2168.
7P6Z	3	0	0	dssr		2	FALSE	no turn	1.3.G.2849.,1.3.G.2850.,1.3.U.2851.,1.3.G.2852.,1.3.U.2853.,1.3.A.2854.,1.3.A.2855.,1.3.G.2856.,1.3.C.2857.,1.3.A.2858.,1.3.U.2859.,1.3.A.2860.,1.3.U.2865.,1.3.A.2866.,1.3.U.2867.,1.3.G.2868.,1.3.U.2869.,1.3.U.2870.,1.3.G.2871.,1.3.A.2872.,1.3.G.2873.,1.3.C.2874.,1.3.U.2875.
7P7Q	A	0	0	dssr		2	TRUE	no 1b	1.A.G.2133.,1.A.G.2134.,1.A.U.2135.,1.A.A.2136.,1.A.G.2137.,1.A.G.2138.,1.A.A.2139.,1.A.G.2140.,1.A.C.2141.,1.A.C.2142.,1.A.G.2172.,1.A.G.2173.,1.A.C.2174.,1.A.G.2175.,1.A.C.2176.,1.A.U.2177.,1.A.G.2178.,1.A.G.2179.,1.A.U.2180.,1.A.G.2181.,1.A.G.2182.,1.A.G.2183.,1.A.A.2184.,1.A.U.2185.,1.A.A.2186.,1.A.C.2187.,1.A.U.2188.,1.A.A.2189.,1.A.C.2190.,1.A.C.2191.
7P7Q	a	0	0	dssr		2	FALSE	no 1n, no 1b, no kink	1.a.C.537.,1.a.U.538.,1.a.A.539.,1.a.C.540.,1.a.G.541.,1.a.U.542.,1.a.G.543.,1.a.C.544.,1.a.C.545.,1.a.A.546.,1.a.G.547.,1.a.C.548.,1.a.G.553.,1.a.C.554.,1.a.G.555.,1.a.G.556.,1.a.U.557.,1.a.A.558.,1.a.A.559.,1.a.U.560.,1.a.A.561.,1.a.C.562.,1.a.G.563.,1.a.U.564.,1.a.A.565.,1.a.G.566.
7PNV	A	0	0	dssr		2	FALSE	no 1n, no 1b, no kink	1.A.U.235.,1.A.C.236.,1.A.G.237.,1.A.U.238.,1.A.G.239.,1.A.C.240.,1.A.C.241.,1.A.A.242.,1.A.G.243.,1.A.C.244.,1.A.G.249.,1.A.C.250.,1.A.G.251.,1.A.G.252.,1.A.U.253.,1.A.C.254.,1.A.A.255.,1.A.U.256.,1.A.A.257.,1.A.C.258.,1.A.G.259.,1.A.A.260.
7PUA	CA	0	0	dssr		2	FALSE	no 1n, no 1b, no kink	1.CA.A.226.,1.CA.U.227.,1.CA.G.228.,1.CA.G.229.,1.CA.A.230.,1.CA.U.231.,1.CA.G.232.,1.CA.C.233.,1.CA.C.234.,1.CA.A.235.,1.CA.G.236.,1.CA.C.237.,1.CA.G.242.,1.CA.C.243.,1.CA.G.244.,1.CA.G.245.,1.CA.U.246.,1.CA.A.247.,1.CA.A.248.,1.CA.U.249.,1.CA.U.250.,1.CA.U.251.,1.CA.C.252.,1.CA.U.253.,1.CA.A.254.,1.CA.U.255.
7PWG	1	0	0	dssr		2	TRUE		1.1.G.1075.,1.1.G.1076.,1.1.G.1077.,1.1.G.1078.,1.1.C.1079.,1.1.G.1080.,1.1.A.1081.,1.1.A.1082.,1.1.G.1083.,1.1.G.1084.,1.1.C.1085.,1.1.G.1086.,1.1.G.1087.,1.1.C.1098.,1.1.C.1099.,1.1.G.1100.,1.1.C.1101.,1.1.C.1102.,1.1.G.1103.,1.1.G.1104.,1.1.A.1105.,1.1.C.1106.,1.1.C.1107.
7PWG	1	0	0	dssr		2	TRUE		1.1.G.1372.,1.1.C.1373.,1.1.C.1374.,1.1.C.1375.,1.1.C.1376.,1.1.C.1377.,1.1.G.1378.,1.1.G.1379.,1.1.A.1380.,1.1.C.1381.,1.1.G.1382.,1.1.C.1383.,1.1.G.1389.,1.1.C.1390.,1.1.G.1391.,1.1.G.1392.,1.1.A.1393.,1.1.G.1394.,1.1.A.1395.,1.1.G.1396.,1.1.G.1397.,1.1.G.1398.,1.1.G.1399.,1.1.G.1400.,1.1.G.1401.,1.1.C.1402.
7QCA	L50	0	0	dssr		2	TRUE		1.L50.U.1048.,1.L50.G.1049.,1.L50.U.1050.,1.L50.G.1051.,1.L50.U.1052.,1.L50.C.1053.,1.L50.U.1054.,1.L50.A.1055.,1.L50.C.1056.,1.L50.U.1057.,1.L50.G.1058.,1.L50.G.1059.,1.L50.C.1060.,1.L50.G.1061.,1.L50.A.1062.,1.L50.A.1063.,1.L50.G.1064.,1.L50.U.1083.,1.L50.G.1084.,1.L50.G.1085.,1.L50.A.1086.,1.L50.G.1087.,1.L50.G.1088.,1.L50.U.1089.,1.L50.A.1090.,1.L50.G.1091.,1.L50.A.1092.,1.L50.U.1093.,1.L50.G…
7QEP	1	0	0	dssr		2	TRUE		1.1.G.1026.,1.1.U.1027.,1.1.A.1028.,1.1.U.1029.,1.1.C.1030.,1.1.G.1031.,1.1.U.1032.,1.1.U.1033.,1.1.C.1034.,1.1.U.1035.,1.1.G.1036.,1.1.C.1037.,1.1.U.1038.,1.1.G.1039.,1.1.A.1040.,1.1.A.1041.,1.1.G.1042.,1.1.U.1061.,1.1.G.1062.,1.1.G.1063.,1.1.A.1064.,1.1.G.1065.,1.1.G.1066.,1.1.G.1067.,1.1.G.1068.,1.1.C.1069.,1.1.G.1070.,1.1.A.1071.,1.1.U.1072.,1.1.A.1073.,1.1.U.1074.
7QEP	3	0	0	dssr		2	TRUE		1.3.A.873.,1.3.U.874.,1.3.G.875.,1.3.C.876.,1.3.C.877.,1.3.U.878.,1.3.G.879.,1.3.U.880.,1.3.G.881.,1.3.A.882.,1.3.G.883.,1.3.U.884.,1.3.G.885.,1.3.C.886.,1.3.G.890.,1.3.C.891.,1.3.A.892.,1.3.U.893.,1.3.G.894.,1.3.A.895.,1.3.G.896.,1.3.G.897.,1.3.C.898.,1.3.A.899.,1.3.U.900.
7QGG	t	0	0	dssr		2	FALSE	no turn	1.t.U.467.,1.t.U.468.,1.t.C.469.,1.t.A.470.,1.t.A.471.,1.t.C.472.,1.t.C.473.,1.t.G.658.,1.t.G.659.,1.t.G.660.,1.t.C.661.,1.t.G.662.,1.t.C.663.,1.t.A.664.
7QI4	AA	0	0	dssr		2	FALSE	no 1n, no 1b, no kink	1.AA.U.885.,1.AA.C.886.,1.AA.G.887.,1.AA.U.888.,1.AA.G.889.,1.AA.C.890.,1.AA.C.891.,1.AA.A.892.,1.AA.G.893.,1.AA.C.894.,1.AA.G.899.,1.AA.C.900.,1.AA.G.901.,1.AA.G.902.,1.AA.U.903.,1.AA.C.904.,1.AA.A.905.,1.AA.C.906.,1.AA.A.907.,1.AA.C.908.,1.AA.G.909.,1.AA.A.910.
7R7C	1	0	0	dssr		2	TRUE	no 1b, no kink	1.1.A.2462.,1.1.G.2463.,1.1.U.2464.,1.1.G.2465.,1.1.G.2466.,1.1.G.2467.,1.1.A.2468.,1.1.G.2469.,1.1.C.2470.,1.1.G.2475.,1.1.C.2476.,1.1.G.2477.,1.1.C.2478.,1.1.C.2479.,1.1.A.2480.,1.1.G.2481.,1.1.U.2482.,1.1.G.2483.,1.1.A.2484.,1.1.A.2485.,1.1.A.2486.,1.1.U.2487.,1.1.A.2488.,1.1.C.2489.,1.1.C.2490.,1.1.A.2491.,1.1.C.2492.,1.1.U.2493.
7RQB	1A	0	0	dssr		2	TRUE		1.1A.G.1206.,1.1A.C.1207.,1.1A.C.1208.,1.1A.G.1209.,1.1A.A.1210.,1.1A.U.1211.,1.1A.G.1212.,1.1A.A.1213.,1.1A.A.1214.,1.1A.G.1215.,1.1A.G.1216.,1.1A.C.1217.,1.1A.C.1218.,1.1A.G.1219.,1.1A.C.1230.,1.1A.G.1231.,1.1A.G.1232.,1.1A.C.1233.,1.1A.U.1234.,1.1A.G.1235.,1.1A.G.1236.,1.1A.A.1237.,1.1A.G.1238.,1.1A.G.1239.,1.1A.U.1240.
7RQB	1A	0	0	dssr		2	TRUE		1.1A.G.2127.,1.1A.C.2128.,1.1A.C.2129.,1.1A.U.2130.,1.1A.G.2131.,1.1A.U.2132.,1.1A.G.2133.,1.1A.A.2134.,1.1A.A.2135.,1.1A.C.2136.,1.1A.C.2137.,1.1A.C.2138.,1.1A.C.2139.,1.1A.C.2140.,1.1A.G.2141.,1.1A.C.2142.,1.1A.C.2143.,1.1A.G.2148.,1.1A.G.2149.,1.1A.U.2150.,1.1A.G.2151.,1.1A.G.2152.,1.1A.G.2153.,1.1A.G.2154.,1.1A.G.2155.,1.1A.G.2156.,1.1A.G.2157.,1.1A.A.2158.,1.1A.G.2159.,1.1A.G.2160.,1.1A.C.21…
7RQB	1A	0	0	dssr		2	FALSE	no turn	1.1A.G.2846.,1.1A.U.2847.,1.1A.G.2848.,1.1A.U.2849.,1.1A.A.2850.,1.1A.A.2851.,1.1A.G.2852.,1.1A.C.2853.,1.1A.G.2854.,1.1A.C.2855.,1.1A.C.2856.,1.1A.G.2861.,1.1A.G.2862.,1.1A.C.2863.,1.1A.G.2864.,1.1A.U.2865.,1.1A.U.2866.,1.1A.G.2867.,1.1A.A.2868.,1.1A.G.2869.,1.1A.C.2870.
7SFR	A	0	0	dssr		2	FALSE	no turn	1.A.C.3080.,1.A.C.3081.,1.A.U.3082.,1.A.G.3083.,1.A.G.3084.,1.A.A.3085.,1.A.A.3086.,1.A.G.3087.,1.A.C.3088.,1.A.U.3089.,1.A.C.3090.,1.A.A.3091.,1.A.U.3096.,1.A.G.3097.,1.A.G.3098.,1.A.G.3099.,1.A.U.3100.,1.A.G.3101.,1.A.U.3102.,1.A.A.3103.,1.A.G.3104.,1.A.G.3105.,1.A.G.3106.
7SFR	a	0	0	dssr		2	FALSE	no 1n, no 1b, no kink	1.a.C.502.,1.a.U.503.,1.a.A.504.,1.a.C.505.,1.a.G.506.,1.a.U.507.,1.a.G.508.,1.a.C.509.,1.a.C.510.,1.a.A.511.,1.a.G.512.,1.a.C.513.,1.a.G7M.518.,1.a.C.519.,1.a.G.520.,1.a.G.521.,1.a.U.522.,1.a.A.523.,1.a.A.524.,1.a.U.525.,1.a.A.526.,1.a.C.527.,1.a.G.528.,1.a.U.529.,1.a.A.530.,1.a.G.531.
7UIN	B	0	0	dssr,rmsx		3	TRUE		1.B.G.343.,1.B.U.344.,1.B.G.345.,1.B.A.346.,1.B.A.347.,1.B.G.348.,1.B.A.349.,1.B.A.350.,1.B.G.351.,1.B.U.352.,1.B.C.353.,1.B.U.354.,1.B.C.355.,1.B.U.356.,1.B.G.362.,1.B.G.363.,1.B.G.364.,1.B.G.365.,1.B.A.366.,1.B.U.367.,1.B.G.368.,1.B.G.369.,1.B.A.370.,1.B.G.371.,1.B.C.372.
7UNW	A	0	0	dssr		2	FALSE	no turn	1.A.G.2833.,1.A.U.2834.,1.A.G.2835.,1.A.U.2836.,1.A.A.2837.,1.A.A.2838.,1.A.G.2839.,1.A.C.2840.,1.A.G.2841.,1.A.U.2842.,1.A.U.2843.,1.A.G.2848.,1.A.G.2849.,1.A.C.2850.,1.A.G.2851.,1.A.U.2852.,1.A.U.2853.,1.A.G.2854.,1.A.A.2855.,1.A.G.2856.,1.A.C.2857.
7UNW	a	0	0	dssr		2	FALSE	no 1n, no 1b, no kink	1.a.C.505.,1.a.U.506.,1.a.U.507.,1.a.C.508.,1.a.G.509.,1.a.U.510.,1.a.G.511.,1.a.C.512.,1.a.C.513.,1.a.A.514.,1.a.G.515.,1.a.C.516.,1.a.7MG.521.,1.a.C.522.,1.a.G.523.,1.a.G.524.,1.a.U.525.,1.a.A.526.,1.a.A.527.,1.a.U.528.,1.a.A.529.,1.a.C.530.,1.a.G.531.,1.a.A.532.,1.a.A.533.,1.a.G.534.
7UW1	a	0	0	dssr		2	FALSE	no 1n, no 1b, no kink	1.a.C.508.,1.a.U.509.,1.a.C.510.,1.a.U.511.,1.a.G.512.,1.a.PSU.513.,1.a.G.514.,1.a.C.515.,1.a.C.516.,1.a.A.517.,1.a.G.518.,1.a.C.519.,1.a.7MG.524.,1.a.C.525.,1.a.G.526.,1.a.G.527.,1.a.U.528.,1.a.A.529.,1.a.A.530.,1.a.U.531.,1.a.A.532.,1.a.C.533.,1.a.A.534.,1.a.G.535.,1.a.A.536.,1.a.G.537.
7ZHG	2	0	0	dssr		2	TRUE		1.2.G.971.,1.2.G.972.,1.2.A.973.,1.2.U.974.,1.2.G.975.,1.2.A.976.,1.2.A.977.,1.2.G.978.,1.2.G.979.,1.2.C.980.,1.2.G.996.,1.2.C.997.,1.2.C.998.,1.2.G.999.,1.2.G.1000.,1.2.A.1001.,1.2.C.1002.
8A98	S1	0	0	dssr		2	FALSE	no 1n, no 1b, no kink	1.S1.G.610.,1.S1.G.611.,1.S1.U.612.,1.S1.G.613.,1.S1.C.614.,1.S1.C.615.,1.S1.A.616.,1.S1.G.617.,1.S1.C.618.,1.S1.G.623.,1.S1.C.624.,1.S1.G.625.,1.S1.G.626.,1.S1.U.627.,1.S1.A.628.,1.S1.A.629.,1.S1.U.630.,1.S1.U.631.,1.S1.C.632.,1.S1.C.633.
8B2L	h1	0	0	dssr		2	TRUE		1.h1.C.1223.,1.h1.A.1224.,1.h1.U.1225.,1.h1.A.1226.,1.h1.G.1227.,1.h1.U.1228.,1.h1.A.1229.,1.h1.A.1230.,1.h1.G.1231.,1.h1.G.1232.,1.h1.A.1233.,1.h1.OMU.1234.,1.h1.U.1235.,1.h1.G.1236.,1.h1.A.1237.,1.h1.U.1254.,1.h1.C.1255.,1.h1.U.1256.,1.h1.U.1257.,1.h1.G.1258.,1.h1.A.1259.,1.h1.U.1260.,1.h1.U.1261.,1.h1.C.1262.,1.h1.U.1263.,1.h1.A.1264.,1.h1.U.1265.,1.h1.G.1266.
8BUU	A	0	0	dssr		2	TRUE	no 1b, no kink	1.A.G.2149.,1.A.G.2150.,1.A.U.2151.,1.A.A.2152.,1.A.G.2153.,1.A.G.2154.,1.A.A.2155.,1.A.G.2156.,1.A.C.2157.,1.A.C.2158.,1.A.G.2188.,1.A.G.2189.,1.A.C.2190.,1.A.A.2191.,1.A.U.2192.,1.A.C.2193.,1.A.G.2194.,1.A.G.2195.,1.A.U.2196.,1.A.G.2197.,1.A.G.2198.,1.A.G.2199.,1.A.A.2200.,1.A.U.2201.,1.A.A.2202.,1.A.C.2203.,1.A.U.2204.,1.A.A.2205.,1.A.C.2206.,1.A.C.2207.
8BUU	A	0	0	dssr		2	FALSE	no turn	1.A.G.2870.,1.A.G.2871.,1.A.U.2872.,1.A.G.2873.,1.A.G.2874.,1.A.A.2875.,1.A.A.2876.,1.A.G.2877.,1.A.U.2878.,1.A.G.2879.,1.A.U.2880.,1.A.G.2881.,1.A.C.2886.,1.A.A.2887.,1.A.C.2888.,1.A.A.2889.,1.A.U.2890.,1.A.G.2891.,1.A.G.2892.,1.A.A.2893.,1.A.G.2894.,1.A.C.2895.,1.A.U.2896.
8BUU	a	0	0	dssr		2	FALSE	no 1n, no 1b, no kink	1.a.C.520.,1.a.U.521.,1.a.A.522.,1.a.C.523.,1.a.G.524.,1.a.U.525.,1.a.G.526.,1.a.C.527.,1.a.C.528.,1.a.A.529.,1.a.G.530.,1.a.C.531.,1.a.G.536.,1.a.C.537.,1.a.G.538.,1.a.G.539.,1.a.U.540.,1.a.A.541.,1.a.A.542.,1.a.U.543.,1.a.A.544.,1.a.C.545.,1.a.G.546.,1.a.U.547.,1.a.A.548.,1.a.G.549.
8CRX	A	0	0	dssr		2	FALSE	no 1n, no 1b, no kink	1.A.C.493.,1.A.U.494.,1.A.A.495.,1.A.C.496.,1.A.G.497.,1.A.PSU.498.,1.A.G.499.,1.A.C.500.,1.A.C.501.,1.A.A.502.,1.A.G.503.,1.A.C.504.,1.A.G7M.509.,1.A.C.510.,1.A.G.511.,1.A.G.512.,1.A.U.513.,1.A.G.514.,1.A.A.515.,1.A.U.516.,1.A.A.517.,1.A.C.518.,1.A.G.519.,1.A.U.520.,1.A.A.521.,1.A.G.522.
8CVM	a	0	0	dssr		2	TRUE		1.a.G.1117.,1.a.U.1118.,1.a.G.1119.,1.a.G.1120.,1.a.A.1121.,1.a.G.1122.,1.a.U.1123.,1.a.U.1124.,1.a.G.1125.,1.a.C.1126.,1.a.G.1127.,1.a.U.1128.,1.a.A.1129.,1.a.G.1130.,1.a.A.1131.,1.a.C.1132.,1.a.A.1133.,1.a.A.1134.,1.a.C.1135.,1.a.C.1136.,1.a.G.1189.,1.a.G.1190.,1.a.U.1191.,1.a.C.1192.,1.a.A.1193.,1.a.A.1194.,1.a.G.1195.,1.a.U.1196.,1.a.G.1197.,1.a.A.1198.,1.a.U.1199.,1.a.U.1200.,1.a.C.1201.,1.a…
8CVM	a	0	0	dssr		2	TRUE		1.a.A.1282.,1.a.G.1283.,1.a.U.1284.,1.a.G.1285.,1.a.G.1286.,1.a.U.1287.,1.a.G.1288.,1.a.A.1289.,1.a.A.1290.,1.a.G.1291.,1.a.C.1292.,1.a.U.1293.,1.a.G.1294.,1.a.C.1295.,1.a.G.1307.,1.a.U.1308.,1.a.G.1309.,1.a.G.1310.,1.a.U.1311.,1.a.G.1312.,1.a.G.1313.,1.a.A.1314.,1.a.G.1315.,1.a.U.1316.,1.a.U.1317.
8D8L	a	0	0	dssr		2	FALSE	no 1n, no 1b, no kink	1.a.U.626.,1.a.U.627.,1.a.U.628.,1.a.G.629.,1.a.U.630.,1.a.G.631.,1.a.C.632.,1.a.C.633.,1.a.A.634.,1.a.G.635.,1.a.C.636.,1.a.G.641.,1.a.C.642.,1.a.G.643.,1.a.G.644.,1.a.U.645.,1.a.A.646.,1.a.A.647.,1.a.C.648.,1.a.A.649.,1.a.C.650.,1.a.A.651.,1.a.A.652.,1.a.A.653.
8FMW	AA	0	0	dssr		2	TRUE		1.AA.C.1284.,1.AA.C.1285.,1.AA.A.1286.,1.AA.G.1287.,1.AA.A.1288.,1.AA.G.1289.,1.AA.A.1290.,1.AA.A.1291.,1.AA.G.1292.,1.AA.U.1311.,1.AA.G.1312.,1.AA.G.1313.,1.AA.A.1314.,1.AA.G.1315.,1.AA.G.1316.
8FMW	AA	0	0	dssr		2	TRUE		1.AA.G.1556.,1.AA.G.1557.,1.AA.C.1558.,1.AA.G.1559.,1.AA.A.1560.,1.AA.U.1561.,1.AA.G.1562.,1.AA.A.1563.,1.AA.U.1564.,1.AA.C.1565.,1.AA.U.1566.,1.AA.A.1585.,1.AA.G.1586.,1.AA.A.1587.,1.AA.G.1588.,1.AA.A.1589.,1.AA.G.1590.,1.AA.C.1591.,1.AA.U.1592.
8FMW	AA	0	0	dssr		2	FALSE	no turn	1.AA.U.2836.,1.AA.U.2837.,1.AA.U.2838.,1.AA.A.2839.,1.AA.A.2840.,1.AA.G.2841.,1.AA.G.2842.,1.AA.G.2843.,1.AA.U.2844.,1.AA.A.2916.,1.AA.C.2917.,1.AA.C.2918.,1.AA.C.2919.,1.AA.G.2920.,1.AA.U.2921.,1.AA.A.2922.
8FR8	A	0	0	dssr		2	TRUE		1.A.G.2350.,1.A.A.2351.,1.A.C.2352.,1.A.U.2353.,1.A.G.2354.,1.A.U.2355.,1.A.G.2356.,1.A.A.2357.,1.A.A.2358.,1.A.G.2359.,1.A.C.2360.,1.A.U.2361.,1.A.C.2362.,1.A.A.2363.,1.A.C.2364.,1.A.A.2365.,1.A.C.2366.,1.A.G.2371.,1.A.U.2372.,1.A.G.2373.,1.A.U.2374.,1.A.G.2375.,1.A.G.2376.,1.A.G.2377.,1.A.U.2378.,1.A.G.2379.,1.A.G.2380.,1.A.A.2381.,1.A.G.2382.,1.A.U.2383.,1.A.C.2384.
8GLP	S2	0	0	dssr		2	FALSE	no 1n, no 1b, no kink	1.S2.G.610.,1.S2.G.611.,1.S2.U.612.,1.S2.G.613.,1.S2.C.614.,1.S2.C.615.,1.S2.A.616.,1.S2.G.617.,1.S2.C.618.,1.S2.G.623.,1.S2.C.624.,1.S2.G.625.,1.S2.G.626.,1.S2.OMU.627.,1.S2.A.628.,1.S2.A.629.,1.S2.U.630.,1.S2.U.631.,1.S2.C.632.,1.S2.C.633.
8HKU	A23S	0	0	dssr		2	TRUE	no 1b	1.A23S.G.1350.,1.A23S.G.1351.,1.A23S.G.1352.,1.A23S.U.1353.,1.A23S.A.1354.,1.A23S.G.1355.,1.A23S.A.1356.,1.A23S.A.1357.,1.A23S.G.1358.,1.A23S.G.1359.,1.A23S.U.1360.,1.A23S.G.1361.,1.A23S.G.1362.,1.A23S.G.1363.,1.A23S.U.1364.,1.A23S.C.1365.,1.A23S.G.1370.,1.A23S.A.1371.,1.A23S.U.1372.,1.A23S.C.1373.,1.A23S.C.1374.,1.A23S.A.1375.,1.A23S.C.1376.,1.A23S.U.1377.,1.A23S.G.1378.,1.A23S.G.1379.,1.A23S.A.…
8HKU	A23S	0	0	dssr		2	TRUE		1.A23S.G.1637.,1.A23S.C.1638.,1.A23S.C.1639.,1.A23S.C.1640.,1.A23S.U.1641.,1.A23S.U.1642.,1.A23S.G.1643.,1.A23S.G.1644.,1.A23S.A.1645.,1.A23S.G.1646.,1.A23S.A.1647.,1.A23S.G.1648.,1.A23S.C.1649.,1.A23S.C.1650.,1.A23S.G.1656.,1.A23S.G.1657.,1.A23S.U.1658.,1.A23S.G.1659.,1.A23S.A.1660.,1.A23S.G.1661.,1.A23S.A.1662.,1.A23S.A.1663.,1.A23S.G.1664.,1.A23S.A.1665.,1.A23S.G.1666.,1.A23S.G.1667.,1.A23S.G.…
8HKU	A23S	0	0	dssr		2	FALSE	no 1n, no 1b	1.A23S.G.2256.,1.A23S.G.2257.,1.A23S.G.2258.,1.A23S.G.2259.,1.A23S.U.2260.,1.A23S.C.2261.,1.A23S.G.2262.,1.A23S.A.2263.,1.A23S.A.2264.,1.A23S.C.2265.,1.A23S.G.2284.,1.A23S.G.2285.,1.A23S.G.2286.,1.A23S.A.2287.,1.A23S.C.2288.,1.A23S.C.2289.,1.A23S.C.2290.
8HKU	A23S	0	0	dssr		2	FALSE	no turn	1.A23S.G.2958.,1.A23S.G.2959.,1.A23S.A.2960.,1.A23S.U.2961.,1.A23S.G.2962.,1.A23S.U.2963.,1.A23S.A.2964.,1.A23S.A.2965.,1.A23S.G.2966.,1.A23S.C.2967.,1.A23S.U.2968.,1.A23S.C.2969.,1.A23S.C.2970.,1.A23S.G.2987.,1.A23S.G.2988.,1.A23S.A.2989.,1.A23S.G.2990.,1.A23S.U.2991.,1.A23S.U.2992.,1.A23S.U.2993.,1.A23S.A.2994.,1.A23S.G.2995.,1.A23S.U.2996.,1.A23S.C.2997.,1.A23S.C.2998.
8T2S	B	0	0	dssr,rmsx		3	TRUE		1.B.G.343.,1.B.U.344.,1.B.G.345.,1.B.A.346.,1.B.A.347.,1.B.G.348.,1.B.A.349.,1.B.A.350.,1.B.G.351.,1.B.U.352.,1.B.C.353.,1.B.U.354.,1.B.C.355.,1.B.U.356.,1.B.G.362.,1.B.G.363.,1.B.G.364.,1.B.G.365.,1.B.A.366.,1.B.U.367.,1.B.G.368.,1.B.G.369.,1.B.A.370.,1.B.G.371.,1.B.C.372.
8T2S	B	0	0	dssr		3	FALSE	no 1n, no 1b, no kink	1.B.C.427.,1.B.A.428.,1.B.U.429.,1.B.C.430.,1.B.U.431.,1.B.G.432.,1.B.C.433.,1.B.C.434.,1.B.G.435.,1.B.C.444.,1.B.G.445.,1.B.G.446.,1.B.G.447.,1.B.U.448.,1.B.A.449.,1.B.A.450.,1.B.A.451.,1.B.A.452.,1.B.G.453.,1.B.G.454.,1.B.U.455.,1.B.G.456.
4WF9	X	1.679	13	artem	LC	2			1.X.G.1480.,1.X.A.1481.,1.X.A.1517.,1.X.G.1518.,1.X.U.1519.,1.X.A.1521.,1.X.A.1560.,1.X.G.1561.,1.X.C.1562.,1.X.U.1563.,1.X.U.1603.,1.X.C.1604.,1.X.A.1605.
4WF9	X	1.983	13	artem	LC	2			1.X.G.2286.,1.X.C.2287.,1.X.C.2288.,1.X.G.2306.,1.X.G.2307.,1.X.C.2308.,1.X.C.2310.,1.X.G.2352.,1.X.U.2353.,1.X.A.2354.,1.X.U.2414.,1.X.A.2415.,1.X.G.2416.
4WF9	X	1.538	13	artem	LC	2			1.X.G.2657.,1.X.G.2658.,1.X.A.2659.,1.X.C.2814.,1.X.C.2815.,1.X.U.2828.,1.X.A.2830.,1.X.G.2831.,1.X.A.2832.,1.X.U.2908.,1.X.C.2909.,1.X.G.2910.,1.X.A.2911.
4ZNP	A	1.24	13	artem	LC	2			1.A.A.8.,1.A.G.9.,1.A.G.10.,1.A.A.11.,1.A.G.38.,1.A.A.39.,1.A.C.40.,1.A.U.41.,1.A.G.56.,1.A.C.57.,1.A.C.58.,1.A.G.69.,1.A.C.70.
5BTP	B	1.46	14	artem	LC	2			1.B.A.11.,1.B.U.12.,1.B.G.13.,1.B.A.14.,1.B.A.42.,1.B.A.43.,1.B.G.44.,1.B.U.45.,1.B.G.60.,1.B.C.61.,1.B.C.62.,1.B.G.72.,1.B.G.73.,1.B.C.74.
6ERI	AA	1.609	12	artem	LC	2			1.AA.G.1499.,1.AA.U.1500.,1.AA.G.1501.,1.AA.G.1521.,1.AA.A.1522.,1.AA.A.1523.,1.AA.G.1524.,1.AA.C.1542.,1.AA.G.1543.,1.AA.A.1544.,1.AA.G.1545.,1.AA.C.1546.
6TH6	BA	1.065	14	artem	LC	2			1.BA.G.2734.,1.BA.G.2735.,1.BA.C.2736.,1.BA.G.2888.,1.BA.C.2889.,1.BA.C.2890.,1.BA.G.2935.,1.BA.A.2936.,1.BA.G.2937.,1.BA.G.2938.,1.BA.C.3022.,1.BA.C.3023.,1.BA.G.3024.,1.BA.A.3025.
7O7Y	B5	1.196	14	artem	LC	2			1.B5.A.1278.,1.B5.G.1279.,1.B5.G.1280.,1.B5.A.1281.,1.B5.C.1474.,1.B5.C.1475.,1.B5.C.1476.,1.B5.U.1611.,1.B5.G.1612.,1.B5.G.1613.,1.B5.C.2189.,1.B5.A.2192.,1.B5.OMC.2194.,1.B5.U.2195.
7P7Q	A	1.503	13	artem	LC	2			1.A.G.2643.,1.A.G.2644.,1.A.A.2645.,1.A.C.2800.,1.A.C.2801.,1.A.U.2818.,1.A.A.2820.,1.A.G.2821.,1.A.A.2822.,1.A.U.2898.,1.A.C.2899.,1.A.G.2900.,1.A.A.2901.
7RQB	1A	1.448	13	artem	LC	2			1.1A.G.2630.,1.1A.G.2631.,1.1A.A.2632.,1.1A.C.2787.,1.1A.C.2788.,1.1A.U.2808.,1.1A.A.2810.,1.1A.G.2811.,1.1A.G.2812.,1.1A.C.2888.,1.1A.C.2889.,1.1A.G.2891.,1.1A.A.2892.
7UIN	B	1.493	13	artem	LC	3			1.B.G.131.,1.B.G.132.,1.B.A.176.,1.B.A.177.,1.B.G.178.,1.B.C.179.,1.B.G.192.,1.B.U.193.,1.B.G.194.,1.B.A.195.,1.B.U.242.,1.B.U.246.,1.B.G.247.
7UNW	A	1.858	12	artem	LC	2			1.A.U.2246.,1.A.C.2247.,1.A.C.2248.,1.A.G.2266.,1.A.G.2267.,1.A.A.2268.,1.A.A.2312.,1.A.U.2313.,1.A.A.2314.,1.A.U.2374.,1.A.A.2375.,1.A.G.2376.
7YGA	N	1.689	13	artem	LC	2			1.N.G.100.,1.N.U.101.,1.N.C.102.,1.N.C.217.,1.N.A.219.,1.N.G.220.,1.N.U.221.,1.N.A.252.,1.N.U.253.,1.N.G.254.,1.N.C.255.,1.N.U.273.,1.N.C.274.
8A57	A	2	13	artem	LC	2			1.A.G.2292.,1.A.C.2293.,1.A.C.2294.,1.A.G.2312.,1.A.G.2313.,1.A.C.2314.,1.A.C.2316.,1.A.G.2358.,1.A.U.2359.,1.A.A.2360.,1.A.U.2420.,1.A.A.2421.,1.A.G.2422.
8A57	A	1.467	13	artem	LC	2			1.A.G.2663.,1.A.G.2664.,1.A.A.2665.,1.A.C.2820.,1.A.C.2821.,1.A.U.2837.,1.A.A.2839.,1.A.G.2840.,1.A.A.2841.,1.A.U.2917.,1.A.C.2918.,1.A.G.2919.,1.A.A.2920.
8BUU	A	1.977	13	artem	LC	2			1.A.G.2288.,1.A.C.2289.,1.A.C.2290.,1.A.G.2308.,1.A.G.2309.,1.A.C.2310.,1.A.C.2312.,1.A.G.2354.,1.A.U.2355.,1.A.A.2356.,1.A.U.2416.,1.A.A.2417.,1.A.G.2418.
8CVM	a	1.49	13	artem	LC	2			1.a.G.2812.,1.a.G.2813.,1.a.A.2814.,1.a.C.2969.,1.a.C.2970.,1.a.U.2988.,1.a.A.2990.,1.a.G.2991.,1.a.G.2992.,1.a.C.3068.,1.a.C.3069.,1.a.G.3070.,1.a.A.3071.
8FR8	A	1.429	14	artem	LC	2			1.A.A.2854.,1.A.G.2855.,1.A.A.2856.,1.A.U.3010.,1.A.C.3011.,1.A.U.3012.,1.A.U.3029.,1.A.A.3031.,1.A.G.3032.,1.A.G.3033.,1.A.C.3109.,1.A.C.3110.,1.A.G.3111.,1.A.A.3112.
7PKT	8	1.869	12	artem	LC,J10,kink	2			1.8.U.441.,1.8.C.442.,1.8.G.452.,1.8.A.453.,1.8.U.455.,1.8.C.459.,1.8.C.460.,1.8.C.461.,1.8.A.478.,1.8.G.479.,1.8.G.480.,1.8.A.481.
3J7P	S2	1.995	12	artem	LC,J3	2			1.S2.U.1339.,1.S2.U.1340.,1.S2.C.1341.,1.S2.U.1342.,1.S2.A.1344.,1.S2.G.1345.,1.S2.U.1346.,1.S2.A.1383.,1.S2.C.1384.,1.S2.G.1385.,1.S2.A.1484.,1.S2.A.1486.
4V5O	BA	1.942	13	artem	LC,J3	2			1.BA.U.1254.,1.BA.U.1255.,1.BA.C.1256.,1.BA.U.1257.,1.BA.A.1259.,1.BA.G.1260.,1.BA.U.1261.,1.BA.A.1298.,1.BA.C.1299.,1.BA.G.1300.,1.BA.A.1393.,1.BA.U.1394.,1.BA.A.1395.
5J7L	AA	1.924	13	artem	LC,J3	2			1.AA.U.1062.,1.AA.C.1063.,1.AA.G.1064.,1.AA.U.1065.,1.AA.A.1067.,1.AA.G.1068.,1.AA.C.1069.,1.AA.G.1106.,1.AA.C.1107.,1.AA.G.1108.,1.AA.A.1191.,1.AA.C.1192.,1.AA.G.1193.
6ERI	BA	1.755	12	artem	LC,J3	2			1.BA.U.1012.,1.BA.C.1013.,1.BA.G.1014.,1.BA.U.1015.,1.BA.A.1017.,1.BA.G.1018.,1.BA.C.1019.,1.BA.G.1056.,1.BA.C.1057.,1.BA.G.1058.,1.BA.A.1140.,1.BA.G.1142.
6GAZ	AA	1.773	13	artem	LC,J3	2			1.AA.U.622.,1.AA.C.623.,1.AA.U.624.,1.AA.A.627.,1.AA.G.628.,1.AA.C.629.,1.AA.G.655.,1.AA.C.656.,1.AA.A.657.,1.AA.A.675.,1.AA.A.676.,1.AA.C.677.,1.AA.G.678.
6NEQ	A	1.902	12	artem	LC,J3	2			1.A.C.618.,1.A.U.619.,1.A.A.622.,1.A.G.623.,1.A.C.624.,1.A.G.650.,1.A.C.651.,1.A.G.652.,1.A.A.670.,1.A.A.671.,1.A.C.672.,1.A.G.673.
6SWE	2	1.942	12	artem	LC,J3	2			1.2.C.1027.,1.2.4AC.1028.,1.2.G.1029.,1.2.U.1030.,1.2.A.1032.,1.2.G.1033.,1.2.C.1034.,1.2.G.1071.,1.2.C.1072.,1.2.G.1073.,1.2.A.1165.,1.2.G.1167.
6XYW	2	1.985	13	artem	LC,J3	2			1.2.U.1054.,1.2.C.1055.,1.2.G.1056.,1.2.U.1057.,1.2.A.1059.,1.2.G.1060.,1.2.C.1061.,1.2.G.1098.,1.2.C.1099.,1.2.G.1100.,1.2.A.1541.,1.2.C.1542.,1.2.G.1543.
6YDP	AA	1.746	12	artem	LC,J3	2			1.AA.C.623.,1.AA.U.624.,1.AA.A.627.,1.AA.G.628.,1.AA.C.629.,1.AA.G.655.,1.AA.C.656.,1.AA.A.657.,1.AA.A.675.,1.AA.A.676.,1.AA.C.677.,1.AA.G.678.
7KGB	a	1.797	12	artem	LC,J3	2			1.a.U.1053.,1.a.C.1054.,1.a.G.1055.,1.a.U.1056.,1.a.A.1058.,1.a.G.1059.,1.a.C.1060.,1.a.G.1097.,1.a.C.1098.,1.a.G.1099.,1.a.A.1183.,1.a.G.1185.
7P6Z	5	1.807	12	artem	LC,J3	2			1.5.U.1053.,1.5.C.1054.,1.5.G.1055.,1.5.U.1056.,1.5.A.1058.,1.5.G.1059.,1.5.C.1060.,1.5.G.1097.,1.5.C.1098.,1.5.G.1099.,1.5.A.1166.,1.5.G.1168.
7PNV	A	1.757	12	artem	LC,J3	2			1.A.U.621.,1.A.U.623.,1.A.A.626.,1.A.G.627.,1.A.C.628.,1.A.G.654.,1.A.C.655.,1.A.A.656.,1.A.A.674.,1.A.A.675.,1.A.C.676.,1.A.G.677.
7UNW	a	1.789	12	artem	LC,J3	2			1.a.U.1056.,1.a.C.1057.,1.a.G.1058.,1.a.U.1059.,1.a.A.1061.,1.a.G.1062.,1.a.C.1063.,1.a.G.1100.,1.a.C.1101.,1.a.G.1102.,1.a.A.1185.,1.a.G.1187.
7ZHG	2	1.903	12	artem	LC,J3	2			1.2.C.1027.,1.2.4AC.1028.,1.2.G.1029.,1.2.U.1030.,1.2.A.1032.,1.2.G.1033.,1.2.C.1034.,1.2.G.1071.,1.2.C.1072.,1.2.G.1073.,1.2.A.1165.,1.2.G.1167.
8BUU	a	1.711	12	artem	LC,J3	2			1.a.U.1072.,1.a.C.1073.,1.a.G.1074.,1.a.U.1075.,1.a.A.1077.,1.a.G.1078.,1.a.C.1079.,1.a.G.1116.,1.a.C.1117.,1.a.G.1118.,1.a.A.1200.,1.a.G.1202.
8FMW	A	1.816	12	artem	LC,J3	2			1.A.U.1055.,1.A.C.1056.,1.A.G.1057.,1.A.U.1058.,1.A.A.1060.,1.A.G.1061.,1.A.C.1062.,1.A.G.1099.,1.A.C.1100.,1.A.G.1101.,1.A.A.1185.,1.A.G.1187.
3D2V	A	0.137	14	artem	LC,J3,kink	3			1.A.G.8.,1.A.G.9.,1.A.G.10.,1.A.C.36.,1.A.C.37.,1.A.C.38.,1.A.G.42.,1.A.A.44.,1.A.C.45.,1.A.C.46.,1.A.G.69.,1.A.G.70.,1.A.G.71.,1.A.A.72.
3K0J	E	0.673	14	artem	LC,J3,kink	3			1.E.G.11.,1.E.G.12.,1.E.G.13.,1.E.C.48.,1.E.C.49.,1.E.C.50.,1.E.A.53.,1.E.A.56.,1.E.C.57.,1.E.C.58.,1.E.G.81.,1.E.G.82.,1.E.G.83.,1.E.A.84.
7TZS	X	0.652	14	artem	LC,J3,kink	2			1.X.G.16.,1.X.G.17.,1.X.G.18.,1.X.C.48.,1.X.C.49.,1.X.C.50.,1.X.A.53.,1.X.A.56.,1.X.C.57.,1.X.C.58.,1.X.G.81.,1.X.G.82.,1.X.G.83.,1.X.A.84.
8F4O	B	0.669	14	artem	LC,J3,kink	2			1.B.G.16.,1.B.G.17.,1.B.G.18.,1.B.C.48.,1.B.C.49.,1.B.C.50.,1.B.A.53.,1.B.A.56.,1.B.C.57.,1.B.C.58.,1.B.G.81.,1.B.G.82.,1.B.G.83.,1.B.A.84.
6ME0	A	1.324	12	artem	LC,J4	3			1.A.C.141.,1.A.G.142.,1.A.A.143.,1.A.U.154.,1.A.G.155.,1.A.A.156.,1.A.A.157.,1.A.A.180.,1.A.A.181.,1.A.C.182.,1.A.G.203.,1.A.G.204.
6ME0	A	1.337	12	artem	LC,J4	3			1.A.C.139.,1.A.C.140.,1.A.C.141.,1.A.G.155.,1.A.A.157.,1.A.G.158.,1.A.C.159.,1.A.A.180.,1.A.A.181.,1.A.G.203.,1.A.G.204.,1.A.G.205.
7RQB	1A	1.569	12	artem	LC,J4	2			1.1A.C.1445.A,1.1A.C.1446.,1.1A.G.1447.,1.1A.C.1464.,1.1A.G.1465.,1.1A.G.1466.,1.1A.G.1526.,1.1A.G.1527.,1.1A.A.1528.,1.1A.A.1542.,1.1A.A.1545.,1.1A.C.1546.
8FMW	AA	1.635	13	artem	LC,J4	2			1.AA.C.1524.,1.AA.U.1525.,1.AA.A.1526.,1.AA.U.1541.,1.AA.A.1542.,1.AA.G.1543.,1.AA.G.1606.,1.AA.A.1607.,1.AA.G.1608.,1.AA.U.1609.,1.AA.U.1625.,1.AA.G.1626.,1.AA.A.1628.
8FMW	AA	1.492	12	artem	LC,J4	2			1.AA.G.1523.,1.AA.C.1524.,1.AA.U.1525.,1.AA.A.1542.,1.AA.G.1543.,1.AA.U.1544.,1.AA.A.1604.,1.AA.U.1605.,1.AA.G.1606.,1.AA.A.1607.,1.AA.G.1626.,1.AA.A.1628.
8FR8	A	1.569	13	artem	LC,J4	2			1.A.C.1667.,1.A.C.1668.,1.A.G.1685.,1.A.G.1686.,1.A.G.1687.,1.A.G.1688.,1.A.C.1747.,1.A.A.1748.,1.A.U.1749.,1.A.A.1750.,1.A.G.1763.,1.A.A.1765.,1.A.U.1766.
4V9F	0	1.195	13	artem	LC,J4,kink	2			1.0.C.42.,1.0.U.43.,1.0.G.44.,1.0.G.47.,1.0.A.48.,1.0.A.49.,1.0.G.50.,1.0.C.111.,1.0.G.112.,1.0.A.113.,1.0.A.114.,1.0.A.148.,1.0.G.149.
3J79	A	1.208	14	artem	LC,J5	2			1.A.A.735.,1.A.G.736.,1.A.G.737.,1.A.A.738.,1.A.C.921.,1.A.C.922.,1.A.C.923.,1.A.U.1058.,1.A.G.1059.,1.A.G.1060.,1.A.C.1581.,1.A.A.1584.,1.A.C.1586.,1.A.U.1587.
4V8P	D1	1.2	14	artem	LC,J5	2			1.D1.A.681.,1.D1.G.682.,1.D1.G.683.,1.D1.A.684.,1.D1.C.827.,1.D1.C.828.,1.D1.C.829.,1.D1.U.964.,1.D1.G.965.,1.D1.G.966.,1.D1.C.1458.,1.D1.A.1461.,1.D1.C.1463.,1.D1.U.1464.
4V9F	0	1.274	13	artem	LC,J5	2			1.0.G.640.,1.0.G.641.,1.0.G.642.,1.0.A.643.,1.0.C.762.,1.0.C.763.,1.0.C.764.,1.0.U.900.,1.0.G.901.,1.0.G.902.,1.0.A.1355.,1.0.A.1358.,1.0.C.1361.
4WF9	X	1.423	12	artem	LC,J5	2			1.X.G.628.,1.X.A.629.,1.X.C.716.,1.X.C.717.,1.X.C.718.,1.X.U.852.,1.X.G.853.,1.X.G.854.,1.X.A.1289.,1.X.A.1292.,1.X.G.1294.,1.X.C.1295.
5J7L	DA	1.379	14	artem	LC,J5	2			1.DA.G.583.,1.DA.C.584.,1.DA.G.585.,1.DA.A.586.,1.DA.C.671.,1.DA.C.672.,1.DA.C.673.,1.DA.U.807.,1.DA.G.808.,1.DA.G.809.,1.DA.C.1251.,1.DA.A.1254.,1.DA.G.1256.,1.DA.C.1257.
5MRC	A	1.353	12	artem	LC,J5	2			1.A.G.482.,1.A.C.483.,1.A.A.484.,1.A.A.485.,1.A.C.580.,1.A.C.581.,1.A.C.582.,1.A.U.698.,1.A.G.699.,1.A.G.700.,1.A.A.1284.,1.A.A.1287.
5T5H	A	1.228	14	artem	LC,J5	2			1.A.A.786.,1.A.G.787.,1.A.G.788.,1.A.A.789.,1.A.C.969.,1.A.C.970.,1.A.C.971.,1.A.U.1106.,1.A.G.1107.,1.A.G.1108.,1.A.C.1657.,1.A.A.1660.,1.A.OMC.1662.,1.A.U.1663.
5TBW	1	1.202	14	artem	LC,J5	2			1.1.A.657.,1.1.G.658.,1.1.G.659.,1.1.A.660.,1.1.C.802.,1.1.C.803.,1.1.C.804.,1.1.U.939.,1.1.G.940.,1.1.G.941.,1.1.C.1432.,1.1.A.1435.,1.1.C.1437.,1.1.U.1438.
5XXB	1	1.212	14	artem	LC,J5	2			1.1.A.744.,1.1.G.745.,1.1.G.746.,1.1.A.747.,1.1.C.892.,1.1.C.893.,1.1.C.894.,1.1.U.1029.,1.1.G.1030.,1.1.G.1031.,1.1.C.1529.,1.1.A.1532.,1.1.C.1534.,1.1.U.1535.
5XY3	1	1.213	13	artem	LC,J5	2			1.1.G.432.,1.1.G.433.,1.1.G.434.,1.1.A.435.,1.1.C.528.,1.1.C.529.,1.1.C.530.,1.1.U.666.,1.1.G.667.,1.1.G.668.,1.1.C.1145.,1.1.A.1148.,1.1.C.1151.
6ERI	AA	1.335	12	artem	LC,J5	2			1.AA.C.594.,1.AA.G.595.,1.AA.A.596.,1.AA.C.682.,1.AA.C.683.,1.AA.C.684.,1.AA.U.818.,1.AA.G.819.,1.AA.G.820.,1.AA.A.1272.,1.AA.A.1275.,1.AA.G.1277.
6RM3	L50	1.385	14	artem	LC,J5	2			1.L50.A.453.,1.L50.G.454.,1.L50.G.455.,1.L50.A.456.,1.L50.C.528.,1.L50.C.529.,1.L50.C.530.,1.L50.U.665.,1.L50.G.666.,1.L50.G.667.,1.L50.C.1114.,1.L50.A.1117.,1.L50.C.1119.,1.L50.U.1120.
6TH6	BA	1.268	14	artem	LC,J5	2			1.BA.OMG.674.,1.BA.G.675.,1.BA.G.676.,1.BA.A.677.,1.BA.C.797.,1.BA.C.798.,1.BA.C.799.,1.BA.U.935.,1.BA.G.936.,1.BA.G.937.,1.BA.C.1386.,1.BA.A.1389.,1.BA.C.1391.,1.BA.C.1392.
6UZ7	5	1.253	14	artem	LC,J5	2			1.5.A.630.,1.5.G.631.,1.5.G.632.,1.5.A.633.,1.5.C.773.,1.5.C.774.,1.5.C.775.,1.5.U.910.,1.5.G.911.,1.5.G.912.,1.5.C.1403.,1.5.A.1406.,1.5.C.1408.,1.5.U.1409.
6XU8	A5	1.239	14	artem	LC,J5	2			1.A5.A.807.,1.A5.G.808.,1.A5.G.809.,1.A5.A.810.,1.A5.C.1002.,1.A5.C.1003.,1.A5.C.1004.,1.A5.U.1139.,1.A5.G.1140.,1.A5.G.1141.,1.A5.C.1673.,1.A5.A.1676.,1.A5.C.1678.,1.A5.U.1679.
6XYW	1	1.599	14	artem	LC,J5	2			1.1.G.733.,1.1.C.734.,1.1.G.735.,1.1.A.736.,1.1.C.814.,1.1.C.815.,1.1.C.816.,1.1.U.951.,1.1.G.952.,1.1.G.953.,1.1.A.1407.,1.1.A.1410.,1.1.G.1412.,1.1.C.1413.
6YDP	BA	1.582	12	artem	LC,J5	2			1.BA.A.200.,1.BA.C.201.,1.BA.C.202.,1.BA.A.203.,1.BA.C.241.,1.BA.U.354.,1.BA.G.355.,1.BA.G.356.,1.BA.A.629.,1.BA.A.632.,1.BA.G.634.,1.BA.U.635.
6YWS	A	1.314	12	artem	LC,J5	2			1.A.C.620.,1.A.A.621.,1.A.A.622.,1.A.C.873.,1.A.C.874.,1.A.C.875.,1.A.U.990.,1.A.G.991.,1.A.G.992.,1.A.A.1524.,1.A.A.1527.,1.A.G.1529.
6Z1P	Ab	1.683	12	artem	LC,J5	2			1.Ab.G.474.,1.Ab.C.475.,1.Ab.G.476.,1.Ab.A.477.,1.Ab.C.553.,1.Ab.C.554.,1.Ab.G.683.,1.Ab.G.684.,1.Ab.A.1126.,1.Ab.A.1129.,1.Ab.G.1131.,1.Ab.C.1132.
6ZJ3	LE	1.218	14	artem	LC,J5	2			1.LE.A.943.,1.LE.G.944.,1.LE.G.945.,1.LE.A.946.,1.LE.C.1101.,1.LE.C.1102.,1.LE.C.1103.,1.LE.U.1239.,1.LE.G.1240.,1.LE.G.1241.,1.LF.C.1817.,1.LF.A.1820.,1.LF.OMC.1822.,1.LF.U.1823.
6ZU5	L50	1.2	14	artem	LC,J5	2			1.L50.A.489.,1.L50.G.490.,1.L50.G.491.,1.L50.A.492.,1.L50.C.556.,1.L50.C.557.,1.L50.C.558.,1.L50.U.693.,1.L50.G.694.,1.L50.G.695.,1.L50.C.1140.,1.L50.A.1143.,1.L50.C.1145.,1.L50.U.1146.
7A0S	X	1.388	14	artem	LC,J5	2			1.X.G.592.,1.X.C.593.,1.X.G.594.,1.X.A.595.,1.X.C.684.,1.X.U.685.,1.X.C.686.,1.X.U.820.,1.X.A.821.,1.X.G.822.,1.X.C.1264.,1.X.A.1267.,1.X.G.1269.,1.X.C.1270.
7JIL	1	1.752	12	artem	LC,J5	2			1.1.A.606.,1.1.C.607.,1.1.G.608.,1.1.A.609.,1.1.G.700.,1.1.C.701.,1.1.C.836.,1.1.G.837.,1.1.A.1279.,1.1.A.1282.,1.1.G.1284.,1.1.U.1285.
7OYB	51	1.218	14	artem	LC,J5	2			1.51.A.943.,1.51.G.944.,1.51.G.945.,1.51.A.946.,1.51.C.1117.,1.51.C.1118.,1.51.C.1119.,1.51.U.1254.,1.51.G.1255.,1.51.G.1256.,1.51.C.1780.,1.51.A.1783.,1.51.C.1785.,1.51.U.1786.
7OYC	51	1.231	14	artem	LC,J5	2			1.51.A.987.,1.51.G.988.,1.51.G.989.,1.51.A.990.,1.51.C.1195.,1.51.C.1196.,1.51.C.1197.,1.51.U.1332.,1.51.G.1333.,1.51.G.1334.,1.51.C.1847.,1.51.A.1850.,1.51.C.1852.,1.51.U.1853.
7P6Z	3	1.513	14	artem	LC,J5	2			1.3.G.616.,1.3.C.617.,1.3.G.618.,1.3.A.619.,1.3.C.706.,1.3.C.707.,1.3.C.708.,1.3.U.842.,1.3.G.843.,1.3.G.844.,1.3.A.1281.,1.3.A.1284.,1.3.G.1286.,1.3.C.1287.
7P7Q	A	1.604	13	artem	LC,J5	2			1.A.G.619.,1.A.C.620.,1.A.G.621.,1.A.A.622.,1.A.C.711.,1.A.C.712.,1.A.U.846.,1.A.G.847.,1.A.G.848.,1.A.A.1287.,1.A.A.1290.,1.A.G.1292.,1.A.C.1293.
7PKT	2	1.532	13	artem	LC,J5	2			1.3.C.13.,1.3.C.14.,1.3.C.15.,1.2.G.40.,1.2.C.41.,1.2.U.42.,1.2.A.43.,1.6.A.58.,1.6.C.61.,1.6.G.63.,1.3.U.137.,1.3.G.138.,1.3.G.139.
7PWG	1	1.281	14	artem	LC,J5	2			1.1.A.404.,1.1.G.405.,1.1.G.406.,1.1.A.407.,1.1.C.518.,1.1.C.519.,1.1.C.520.,1.1.U.655.,1.1.G.656.,1.1.G.657.,1.1.C.1119.,1.1.A.1122.,1.1.C.1124.,1.1.U.1125.
7PZY	1	1.211	14	artem	LC,J5	2			1.1.A.655.,1.1.G.656.,1.1.G.657.,1.1.A.658.,1.1.C.798.,1.1.C.799.,1.1.C.800.,1.1.U.935.,1.1.G.936.,1.1.G.937.,1.1.C.1428.,1.1.A.1431.,1.1.C.1433.,1.1.U.1434.
7QCA	L50	1.301	14	artem	LC,J5	2			1.L50.A.475.,1.L50.G.476.,1.L50.G.477.,1.L50.A.478.,1.L50.C.552.,1.L50.C.553.,1.L50.C.554.,1.L50.U.690.,1.L50.G.691.,1.L50.G.692.,1.L50.C.1100.,1.L50.A.1103.,1.L50.C.1105.,1.L50.U.1106.
7QEP	1	1.292	14	artem	LC,J5	2			1.1.A.485.,1.1.G.486.,1.1.G.487.,1.1.A.488.,1.1.C.538.,1.1.C.539.,1.1.C.540.,1.1.U.675.,1.1.G.676.,1.1.G.677.,1.1.C.1078.,1.1.A.1081.,1.1.C.1083.,1.1.U.1084.
7QI4	A	1.462	14	artem	LC,J5	2			1.A.A.1864.,1.A.C.1865.,1.A.U.1866.,1.A.A.1867.,1.A.C.1903.,1.A.C.1904.,1.A.C.1905.,1.A.U.2017.,1.A.G.2018.,1.A.G.2019.,1.A.C.2295.,1.A.A.2298.,1.A.G.2300.,1.A.U.2301.
7RQB	1A	1.381	14	artem	LC,J5	2			1.1A.G.583.,1.1A.C.584.,1.1A.G.585.,1.1A.A.586.,1.1A.C.671.,1.1A.C.672.,1.1A.C.673.,1.1A.U.807.,1.1A.G.808.,1.1A.G.809.,1.1A.C.1251.,1.1A.A.1254.,1.1A.G.1256.,1.1A.C.1257.
7SFR	A	1.655	13	artem	LC,J5	2			1.A.G.685.,1.A.C.686.,1.A.G.687.,1.A.A.688.,1.A.C.801.,1.A.C.802.,1.A.U.936.,1.A.G.937.,1.A.G.938.,1.A.A.1382.,1.A.A.1385.,1.A.G.1387.,1.A.C.1388.
7UNW	A	1.472	14	artem	LC,J5	2			1.A.G.573.,1.A.C.574.,1.A.G.575.,1.A.A.576.,1.A.C.661.,1.A.C.662.,1.A.C.663.,1.A.U.797.,1.A.G.798.,1.A.G.799.,1.A.C.1238.,1.A.A.1241.,1.A.G.1243.,1.A.C.1244.
7UVZ	A	1.471	14	artem	LC,J5	2			1.A.G.581.,1.A.C.582.,1.A.G.583.,1.A.A.584.,1.A.C.669.,1.A.C.670.,1.A.C.671.,1.A.U.805.,1.A.G.806.,1.A.G.807.,1.A.C.1246.,1.A.A.1249.,1.A.G.1251.,1.A.C.1252.
8A22	A2	1.438	14	artem	LC,J5	2			1.A3.U.15.,1.A3.U.16.,1.A3.C.17.,1.A2.G.37.,1.A2.C.38.,1.A2.G.39.,1.A2.A.40.,1.A6.C.45.,1.A6.A.48.,1.A6.G.50.,1.A6.C.51.,1.A3.U.155.,1.A3.A.156.,1.A3.A.157.
8A57	A	1.614	13	artem	LC,J5	2			1.A.G.626.,1.A.C.627.,1.A.G.628.,1.A.A.629.,1.A.C.718.,1.A.C.719.,1.A.U.853.,1.A.G.854.,1.A.G.855.,1.A.A.1296.,1.A.A.1299.,1.A.G.1301.,1.A.C.1302.
8A98	1	1.273	14	artem	LC,J5	2			1.1.A.689.,1.1.G.690.,1.1.G.691.,1.1.A.692.,1.1.C.853.,1.1.C.854.,1.1.C.855.,1.1.U.990.,1.1.G.991.,1.1.G.992.,1.1.C.1522.,1.1.A.1525.,1.1.OMC.1527.,1.1.PSU.1528.
8AZW	A	1.205	14	artem	LC,J5	2			1.A.A.668.,1.A.G.669.,1.A.G.670.,1.A.A.671.,1.A.C.812.,1.A.C.813.,1.A.C.814.,1.A.U.949.,1.A.G.950.,1.A.G.951.,1.A.C.1443.,1.A.A.1446.,1.A.OMC.1448.,1.A.U.1449.
8BUU	A	1.622	13	artem	LC,J5	2			1.A.G.627.,1.A.C.628.,1.A.G.629.,1.A.A.630.,1.A.C.719.,1.A.C.720.,1.A.U.854.,1.A.G.855.,1.A.G.856.,1.A.A.1291.,1.A.A.1294.,1.A.G.1296.,1.A.C.1297.
8CVM	a	1.539	14	artem	LC,J5	2			1.a.G.666.,1.a.C.667.,1.a.G.668.,1.a.A.669.,1.a.C.756.,1.a.C.757.,1.a.C.758.,1.a.U.892.,1.a.G.893.,1.a.G.894.,1.a.A.1328.,1.a.A.1331.,1.a.G.1333.,1.a.C.1334.
8EUG	1	1.23	14	artem	LC,J5	2			1.1.A.682.,1.1.G.683.,1.1.G.684.,1.1.A.685.,1.1.C.834.,1.1.C.835.,1.1.C.836.,1.1.U.971.,1.1.G.972.,1.1.G.973.,1.1.C.1466.,1.1.A.1469.,1.1.C.1471.,1.1.U.1472.
8FR8	A	1.649	13	artem	LC,J5	2			1.A.G.675.,1.A.C.676.,1.A.G.677.,1.A.A.678.,1.A.C.787.,1.A.C.788.,1.A.U.922.,1.A.G.923.,1.A.G.924.,1.A.A.1366.,1.A.A.1369.,1.A.G.1371.,1.A.C.1372.
8HKU	A23S	1.297	14	artem	LC,J5	2			1.A23S.G.679.,1.A23S.G.680.,1.A23S.G.681.,1.A23S.A.682.,1.A23S.C.804.,1.A23S.U.805.,1.A23S.A.806.,1.A23S.U.943.,1.A23S.A.944.,1.A23S.G.945.,1.A23S.C.1394.,1.A23S.A.1397.,1.A23S.C.1399.,1.A23S.C.1400.
8OVA	BA	1.286	14	artem	LC,J5	2			1.BA.A.754.,1.BA.G.755.,1.BA.G.756.,1.BA.A.757.,1.BA.C.922.,1.BA.C.923.,1.BA.C.924.,1.BA.U.1059.,1.BA.G.1060.,1.BA.G.1061.,1.BA.C.1603.,1.BA.A.1606.,1.BA.OMC.1608.,1.BA.PSU.1609.
8PV7	C1	1.211	14	artem	LC,J5	2			1.C1.A.645.,1.C1.OMG.646.,1.C1.G.647.,1.C1.A.648.,1.C1.C.784.,1.C1.C.785.,1.C1.C.786.,1.C1.U.921.,1.C1.G.922.,1.C1.G.923.,1.C1.C.1415.,1.C1.A.1418.,1.C1.OMC.1420.,1.C1.U.1421.
3J79	A	1.329	12	artem	LC,J5,kink	2			1.A.G.22.,1.A.C.23.,1.C.G.38.,1.C.C.39.,1.C.G.40.,1.C.G.43.,1.C.A.44.,1.C.A.45.,1.C.G.46.,1.C.U.105.,1.C.G.106.,1.C.A.107.
5J7L	DA	1.196	13	artem	LC,J5,kink	2			1.DA.G.46.,1.DA.C.47.,1.DA.G.48.,1.DA.G.51.,1.DA.A.52.,1.DA.A.53.,1.DA.G.54.,1.DA.C.116.,1.DA.G.117.,1.DA.A.118.,1.DA.A.119.,1.DA.G.178.,1.DA.C.179.
6TH6	BA	1.284	13	artem	LC,J5,kink	2			1.BA.C.55.,1.BA.C.56.,1.BA.G.57.,1.BA.G.60.,1.BA.A2M.61.,1.BA.A.62.,1.BA.OMG.63.,1.BA.C.124.,1.BA.G.125.,1.BA.A.126.,1.BA.A.127.,1.BA.G.169.,1.BA.G.170.
7A0S	X	1.185	12	artem	LC,J5,kink	2			1.X.C.45.,1.X.C.46.,1.X.G.47.,1.X.G.50.,1.X.A.51.,1.X.G.53.,1.X.C.114.,1.X.G.115.,1.X.A.116.,1.X.A.117.,1.X.G.155.,1.X.G.156.
7P6Z	3	1.239	13	artem	LC,J5,kink	2			1.3.G.48.,1.3.C.49.,1.3.G.50.,1.3.G.53.,1.3.A.54.,1.3.A.55.,1.3.G.56.,1.3.C.117.,1.3.G.118.,1.3.A.119.,1.3.A.120.,1.3.G.181.,1.3.C.182.
7P7Q	A	1.211	13	artem	LC,J5,kink	2			1.A.C.46.,1.A.C.47.,1.A.G.48.,1.A.G.51.,1.A.A.52.,1.A.A.53.,1.A.G.54.,1.A.C.115.,1.A.G.116.,1.A.A.117.,1.A.A.118.,1.A.G.179.,1.A.G.180.
7RQB	1A	1.183	13	artem	LC,J5,kink	2			1.1A.C.45.,1.1A.C.47.,1.1A.G.48.,1.1A.G.51.,1.1A.A.52.,1.1A.A.53.,1.1A.G.54.,1.1A.C.116.,1.1A.G.117.,1.1A.A.118.,1.1A.A.119.,1.1A.G.178.,1.1A.G.179.
7SFR	A	1.242	13	artem	LC,J5,kink	2			1.A.C.46.,1.A.C.47.,1.A.G.48.,1.A.G.51.,1.A.A.52.,1.A.A.53.,1.A.G.54.,1.A.C.116.,1.A.G.117.,1.A.A.118.,1.A.A.119.,1.A.G.180.,1.A.G.181.
7UNW	A	1.188	13	artem	LC,J5,kink	2			1.A.G.46.,1.A.C.47.,1.A.G.48.,1.A.G.51.,1.A.A.52.,1.A.A.53.,1.A.A.54.,1.A.U.116.,1.A.G.117.,1.A.A.118.,1.A.A.119.,1.A.G.178.,1.A.C.179.
7UVZ	A	1.836	13	artem	LC,J5,kink	2			1.A.G.53.,1.A.C.54.,1.A.G.55.,1.A.G.58.,1.A.A.59.,1.A.A.60.,1.A.A.61.,1.A.C.122.,1.A.U.123.,1.A.G.124.,1.A.A.125.,1.A.G.185.,1.A.C.186.
8A57	A	1.913	12	artem	LC,J5,kink	2			1.A.C.47.,1.A.G.48.,1.A.G.51.,1.A.A.52.,1.A.A.53.,1.A.G.54.,1.A.C.114.,1.A.C.115.,1.A.G.116.,1.A.A.117.,1.A.G.179.,1.A.G.180.
8BUU	A	1.217	13	artem	LC,J5,kink	2			1.A.C.46.,1.A.C.47.,1.A.G.48.,1.A.G.51.,1.A.A.52.,1.A.A.53.,1.A.G.54.,1.A.C.115.,1.A.G.116.,1.A.A.117.,1.A.A.118.,1.A.G.180.,1.A.G.181.
8CVM	a	1.255	13	artem	LC,J5,kink	2			1.a.C.45.,1.a.C.46.,1.a.G.47.,1.a.G.50.,1.a.A.51.,1.a.A.52.,1.a.G.53.,1.a.C.115.,1.a.G.116.,1.a.A.117.,1.a.A.118.,1.a.G.185.,1.a.G.186.
8FMW	AA	1.353	12	artem	LC,J5,kink	2			1.AA.G.50.,1.AA.C.51.,1.AA.G.52.,1.AA.G.55.,1.AA.A.56.,1.AA.A.57.,1.AA.G.58.,1.AA.C.119.,1.AA.A.121.,1.AA.A.122.,1.AA.G.175.,1.AA.C.176.
8FR8	A	1.214	12	artem	LC,J5,kink	2			1.A.C.43.,1.A.C.44.,1.A.G.45.,1.A.G.48.,1.A.A.49.,1.A.A.50.,1.A.G.51.,1.A.C.113.,1.A.A.115.,1.A.A.116.,1.A.G.177.,1.A.G.178.
8HKU	A23S	1.123	12	artem	LC,J5,kink	2			1.A23S.C.36.,1.A23S.C.37.,1.A23S.G.38.,1.A23S.G.41.,1.A23S.A.42.,1.A23S.G.44.,1.A23S.C.105.,1.A23S.U.106.,1.A23S.A.107.,1.A23S.A.108.,1.A23S.G.157.,1.A23S.G.158.
7QCA	L50	1.942	12	artem	LC,J7,kink	2			1.L50.C.35.,1.L50.G.36.,1.L50.G.39.,1.L50.A.40.,1.L50.A.41.,1.L50.G.42.,1.L50.C.94.,1.L50.C.95.,1.L50.G.96.,1.L50.A.97.,1.L50.G.114.,1.L50.A.115.
7QEP	1	1.932	12	artem	LC,J7,kink	2			1.1.C.36.,1.1.G.37.,1.1.G.40.,1.1.A.41.,1.1.A.42.,1.1.G.43.,1.1.C.85.,1.1.U.86.,1.1.G.87.,1.1.A.88.,1.1.G.107.,1.1.G.108.
6ERI	AA	1.983	12	artem	LC,J8,kink	2			1.AA.C.46.,1.AA.G.47.,1.AA.G.50.,1.AA.A.51.,1.AA.A.52.,1.AA.G.53.,1.AA.C.113.,1.AA.C.114.,1.AA.G.115.,1.AA.A.116.,1.AA.G.163.,1.AA.A.164.
6ZJ3	LA	1.815	12	artem	LC,J8,kink	2			1.LA.U.33.,1.LA.G.34.,1.LA.G.37.,1.LA.A.38.,1.LA.A2M.39.,1.LA.G.40.,1.LA.U.107.,1.LA.C.108.,1.LA.G.109.,1.LA.A.110.,1.LB.A.182.,1.LB.A2M.183.
8GLP	L5	1.213	12	artem	LC,J9,kink	2			1.L5.G.21.,1.L5.G.22.,1.L8.C.35.,1.L8.G.36.,1.L8.G.39.,1.L8.A.40.,1.L8.A.41.,1.L8.G.42.,1.L8.C.101.,1.L8.G.102.,1.L8.A.103.,1.L8.A.104.
3IGI	A	1.684	14	artem	LR	3			1.A.U.22.,1.A.C.23.,1.A.U.24.,1.A.U.66.,1.A.A.67.,1.A.G.68.,1.A.C.69.,1.A.G.118.,1.A.C.119.,1.A.A.120.,1.A.A.121.,1.A.A.247.,1.A.G.248.,1.A.A.249.
3IGI	A	1.493	13	artem	LR	3			1.A.G.128.,1.A.G.129.,1.A.G.173.,1.A.A.174.,1.A.G.175.,1.A.U.176.,1.A.A.189.,1.A.C.190.,1.A.A.191.,1.A.A.192.,1.A.U.234.,1.A.U.238.,1.A.G.239.
3J79	A	1.423	12	artem	LR	2			1.A.A.1274.,1.A.G.1275.,1.A.G.1276.,1.A.C.1284.,1.A.U.1285.,1.A.U.1296.,1.A.A.1298.,1.A.G.1299.,1.A.G.1300.,1.A.C.1456.,1.A.G.1457.,1.A.A.1458.
3J79	A	1.509	14	artem	LR	2			1.A.G.2207.,1.A.G.2208.,1.A.C.2209.,1.A.A.2400.,1.A.C.2401.,1.A.U.2402.,1.A.G.3733.,1.A.A.3734.,1.A.A.3735.,1.A.A.3736.,1.A.G.3753.,1.A.A.3754.,1.A.U.3755.,1.A.C.3756.
3J7P	S2	1.615	13	artem	LR	2			1.S2.G.1706.,1.S2.U.1707.,1.S2.C.1708.,1.S2.U.1827.,1.S2.C.1828.,1.5.A.3756.,1.5.G.3757.,1.5.U.3758.,1.5.A.3759.,1.5.U.3764.,1.5.A.3766.,1.5.C.3767.,1.5.U.3768.
3J7Q	5	1.219	14	artem	LR	2			1.5.A.1334.,1.5.G.1335.,1.5.G.1336.,1.5.A.1337.,1.5.C.1519.,1.5.C.1520.,1.5.C.1521.,1.5.U.1656.,1.5.G.1657.,1.5.G.1658.,1.5.C.2346.,1.5.A.2349.,1.5.C.2351.,1.5.U.2352.
3J7Q	5	1.715	14	artem	LR	2			1.5.C.1884.,1.5.G.1885.,1.5.G.1886.,1.5.C.1893.,1.5.C.1894.,1.5.G.1895.,1.5.U.1906.,1.5.A.1908.,1.5.G.1909.,1.5.G.1910.,1.5.C.2066.,1.5.C.2067.,1.5.C.2068.,1.5.A.2069.
3J7Q	5	1.745	13	artem	LR	2			1.5.C.1540.,1.5.C.1541.,1.5.G.1618.,1.5.G.1619.,1.5.U.1620.,1.5.U.2447.,1.5.A.2449.,1.5.G.2450.,1.5.A.2451.,1.5.U.2508.,1.5.C.2509.,1.5.G.2510.,1.5.A.2511.
3J7Q	5	1.895	12	artem	LR	2			1.5.G.2889.,1.5.C.2890.,1.5.C.3612.,1.5.U.3613.,1.5.G.5012.,1.5.A.5014.,1.5.G.5015.,1.5.A.5016.,1.5.C.5032.,1.5.A.5034.,1.5.U.5035.,1.5.C.5036.
4V88	A6	1.474	14	artem	LR	2			1.A6.G.1642.,1.A6.U.1643.,1.A6.C.1644.,1.A6.G.1757.,1.A6.U.1758.,1.A6.C.1759.,1.A5.A.2252.,1.A5.G.2253.,1.A5.U.2254.,1.A5.A.2255.,1.A5.U.2260.,1.A5.A.2262.,1.A5.C.2263.,1.A5.U.2264.
4V8P	D1	1.494	14	artem	LR	2			1.D1.A.1173.,1.D1.G.1174.,1.D1.G.1175.,1.D1.C.1182.,1.D1.C.1183.,1.D1.U.1184.,1.D1.U.1195.,1.D1.A.1197.,1.D1.G.1198.,1.D1.G.1199.,1.D1.C.1354.,1.D1.C.1355.,1.D1.G.1356.,1.D1.A.1357.
4V8P	D1	1.21	14	artem	LR	2			1.D1.G.1963.,1.D1.G.1964.,1.D1.C.1965.,1.D1.A.2103.,1.D1.C.2104.,1.D1.U.2105.,1.D1.G.3299.,1.D1.A.3300.,1.D1.G.3301.,1.D1.A.3302.,1.D1.G.3317.,1.D1.A.3318.,1.D1.U.3319.,1.D1.C.3320.
4V8P	D1	1.88	12	artem	LR	2			1.D1.U.2206.,1.D1.C.2207.,1.D1.A.2208.,1.D1.C.2226.,1.D1.A.2228.,1.D1.G.2229.,1.D1.C.2230.,1.D1.U.2423.,1.D1.A.2424.,1.D1.A.2590.,1.D1.G.2591.,1.D1.G.2592.
4V8P	D1	1.787	12	artem	LR	2			1.D1.C.2207.,1.D1.A.2209.,1.D1.A.2210.,1.D1.G.2211.,1.D1.A.2224.,1.D1.C.2225.,1.D1.C.2226.,1.D1.A.2227.,1.D1.A.2424.,1.D1.A.2425.,1.D1.U.2589.,1.D1.A.2590.
4V8P	D1	1.565	14	artem	LR	2			1.D1.U.2880.,1.D1.G.2881.,1.D1.U.2882.,1.D1.A.2895.,1.D1.C.2896.,1.D1.A.2897.,1.D1.U.3093.,1.D1.A.3095.,1.D1.U.3096.,1.D1.G.3097.,1.D1.C.3115.,1.D1.A.3116.,1.D1.G.3117.,1.D1.A.3118.
4V9F	0	1.501	14	artem	LR	2			1.0.G.1074.,1.0.G.1075.,1.0.G.1076.,1.0.C.1083.,1.0.C.1084.,1.0.C.1085.,1.0.U.1096.,1.0.A.1098.,1.0.G.1099.,1.0.G.1100.,1.0.C.1256.,1.0.C.1257.,1.0.G.1258.,1.0.A.1259.
4V9F	0	1.75	13	artem	LR	2			1.0.C.783.,1.0.A.784.,1.0.U.862.,1.0.G.863.,1.0.U.864.,1.0.U.1457.,1.0.A.1459.,1.0.G.1460.,1.0.U.1461.,1.0.A.1482.,1.0.C.1483.,1.0.G.1484.,1.0.A.1485.
4V9F	0	1.984	13	artem	LR	2			1.0.C.1906.,1.0.U.1907.,1.0.G.1908.,1.0.A.1909.,1.0.G.1929.,1.0.A.1931.,1.0.G.1932.,1.0.G.1933.,1.0.U.2127.,1.0.G.2128.,1.0.A.2266.,1.0.G.2267.,1.0.C.2268.
4V9F	0	1.144	14	artem	LR	2			1.0.G.1785.,1.0.C.1786.,1.0.C.1787.,1.0.G.1805.,1.0.G.1806.,1.0.U.1807.,1.0.U.2872.,1.0.C.2873.,1.0.G.2874.,1.0.A.2875.,1.0.G.2882.,1.0.A.2883.,1.0.G.2884.,1.0.A.2885.
4WF9	X	1.453	12	artem	LR	2			1.X.G.1020.,1.X.G.1021.,1.X.G.1022.,1.X.C.1030.,1.X.C.1031.,1.X.U.1043.,1.X.A.1045.,1.X.G.1046.,1.X.G.1047.,1.X.C.1197.,1.X.G.1198.,1.X.A.1199.
4WF9	X	1.477	12	artem	LR	2			1.X.C.737.,1.X.U.738.,1.X.G.815.,1.X.G.816.,1.X.U.1389.,1.X.A.1391.,1.X.G.1392.,1.X.C.1393.,1.X.G.1412.,1.X.C.1413.,1.X.G.1414.,1.X.A.1415.
5J7L	AA	1.751	14	artem	LR	2			1.AA.G.1405.,1.AA.U.1406.,1.AA.5MC.1407.,1.AA.G.1494.,1.AA.U.1495.,1.AA.C.1496.,1.DA.C.1909.,1.DA.G.1910.,1.DA.A.1912.,1.DA.PSU.1917.,1.DA.A.1918.,1.DA.A.1919.,1.DA.C.1920.,1.DA.G.1921.
5J7L	AA	0.952	12	artem	LR	2			1.AA.G.1415.,1.AA.G.1416.,1.AA.G.1417.,1.AA.A.1418.,1.AA.G.1482.,1.AA.A.1483.,1.AA.C.1484.,1.AA.U.1485.,1.DA.C.1947.,1.DA.G.1948.,1.DA.G.1959.,1.DA.A.1960.
5J7L	AA	1.419	13	artem	LR	2			1.AA.G.1417.,1.AA.A.1418.,1.AA.G.1419.,1.AA.U.1420.,1.AA.U.1481.,1.AA.G.1482.,1.AA.A.1483.,1.DA.C.1947.,1.DA.G.1948.,1.DA.G.1949.,1.DA.C.1957.,1.DA.C.1958.,1.DA.G.1959.
5J7L	DA	1.889	12	artem	LR	2			1.DA.C.238.,1.DA.C.239.,1.DA.G.259.,1.DA.G.260.,1.DA.G.605.,1.DA.U.606.,1.DA.U.607.,1.DA.A.608.,1.DA.G.620.,1.DA.A.621.,1.DA.G.622.,1.DA.C.623.
5J7L	DA	1.418	14	artem	LR	2			1.DA.G.976.,1.DA.G.977.,1.DA.G.978.,1.DA.C.985.,1.DA.C.986.,1.DA.C.987.,1.DA.U.999.,1.DA.A.1001.,1.DA.G.1002.,1.DA.G.1003.,1.DA.C.1152.,1.DA.C.1153.,1.DA.G.1154.,1.DA.A.1155.
5J7L	DA	1.6	13	artem	LR	2			1.DA.C.692.,1.DA.A.693.,1.DA.U.769.,1.DA.G.770.,1.DA.G.771.,1.DA.U.1352.,1.DA.A.1354.,1.DA.G.1355.,1.DA.G.1356.,1.DA.U.1375.,1.DA.C.1376.,1.DA.G.1377.,1.DA.A.1378.
5J7L	DA	1.446	13	artem	LR	2			1.DA.G.1435.,1.DA.G.1436.,1.DA.C.1437.,1.DA.U.1476.,1.DA.A.1477.,1.DA.G.1514.,1.DA.A.1515.,1.DA.G.1516.,1.DA.G.1517.,1.DA.G.1555.,1.DA.C.1556.,1.DA.C.1557.,1.DA.C.1732.
5MRC	A	1.342	14	artem	LR	2			1.A.G.902.,1.A.G.903.,1.A.G.904.,1.A.C.911.,1.A.C.912.,1.A.C.913.,1.A.U.925.,1.A.A.927.,1.A.A.928.,1.A.G.929.,1.A.C.1172.,1.A.U.1173.,1.A.G.1174.,1.A.A.1175.
5MRC	A	1.474	13	artem	LR	2			1.A.U.601.,1.A.A.602.,1.A.U.660.,1.A.G.661.,1.A.G.662.,1.A.U.1365.,1.A.A.1367.,1.A.U.1368.,1.A.U.1369.,1.A.A.1396.,1.A.A.1397.,1.A.G.1398.,1.A.A.1399.
5MRC	A	1.524	12	artem	LR	2			1.A.A.1759.,1.A.U.1760.,1.A.A.1761.,1.A.U.1789.,1.A.A.1791.,1.A.A.1792.,1.A.U.1984.,1.A.U.1985.,1.A.A.1986.,1.A.U.2259.,1.A.A.2260.,1.A.A.2261.
5MRC	A	1.777	13	artem	LR	2			1.aa.A.1473.,1.aa.U.1474.,1.aa.C.1475.,1.aa.G.1586.,1.aa.U.1587.,1.aa.U.1588.,1.A.C.1810.,1.A.U.1811.,1.A.U.1812.,1.A.A.1813.,1.A.U.1817.,1.A.A.1819.,1.A.G.1821.
5MRC	A	1.446	12	artem	LR	2			1.aa.A.1485.,1.aa.A.1486.,1.aa.C.1487.,1.aa.A.1488.,1.aa.A.1574.,1.aa.A.1575.,1.A.C.1847.,1.A.C.1848.,1.A.U.1849.,1.A.A.1857.,1.A.G.1858.,1.A.G.1859.
5MRC	A	1.676	14	artem	LR	2			1.A.C.2789.,1.A.U.2790.,1.A.U.2791.,1.A.A.2805.,1.A.A.2806.,1.A.G.2807.,1.A.U.3075.,1.A.A.3077.,1.A.A.3078.,1.A.U.3079.,1.A.A.3098.,1.A.U.3099.,1.A.G.3100.,1.A.A.3101.
5T5H	A	1.835	14	artem	LR	2			1.A.C.1329.,1.A.G.1330.,1.A.G.1331.,1.A.C.1338.,1.A.C.1339.,1.A.G.1340.,1.A.U.1351.,1.A.U.1353.,1.A.G.1354.,1.A.G.1355.,1.A.C.1523.,1.A.C.1524.,1.A.5MC.1525.,1.A.A.1526.
5TBW	1	1.751	12	artem	LR	2			1.1.C.823.,1.1.C.824.,1.1.G.902.,1.1.U.903.,1.1.U.1533.,1.1.A.1535.,1.1.G.1536.,1.1.A.1537.,1.1.U.1584.,1.1.C.1585.,1.1.G.1586.,1.1.A.1587.
5TBW	1	1.499	13	artem	LR	2			1.1.G.1940.,1.1.C.1941.,1.1.A.2107.,1.1.C.2108.,1.1.U.2109.,1.1.G.3340.,1.1.A.3342.,1.1.G.3343.,1.1.A.3344.,1.1.G.3361.,1.1.A.3362.,1.1.U.3363.,1.1.C.3364.
5TBW	1	1.311	14	artem	LR	2			1.A.G.1642.,1.A.U.1643.,1.A.C.1644.,1.A.G.1757.,1.A.U.1758.,1.A.C.1759.,1.1.A.2252.,1.1.G.2253.,1.1.U.2254.,1.1.A.2255.,1.1.G.2261.,1.1.A.2262.,1.1.C.2263.,1.1.U.2264.
5TBW	1	1.467	13	artem	LR	2			1.A.C.1652.,1.A.G.1654.,1.A.A.1655.,1.A.A.1744.,1.A.A.1746.,1.A.G.1747.,1.A.G.1748.,1.1.U.2289.,1.1.C.2290.,1.1.A.2291.,1.1.U.2301.,1.1.G.2302.,1.1.A.2303.
5TBW	1	1.571	13	artem	LR	2			1.1.A.2892.,1.1.C.2893.,1.1.C.2894.,1.1.G.2908.,1.1.U.2909.,1.1.U.3104.,1.1.A.3106.,1.1.U.3107.,1.1.G.3108.,1.1.C.3126.,1.1.A.3127.,1.1.G.3128.,1.1.A.3129.
5XXB	1	1.473	14	artem	LR	2			1.1.A.1233.,1.1.G.1234.,1.1.G.1235.,1.1.C.1242.,1.1.C.1243.,1.1.U.1244.,1.1.U.1255.,1.1.A.1257.,1.1.G.1258.,1.1.G.1259.,1.1.C.1414.,1.1.C.1415.,1.1.G.1416.,1.1.A.1417.
5XXB	1	1.664	13	artem	LR	2			1.1.C.913.,1.1.C.914.,1.1.G.991.,1.1.G.992.,1.1.U.993.,1.1.U.1630.,1.1.A.1632.,1.1.G.1633.,1.1.C.1634.,1.1.G.1678.,1.1.C.1679.,1.1.G.1680.,1.1.A.1681.
5XXB	1	1.512	14	artem	LR	2			1.1.G.2042.,1.1.G.2043.,1.1.C.2044.,1.1.A.2221.,1.1.C.2222.,1.1.U.2223.,1.1.G.3424.,1.1.A.3425.,1.1.G.3426.,1.1.A.3427.,1.1.G.3442.,1.1.A.3443.,1.1.U.3444.,1.1.C.3445.
5XY3	1	1.437	12	artem	LR	2			1.1.U.870.,1.1.G.871.,1.1.G.872.,1.1.C.879.,1.1.C.880.,1.1.A.881.,1.1.U.892.,1.1.A.894.,1.1.G.895.,1.1.C.1050.,1.1.G.1051.,1.1.A.1052.
5XY3	1	1.481	14	artem	LR	2			1.1.G.1604.,1.1.G.1605.,1.1.C.1606.,1.1.A.1623.,1.1.C.1624.,1.1.C.1625.,1.1.G.2701.,1.1.G.2703.,1.1.G.2704.,1.1.A.2705.,1.1.G.2722.,1.1.A.2723.,1.1.C.2724.,1.1.C.2725.
6AZ3	2	1.386	12	artem	LR	2			1.5.G.64.,1.5.G.65.,1.5.G.89.,1.5.A.90.,1.5.G.91.,1.5.G.92.,1.2.G.123.,1.2.G.124.,1.2.C.125.,1.2.A.355.,1.2.C.356.,1.2.U.357.
6AZ3	2	1.625	14	artem	LR	2			1.4.U.132.,1.4.U.134.,1.4.C.135.,1.4.G.136.,1.4.C.154.,1.4.A.155.,1.4.G.156.,1.4.A.157.,1.2.A.1331.,1.2.G.1332.,1.2.C.1333.,1.2.G.1346.,1.2.C.1347.,1.2.U.1348.
6CZR	1a	1.703	12	artem	LR	2			1.1a.C.68.,1.1a.G.69.,1.1a.G.70.,1.1a.C.94.,1.1a.A.95.,1.1a.G.96.,1.1a.C.145.,1.1a.A.147.,1.1a.C.148.,1.1a.C.164.,1.1a.U.165.,1.1a.A.166.
6CZR	1a	1.813	12	artem	LR	2			1.1a.G.314.,1.1a.G.315.,1.1a.C.331.,1.1a.C.332.,1.1a.G.1415.,1.1a.A.1417.,1.1a.G.1418.,1.1a.U.1419.,1.1a.C.1443.,1.1a.C.1444.,1.1a.G.1445.,1.1a.A.1446.
6CZR	1a	1.358	12	artem	LR	2			1.1a.G.1400.,1.1a.A.1401.,1.1a.G.1402.,1.1a.C.1403.,1.1a.G.1460.,1.1a.A.1461.,1.1A.C.1968.,1.1A.G.1969.,1.1A.G.1970.,1.1A.C.1978.,1.1A.C.1979.,1.1A.G.1980.
6ERI	AA	1.465	14	artem	LR	2			1.AA.G.1004.,1.AA.G.1005.,1.AA.G.1006.,1.AA.C.1013.,1.AA.C.1014.,1.AA.C.1015.,1.AA.U.1027.,1.AA.A.1029.,1.AA.G.1030.,1.AA.G.1031.,1.AA.C.1179.,1.AA.C.1180.,1.AA.G.1181.,1.AA.A.1182.
6ERI	AA	1.592	14	artem	LR	2			1.AA.C.702.,1.AA.C.703.,1.AA.A.704.,1.AA.U.780.,1.AA.G.781.,1.AA.G.782.,1.AA.U.1373.,1.AA.A.1375.,1.AA.G.1376.,1.AA.A.1377.,1.AA.U.1396.,1.AA.C.1397.,1.AA.G.1398.,1.AA.A.1399.
6ERI	AA	1.557	13	artem	LR	2			1.BA.G.1355.,1.BA.U.1356.,1.BA.C.1357.,1.BA.G.1444.,1.BA.U.1445.,1.BA.C.1446.,1.AA.G.1924.,1.AA.U.1925.,1.AA.A.1926.,1.AA.A.1932.,1.AA.A.1933.,1.AA.C.1934.,1.AA.G.1935.
6ERI	AA	1.012	12	artem	LR	2			1.BA.G.1365.,1.BA.G.1366.,1.BA.G.1367.,1.BA.A.1368.,1.BA.G.1432.,1.BA.A.1433.,1.BA.C.1434.,1.BA.U.1435.,1.AA.C.1961.,1.AA.G.1962.,1.AA.G.1973.,1.AA.A.1974.
6ERI	BA	1.962	13	artem	LR	2			1.BA.C.69.,1.BA.G.70.,1.BA.G.71.,1.BA.C.85.,1.BA.A.86.,1.BA.G.87.,1.BA.C.135.,1.BA.A.137.,1.BA.C.138.,1.BA.G.153.,1.BA.C.154.,1.BA.U.155.,1.BA.A.156.
6FYY	2	1.715	12	artem	LR	2			1.2.G.389.,1.2.A.390.,1.2.A.406.,1.2.C.407.,1.2.G.1666.,1.2.U.1667.,1.2.G.1668.,1.2.A.1669.,1.2.A.1728.,1.2.A.1729.,1.2.A.1730.,1.2.C.1731.
6QKL	N	1.502	14	artem	LR	2			1.N.U.1383.,1.N.G.1384.,1.N.G.1385.,1.N.C.1392.,1.N.C.1393.,1.N.A.1394.,1.N.U.1405.,1.N.A.1407.,1.N.G.1408.,1.N.A.1409.,1.N.U.1563.,1.N.C.1564.,1.N.G.1565.,1.N.A.1566.
6QKL	N	1.638	14	artem	LR	2			1.N.U.3225.,1.N.G.3226.,1.N.U.3227.,1.N.A.3240.,1.N.C.3241.,1.N.A.3242.,1.N.U.3440.,1.N.A.3442.,1.N.U.3443.,1.N.G.3444.,1.N.C.3462.,1.N.A.3463.,1.N.G.3464.,1.N.A.3465.
6RM3	L50	1.536	14	artem	LR	2			1.L50.A.848.,1.L50.G.849.,1.L50.G.850.,1.L50.C.857.,1.L50.C.858.,1.L50.U.859.,1.L50.U.870.,1.L50.A.872.,1.L50.A.873.,1.L50.U.874.,1.L50.A.1025.,1.L50.U.1026.,1.L50.G.1027.,1.L50.A.1028.
6RM3	L50	1.197	14	artem	LR	2			1.L50.G.1474.,1.L50.G.1475.,1.L50.C.1476.,1.L50.A.1491.,1.L50.C.1492.,1.L50.U.1493.,1.L50.U.2450.,1.L50.G.2451.,1.L50.A.2452.,1.L50.A.2453.,1.L50.G.2464.,1.L50.A.2465.,1.L50.C.2466.,1.L50.A.2467.
6RM3	L50	1.495	14	artem	LR	2			1.S60.G.1128.,1.S60.U.1129.,1.S60.C.1130.,1.S60.G.1202.,1.S60.U.1203.,1.S60.C.1204.,1.L50.A.1611.,1.L50.G.1612.,1.L50.U.1613.,1.L50.A.1614.,1.L50.U.1619.,1.L50.A.1621.,1.L50.C.1622.,1.L50.U.1623.
6RM3	L50	1.576	12	artem	LR	2			1.S60.G.1140.,1.S60.A.1141.,1.S60.U.1142.,1.S60.G.1143.,1.S60.G.1190.,1.S60.A.1191.,1.L50.C.1649.,1.L50.A.1650.,1.L50.U.1651.,1.L50.G.1659.,1.L50.U.1660.,1.L50.G.1661.
6RM3	L50	1.261	13	artem	LR	2			1.S60.A.1138.,1.S60.A.1139.,1.S60.G.1140.,1.S60.A.1141.,1.S60.G.1190.,1.S60.A.1191.,1.S60.U.1192.,1.L50.U.1648.,1.L50.C.1649.,1.L50.A.1650.,1.L50.U.1660.,1.L50.G.1661.,1.L50.A.1662.
6S0X	a	1.578	13	artem	LR	2			1.a.G.326.,1.a.G.327.,1.a.A.328.,1.a.C.342.,1.a.C.343.,1.a.G.1442.,1.a.A.1444.,1.a.G.1445.,1.a.C.1446.,1.a.U.1476.,1.a.C.1477.,1.a.G.1478.,1.a.A.1479.
6TH6	BA	1.706	12	artem	LR	2			1.BA.C.228.,1.BA.G.229.,1.BA.U.230.,1.BA.C.250.,1.BA.G.251.,1.BA.U.697.,1.BA.U.698.,1.BA.A.699.,1.BA.G.714.,1.BA.A.716.,1.BA.G.717.,1.BA.C.718.
6TH6	BA	1.557	14	artem	LR	2			1.BA.G.1104.,1.BA.G.1105.,1.BA.G.1106.,1.BA.C.1113.,1.BA.C.1114.,1.BA.C.1115.,1.BA.U.1126.,1.BA.A.1128.,1.BA.OMG.1129.,1.BA.G.1130.,1.BA.C.1284.,1.BA.C.1285.,1.BA.G.1286.,1.BA.A.1287.
6TH6	BA	1.755	12	artem	LR	2			1.Aa.G.1357.,1.Aa.U.1358.,1.Aa.C.1359.,1.Aa.G.1443.,1.Aa.U.1444.,1.Aa.C.1445.,1.BA.G.2023.,1.BA.U.2024.,1.BA.A.2025.,1.BA.A.2031.,1.BA.A.2032.,1.BA.C.2034.
6TH6	BA	1.462	13	artem	LR	2			1.BA.C.818.,1.BA.C.819.,1.BA.G.897.,1.BA.G.898.,1.BA.G.899.,1.BA.U.1487.,1.BA.A.1489.,1.BA.C.1490.,1.BA.C.1491.,1.BA.G.1512.,1.BA.G.1513.,1.BA.G.1514.,1.BA.A.1515.
6TH6	BA	1.526	13	artem	LR	2			1.BA.G.2627.,1.BA.G.2628.,1.BA.C.2629.,1.BA.C.2643.,1.BA.C.2644.,1.BA.U.2841.,1.BA.A.2843.,1.BA.G.2844.,1.BA.G.2845.,1.BA.C.2863.,1.BA.C.2864.,1.BA.G.2865.,1.BA.A.2866.
6TH6	BA	0.993	14	artem	LR	2			1.BA.G.1855.,1.BA.C.1856.,1.BA.C.1857.,1.BA.G.1877.,1.BA.G.1878.,1.BA.U.1879.,1.BA.G.2981.,1.BA.G.2982.,1.BA.A.2983.,1.BA.A.2984.,1.BA.G.2993.,1.BA.A.2994.,1.BA.C.2995.,1.BA.C.2996.
6UZ7	5	1.715	14	artem	LR	2			1.5.C.1117.,1.5.G.1118.,1.5.G.1119.,1.5.C.1126.,1.5.C.1127.,1.5.G.1128.,1.5.U.1139.,1.5.A.1141.,1.5.G.1142.,1.5.G.1143.,1.5.C.1298.,1.5.C.1299.,1.5.U.1300.,1.5.A.1301.
6UZ7	5	1.409	14	artem	LR	2			1.5.G.1908.,1.5.G.1909.,1.5.C.1910.,1.5.A.2076.,1.5.C.2077.,1.5.U.2078.,1.5.G.3308.,1.5.A.3310.,1.5.G.3311.,1.5.A.3312.,1.5.G.3329.,1.5.A.3330.,1.5.U.3331.,1.5.C.3332.
6UZ7	5	1.608	14	artem	LR	2			1.5.A.2860.,1.5.C.2861.,1.5.C.2862.,1.5.G.2875.,1.5.G.2876.,1.5.U.2877.,1.5.U.3072.,1.5.A.3074.,1.5.U.3075.,1.5.G.3076.,1.5.C.3094.,1.5.A.3095.,1.5.G.3096.,1.5.A.3097.
6XU8	A5	1.655	13	artem	LR	2			1.A5.C.1023.,1.A5.U.1024.,1.A5.A.1101.,1.A5.G.1102.,1.A5.U.1103.,1.A5.U.1776.,1.A5.A.1778.,1.A5.G.1779.,1.A5.U.1780.,1.A5.A.1868.,1.A5.C.1869.,1.A5.G.1870.,1.A5.A.1871.
6XU8	A5	1.519	14	artem	LR	2			1.A5.G.2255.,1.A5.G.2256.,1.A5.C.2257.,1.A5.A.2486.,1.A5.C.2487.,1.A5.U.2488.,1.A5.G.3914.,1.A5.U.3916.,1.A5.G.3917.,1.A5.A.3918.,1.A5.G.3935.,1.A5.A.3936.,1.A5.U.3937.,1.A5.C.3938.
6XU8	A5	1.601	12	artem	LR	2			1.B2.G.1834.,1.B2.U.1835.,1.B2.C.1836.,1.B2.G.1952.,1.B2.U.1953.,1.B2.C.1954.,1.A5.A.2633.,1.A5.U.2638.,1.A5.G.2639.,1.A5.A.2640.,1.A5.C.2641.,1.A5.U.2642.
6XU8	A5	1.319	14	artem	LR	2			1.B2.C.1844.,1.B2.C.1845.,1.B2.G.1846.,1.B2.A.1847.,1.B2.G.1940.,1.B2.A.1941.,1.B2.G.1942.,1.B2.G.1943.,1.A5.U.2667.,1.A5.C.2668.,1.A5.A.2669.,1.A5.U.2679.,1.A5.G.2680.,1.A5.A.2681.
6XYW	1	1.632	13	artem	LR	2			1.1.G.1125.,1.1.G.1126.,1.1.G.1127.,1.1.C.1134.,1.1.C.1135.,1.1.C.1136.,1.1.U.1148.,1.1.A.1150.,1.1.G.1151.,1.1.G.1152.,1.1.C.1303.,1.1.G.1304.,1.1.A.1305.
6XYW	1	1.779	14	artem	LR	2			1.1.C.834.,1.1.C.835.,1.1.A.836.,1.1.U.913.,1.1.G.914.,1.1.G.915.,1.1.U.1509.,1.1.A.1511.,1.1.G.1512.,1.1.G.1513.,1.1.U.1534.,1.1.C.1535.,1.1.C.1536.,1.1.G.1537.
6XYW	1	1.68	14	artem	LR	2			1.2.G.1754.,1.2.U.1755.,1.2.C.1756.,1.2.G.1890.,1.2.U.1891.,1.2.C.1892.,1.1.A.2220.,1.1.G.2221.,1.1.A.2223.,1.1.U.2228.,1.1.A.2229.,1.1.A.2230.,1.1.C.2231.,1.1.U.2232.
6XYW	1	1.392	12	artem	LR	2			1.2.G.1766.,1.2.A.1767.,1.2.G.1878.,1.2.A.1879.,1.2.C.1880.,1.2.U.1881.,1.1.U.2257.,1.1.C.2258.,1.1.G.2259.,1.1.C.2269.,1.1.G.2270.,1.1.A.2271.
6YDP	AA	1.354	12	artem	LR	2			1.AA.G.849.,1.AA.U.850.,1.AA.C.851.,1.BA.U.907.,1.BA.A.908.,1.BA.G.913.,1.BA.A.914.,1.BA.C.915.,1.BA.C.916.,1.AA.G.920.,1.AA.U.921.,1.AA.C.922.
6YWS	A	1.369	14	artem	LR	2			1.A.G.1221.,1.A.G.1222.,1.A.G.1223.,1.A.C.1230.,1.A.C.1231.,1.A.C.1232.,1.A.U.1244.,1.A.A.1246.,1.A.G.1247.,1.A.G.1248.,1.A.C.1399.,1.A.C.1400.,1.A.G.1401.,1.A.A.1402.
6YWS	A	1.623	14	artem	LR	2			1.A.C.893.,1.A.U.894.,1.A.A.895.,1.A.U.953.,1.A.G.954.,1.A.G.955.,1.A.U.1620.,1.A.A.1622.,1.A.G.1623.,1.A.U.1624.,1.A.A.1644.,1.A.C.1645.,1.A.G.1646.,1.A.A.1647.
6YWS	A	1.578	13	artem	LR	2			1.A.C.2974.,1.A.A.2975.,1.A.U.2976.,1.A.U.2991.,1.A.G.2992.,1.A.U.3301.,1.A.A.3303.,1.A.G.3304.,1.A.U.3305.,1.A.A.3323.,1.A.C.3324.,1.A.G.3325.,1.A.A.3326.
6Z1P	Ab	1.467	14	artem	LR	2			1.Ab.G.844.,1.Ab.A.845.,1.Ab.G.846.,1.Ab.C.853.,1.Ab.U.854.,1.Ab.C.855.,1.Ab.U.867.,1.Ab.A.869.,1.Ab.G.870.,1.Ab.G.871.,1.Ab.C.1043.,1.Ab.C.1044.,1.Ab.G.1045.,1.Ab.A.1046.
6Z1P	Ab	1.895	12	artem	LR	2			1.Ab.G.1577.,1.Ab.U.1578.,1.Ab.G.1579.,1.Ab.A.1580.,1.Ab.U.1607.,1.Ab.A.1609.,1.Ab.A.1610.,1.Ab.C.1611.,1.Ab.U.1805.,1.Ab.G.1806.,1.Ab.G.1928.,1.Ab.A.1929.
6Z1P	Ab	1.593	12	artem	LR	2			1.Ab.U.1578.,1.Ab.G.1579.,1.Ab.A.1580.,1.Ab.U.1607.,1.Ab.A.1609.,1.Ab.A.1610.,1.Ab.U.1803.,1.Ab.C.1804.,1.Ab.U.1805.,1.Ab.U.1927.,1.Ab.G.1928.,1.Ab.A.1929.
6Z1P	Ab	1.416	14	artem	LR	2			1.Bb.A.1416.,1.Bb.U.1417.,1.Bb.C.1418.,1.Bb.G.1562.,1.Bb.U.1563.,1.Bb.U.1564.,1.Ab.C.1628.,1.Ab.G.1629.,1.Ab.U.1630.,1.Ab.A.1631.,1.Ab.G.1637.,1.Ab.A.1638.,1.Ab.C.1639.,1.Ab.G.1640.
6ZJ3	LB	1.545	13	artem	LR	2			1.LB.C.241.,1.LB.U.242.,1.LB.A.263.,1.LB.G.264.,1.LB.C.265.,1.LE.G.967.,1.LE.A.969.,1.LE.U.970.,1.LE.G.971.,1.LE.C.985.,1.LE.U.986.,1.LE.G.992.,1.LE.A.993.
6ZJ3	LE	1.718	12	artem	LR	2			1.LE.C.1122.,1.LE.C.1123.,1.LE.G.1124.,1.LE.C.1200.,1.LE.OMG.1201.,1.LE.G.1202.,1.LF.U.1948.,1.LF.G.1949.,1.LG.A.2003.,1.LG.A.2004.,1.LG.A.2007.,1.LG.G.2008.
6ZJ3	LE	1.576	13	artem	LR	2			1.LE.C.1122.,1.LE.C.1123.,1.LE.OMG.1201.,1.LE.G.1202.,1.LE.C.1203.,1.LF.U.1948.,1.LF.A.1950.,1.LF.G.1951.,1.LF.C.1952.,1.LG.G.2001.,1.LG.C.2002.,1.LG.A.2003.,1.LG.A.2004.
6ZJ3	LF	1.667	14	artem	LR	2			1.LF.C.1515.,1.LF.G.1516.,1.LF.G.1517.,1.LF.C.1524.,1.LF.C.1525.,1.LF.G.1526.,1.LF.U.1537.,1.LF.C.1539.,1.LF.A.1540.,1.LF.G.1541.,1.LF.C.1705.,1.LF.U.1706.,1.LF.U.1707.,1.LF.A.1708.
6ZJ3	LH	1.291	12	artem	LR	2			1.LH.G.2397.,1.LH.G.2398.,1.LH.C.2399.,1.LH.A.2595.,1.LH.C.2596.,1.LH.U.2597.,1.LM.G.3959.,1.LM.A.3960.,1.LN.G.3972.,1.LN.A.3973.,1.LN.U.3974.,1.LN.C.3975.
6ZU5	L50	1.612	13	artem	LR	2			1.L50.C.577.,1.L50.C.578.,1.L50.G.655.,1.L50.G.656.,1.L50.C.657.,1.L50.U.1236.,1.L50.A.1238.,1.L50.G.1239.,1.L50.G.1240.,1.L50.C.1257.,1.L50.C.1258.,1.L50.G.1259.,1.L50.A.1260.
6ZU5	L50	1.24	14	artem	LR	2			1.S60.G.1282.,1.S60.U.1283.,1.S60.C.1284.,1.S60.G.1357.,1.S60.U.1358.,1.S60.C.1359.,1.L50.A.1721.,1.L50.G.1722.,1.L50.U.1723.,1.L50.A.1724.,1.L50.G.1730.,1.L50.A.1731.,1.L50.C.1732.,1.L50.U.1733.
6ZU5	L50	1.283	14	artem	LR	2			1.L50.G.1576.,1.L50.G.1577.,1.L50.C.1578.,1.L50.G.1592.,1.L50.C.1593.,1.L50.U.1594.,1.L50.G.2594.,1.L50.C.2595.,1.L50.G.2596.,1.L50.A.2597.,1.L50.G.2605.,1.L50.A.2606.,1.L50.G.2607.,1.L50.C.2608.
7A0S	X	1.925	12	artem	LR	2			1.X.C.214.,1.X.G.215.,1.X.U.216.,1.X.C.235.,1.X.C.236.,1.X.G.237.,1.X.U.617.,1.X.A.619.,1.X.G.630.,1.X.A.632.,1.X.G.633.,1.X.G.634.
7A0S	X	1.434	14	artem	LR	2			1.X.G.987.,1.X.G.988.,1.X.G.989.,1.X.C.996.,1.X.C.997.,1.X.C.998.,1.X.U.1010.,1.X.A.1012.,1.X.G.1013.,1.X.G.1014.,1.X.C.1163.,1.X.C.1164.,1.X.G.1165.,1.X.A.1166.
7A0S	X	1.643	13	artem	LR	2			1.X.C.705.,1.X.A.706.,1.X.U.782.,1.X.G.783.,1.X.U.784.,1.X.U.1365.,1.X.A.1367.,1.X.G.1368.,1.X.G.1369.,1.X.C.1388.,1.X.C.1389.,1.X.G.1390.,1.X.A.1391.
7A0S	X	1.376	14	artem	LR	2			1.X.G.2502.,1.X.G.2503.,1.X.G.2504.,1.X.C.2517.,1.X.C.2518.,1.X.C.2519.,1.X.U.2719.,1.X.A.2721.,1.X.C.2722.,1.X.C.2723.,1.X.G.2741.,1.X.G.2742.,1.X.G.2743.,1.X.A.2744.
7CPU	L5	1.188	14	artem	LR	2			1.L5.A.1149.,1.L5.G.1150.,1.L5.G.1151.,1.L5.A.1152.,1.L5.C.1333.,1.L5.C.1334.,1.L5.C.1335.,1.L5.U.1470.,1.L5.G.1471.,1.L5.G.1472.,1.L5.C.2103.,1.L5.A.2106.,1.L5.C.2108.,1.L5.U.2109.
7CPU	L5	1.744	13	artem	LR	2			1.L5.C.1687.,1.L5.G.1688.,1.L5.G.1689.,1.L5.C.1697.,1.L5.G.1698.,1.L5.U.1709.,1.L5.A.1711.,1.L5.G.1712.,1.L5.G.1713.,1.L5.C.1869.,1.L5.C.1870.,1.L5.C.1871.,1.L5.A.1872.
7CPU	L5	1.298	13	artem	LR	2			1.L5.G.2643.,1.L5.C.2644.,1.L5.A.3268.,1.L5.C.3269.,1.L5.U.3270.,1.L5.G.4660.,1.L5.A.4662.,1.L5.G.4663.,1.L5.A.4664.,1.L5.G.4681.,1.L5.A.4682.,1.L5.U.4683.,1.L5.C.4684.
7CPU	L5	1.448	14	artem	LR	2			1.S2.G.1707.,1.S2.U.1708.,1.S2.C.1709.,1.S2.G.1827.,1.S2.U.1828.,1.S2.C.1829.,1.L5.A.3413.,1.L5.G.3414.,1.L5.U.3415.,1.L5.A.3416.,1.L5.U.3421.,1.L5.A.3423.,1.L5.C.3424.,1.L5.U.3425.
7CPU	L5	1.541	12	artem	LR	2			1.S2.G.1719.,1.S2.A.1720.,1.S2.U.1721.,1.S2.G.1723.,1.S2.G.1815.,1.S2.A.1816.,1.L5.C.3451.,1.L5.A.3452.,1.L5.U.3453.,1.L5.G.3461.,1.L5.U.3462.,1.L5.G.3463.
7JIL	1	1.476	14	artem	LR	2			1.1.G.1005.,1.1.G.1006.,1.1.G.1007.,1.1.C.1014.,1.1.C.1015.,1.1.C.1016.,1.1.U.1028.,1.1.A.1030.,1.1.G.1031.,1.1.G.1032.,1.1.C.1183.,1.1.C.1184.,1.1.G.1185.,1.1.A.1186.
7JIL	1	1.584	14	artem	LR	2			1.1.C.719.,1.1.C.720.,1.1.A.721.,1.1.U.797.,1.1.G.798.,1.1.G.799.,1.1.U.1380.,1.1.A.1382.,1.1.G.1383.,1.1.G.1384.,1.1.U.1403.,1.1.C.1404.,1.1.G.1405.,1.1.A.1406.
7JIL	1	1.459	12	artem	LR	2			1.2.G.1387.,1.2.U.1388.,1.2.C.1389.,1.2.G.1467.,1.2.U.1468.,1.2.C.1469.,1.1.G.1917.,1.1.U.1918.,1.1.A.1919.,1.1.A.1925.,1.1.A.1926.,1.1.C.1927.
7JIL	1	1.468	13	artem	LR	2			1.2.A.1399.,1.2.A.1400.,1.2.G.1401.,1.2.C.1402.,1.2.U.1454.,1.2.A.1455.,1.2.A.1456.,1.1.C.1954.,1.1.G.1955.,1.1.G.1956.,1.1.C.1964.,1.1.C.1965.,1.1.G.1966.
7JIL	1	1.036	12	artem	LR	2			1.2.G.1397.,1.2.G.1398.,1.2.A.1399.,1.2.A.1400.,1.2.A.1455.,1.2.A.1456.,1.2.C.1457.,1.2.U.1458.,1.1.C.1954.,1.1.G.1955.,1.1.G.1966.,1.1.A.1967.
7JIL	1	1.43	14	artem	LR	2			1.1.G.2521.,1.1.G.2522.,1.1.G.2523.,1.1.C.2536.,1.1.C.2537.,1.1.C.2538.,1.1.U.2737.,1.1.A.2739.,1.1.G.2740.,1.1.C.2741.,1.1.G.2759.,1.1.C.2760.,1.1.G.2761.,1.1.A.2762.
7JIL	2	1.943	13	artem	LR	2			1.2.U.310.,1.2.G.311.,1.2.G.312.,1.2.C.328.,1.2.A.329.,1.2.C.1412.,1.2.U.1413.,1.2.G.1414.,1.2.A.1415.,1.2.U.1440.,1.2.A.1441.,1.2.G.1442.,1.2.G.1443.
7KGB	a	1.613	14	artem	LR	2			1.a.G.1398.,1.a.U.1399.,1.a.C.1400.,1.a.G.1487.,1.a.U.1488.,1.a.C.1489.,1.A.G.2147.,1.A.G.2148.,1.A.A.2150.,1.A.U.2155.,1.A.A.2156.,1.A.A.2157.,1.A.C.2158.,1.A.C.2159.
7KGB	a	1.255	12	artem	LR	2			1.a.A.1410.,1.a.A.1411.,1.a.G.1412.,1.a.U.1413.,1.a.G.1475.,1.a.A.1476.,1.A.C.2185.,1.A.G.2186.,1.A.G.2187.,1.A.C.2195.,1.A.C.2196.,1.A.G.2197.
7KGB	a	1.091	14	artem	LR	2			1.a.G.1408.,1.a.A.1409.,1.a.A.1410.,1.a.A.1411.,1.a.G.1475.,1.a.A.1476.,1.a.U.1477.,1.a.U.1478.,1.A.U.2184.,1.A.C.2185.,1.A.G.2186.,1.A.C.2196.,1.A.G.2197.,1.A.A.2198.
7NAD	1	1.724	12	artem	LR	2			1.1.C.823.,1.1.C.824.,1.1.G.902.,1.1.U.903.,1.1.U.1533.,1.1.A.1535.,1.1.G.1536.,1.1.A.1537.,1.1.U.1584.,1.1.C.1585.,1.1.G.1586.,1.1.A.1587.
7NHN	a	1.581	14	artem	LR	2			1.a.G.1414.,1.a.U.1415.,1.a.C.1416.,1.a.G.1504.,1.a.U.1505.,1.a.C.1506.,1.A.C.1942.,1.A.G.1943.,1.A.U.1944.,1.A.A.1945.,1.A.U.1950.,1.A.A.1952.,1.A.C.1953.,1.A.G.1954.
7NHN	a	1.305	12	artem	LR	2			1.a.G.1426.,1.a.A.1427.,1.a.G.1428.,1.a.U.1429.,1.a.A.1492.,1.a.A.1493.,1.A.C.1980.,1.A.G.1981.,1.A.G.1982.,1.A.C.1990.,1.A.C.1991.,1.A.G.1992.
7O7Y	B5	1.801	13	artem	LR	2			1.B5.C.1823.,1.B5.G.1824.,1.B5.G.1825.,1.B5.C.1833.,1.B5.G.1834.,1.B5.U.1845.,1.B5.A.1847.,1.B5.G.1848.,1.B5.G.1849.,1.B5.C.2005.,1.B5.C.2006.,1.B5.C.2007.,1.B5.A.2008.
7O7Y	B5	1.274	14	artem	LR	2			1.B5.G.2731.,1.B5.G.2732.,1.B5.C.2733.,1.B5.A.3343.,1.B5.C.3344.,1.B5.U.3345.,1.B5.G.4751.,1.B5.A.4753.,1.B5.G.4754.,1.B5.A.4755.,1.B5.G.4772.,1.B5.A.4773.,1.B5.U.4774.,1.B5.C.4775.
7O7Y	B5	1.923	13	artem	LR	2			1.B5.G.3446.,1.B5.PSU.3447.,1.B5.C.3448.,1.B5.A.3449.,1.B5.G.3467.,1.B5.A.3469.,1.B5.G.3470.,1.B5.C.3471.,1.B5.U.3664.,1.B5.G.3665.,1.B5.A.3924.,1.B5.G.3925.,1.B5.G.3926.
7OYB	51	1.844	13	artem	LR	2			1.51.C.1467.,1.51.G.1468.,1.51.G.1469.,1.51.C.1477.,1.51.G.1478.,1.51.U.1489.,1.51.A.1491.,1.51.G.1492.,1.51.G.1493.,1.51.C.1649.,1.51.C.1650.,1.51.C.1651.,1.51.A.1652.
7OYB	51	1.62	12	artem	LR	2			1.51.C.1138.,1.51.C.1139.,1.51.G.1217.,1.51.C.1218.,1.51.U.1881.,1.51.A.1883.,1.51.G.1884.,1.51.G.1885.,1.51.C.1942.,1.51.C.1943.,1.51.G.1944.,1.51.A.1945.
7OYB	51	1.638	14	artem	LR	2			1.51.G.2324.,1.51.G.2325.,1.51.C.2326.,1.51.A.2871.,1.51.C.2872.,1.51.U.2873.,1.51.G.4214.,1.51.A.4216.,1.51.G.4217.,1.51.A.4218.,1.51.G.4235.,1.51.A.4236.,1.51.U.4237.,1.51.C.4238.
7OYC	51	1.805	13	artem	LR	2			1.51.C.1543.,1.51.G.1544.,1.51.G.1545.,1.51.C.1553.,1.51.G.1554.,1.51.U.1565.,1.51.A.1567.,1.51.G.1568.,1.51.G.1569.,1.51.C.1725.,1.51.C.1726.,1.51.C.1727.,1.51.A.1728.
7OYC	51	1.667	13	artem	LR	2			1.51.G.2426.,1.51.G.2427.,1.51.C.2428.,1.51.A.2776.,1.51.C.2777.,1.51.U.2778.,1.51.G.4057.,1.51.G.4060.,1.51.A.4061.,1.51.G.4078.,1.51.A.4079.,1.51.U.4080.,1.51.C.4081.
7P6Z	3	1.461	14	artem	LR	2			1.3.G.1012.,1.3.G.1013.,1.3.G.1014.,1.3.C.1021.,1.3.C.1022.,1.3.C.1023.,1.3.U.1035.,1.3.A.1037.,1.3.G.1038.,1.3.G.1039.,1.3.C.1187.,1.3.C.1188.,1.3.G.1189.,1.3.A.1190.
7P6Z	3	1.628	14	artem	LR	2			1.3.U.726.,1.3.C.727.,1.3.A.728.,1.3.U.804.,1.3.G.805.,1.3.A.806.,1.3.U.1380.,1.3.A.1382.,1.3.G.1383.,1.3.C.1384.,1.3.G.1403.,1.3.C.1404.,1.3.G.1405.,1.3.A.1406.
7P6Z	3	1.452	12	artem	LR	2			1.3.G.1464.,1.3.U.1465.,1.3.A.1500.,1.3.U.1501.,1.3.A.1502.,1.3.A.1503.,1.3.G.1540.,1.3.A.1541.,1.3.G.1542.,1.3.U.1543.,1.3.U.1590.,1.3.C.1591.
7P6Z	3	1.243	12	artem	LR	2			1.5.A.1392.,1.5.A.1393.,1.5.G.1394.,1.5.C.1395.,1.5.G.1457.,1.5.A.1458.,1.3.C.1954.,1.3.G.1955.,1.3.G.1956.,1.3.C.1964.,1.3.C.1965.,1.3.G.1966.
7P7Q	A	1.385	13	artem	LR	2			1.A.G.1015.,1.A.G.1016.,1.A.G.1017.,1.A.C.1024.,1.A.C.1025.,1.A.C.1026.,1.A.U.1038.,1.A.A.1040.,1.A.G.1041.,1.A.G.1042.,1.A.C.1192.,1.A.G.1193.,1.A.A.1194.
7P7Q	A	1.59	13	artem	LR	2			1.A.C.731.,1.A.A.732.,1.A.U.808.,1.A.G.809.,1.A.G.810.,1.A.U.1387.,1.A.A.1389.,1.A.G.1390.,1.A.C.1391.,1.A.G.1410.,1.A.C.1411.,1.A.G.1412.,1.A.A.1413.
7P7Q	A	1.375	12	artem	LR	2			1.A.G.1477.,1.A.C.1478.,1.A.A.1516.,1.A.U.1517.,1.A.G.1518.,1.A.A.1519.,1.A.A.1557.,1.A.A.1558.,1.A.G.1559.,1.A.U.1560.,1.A.U.1601.,1.A.C.1602.
7P7Q	A	1.511	14	artem	LR	2			1.a.G.1431.,1.a.U.1432.,1.a.C.1433.,1.a.G.1521.,1.a.U.1522.,1.a.C.1523.,1.A.C.1922.,1.A.G.1923.,1.A.U.1924.,1.A.A.1925.,1.A.U.1930.,1.A.A.1932.,1.A.OMC.1933.,1.A.G.1934.
7P7Q	A	1.28	12	artem	LR	2			1.a.G.1443.,1.a.A.1444.,1.a.G.1445.,1.a.U.1446.,1.a.G.1509.,1.a.A.1510.,1.A.C.1960.,1.A.G.1961.,1.A.G.1962.,1.A.C.1970.,1.A.C.1971.,1.A.G.1972.
7P7Q	A	1.66	12	artem	LR	2			1.a.C.1440.,1.a.A.1442.,1.a.G.1443.,1.a.A.1444.,1.a.G.1509.,1.a.A.1510.,1.a.U.1511.,1.a.U.1512.,1.A.C.1960.,1.A.G.1961.,1.A.G.1972.,1.A.A.1973.
7PKT	4	1.423	14	artem	LR	2			1.4.G.79.,1.4.G.80.,1.4.A.81.,1.4.U.88.,1.4.C.89.,1.4.C.90.,1.4.U.102.,1.4.A.104.,1.4.G.105.,1.4.G.106.,1.5.C.121.,1.5.C.122.,1.5.G.123.,1.5.A.124.
7PWG	1	1.832	14	artem	LR	2			1.1.C.855.,1.1.G.856.,1.1.G.857.,1.1.C.864.,1.1.C.865.,1.1.G.866.,1.1.C.877.,1.1.G.879.,1.1.G.880.,1.1.G.881.,1.1.C.1026.,1.1.C.1027.,1.1.C.1028.,1.1.G.1029.
7PWG	1	1.852	12	artem	LR	2			1.1.C.539.,1.1.C.540.,1.1.G.617.,1.1.G.618.,1.1.C.619.,1.1.U.1216.,1.1.A.1218.,1.1.G.1219.,1.1.C.1220.,1.1.C.1257.,1.1.G.1258.,1.1.A.1259.
7PWG	1	1.326	14	artem	LR	2			1.1.G.1570.,1.1.G.1571.,1.1.C.1572.,1.1.A.1595.,1.1.C.1596.,1.1.U.1597.,1.1.G.2647.,1.1.A.2649.,1.1.G.2650.,1.1.G.2651.,1.1.G.2664.,1.1.U.2665.,1.1.U.2666.,1.1.C.2667.
7PWG	1	1.997	13	artem	LR	2			1.1.G.1697.,1.1.U.1698.,1.1.C.1699.,1.1.A.1700.,1.1.G.1718.,1.1.A.1720.,1.1.G.1721.,1.1.C.1722.,1.1.C.1914.,1.1.C.1915.,1.1.G.1916.,1.1.G.2025.,1.1.G.2026.
7PWO	2	1.658	13	artem	LR	2			1.2.G.1328.,1.2.U.1329.,1.2.C.1330.,1.2.G.1410.,1.2.U.1411.,1.2.C.1412.,1.1.G.1740.,1.1.A.1742.,1.1.U.1747.,1.1.G.1748.,1.1.A.1749.,1.1.C.1750.,1.1.U.1751.
7PWO	2	1.325	14	artem	LR	2			1.2.C.1338.,1.2.C.1339.,1.2.G.1340.,1.2.A.1341.,1.2.G.1398.,1.2.A.1399.,1.2.G.1400.,1.2.G.1401.,1.1.U.1776.,1.1.C.1777.,1.1.G.1778.,1.1.C.1788.,1.1.G.1789.,1.1.A.1790.
7PZY	1	1.724	14	artem	LR	2			1.1.C.1142.,1.1.G.1143.,1.1.G.1144.,1.1.C.1151.,1.1.C.1152.,1.1.G.1153.,1.1.U.1164.,1.1.A.1166.,1.1.A.1167.,1.1.G.1168.,1.1.C.1323.,1.1.U.1324.,1.1.U.1325.,1.1.A.1326.
7PZY	1	1.545	14	artem	LR	2			1.1.G.1935.,1.1.G.1936.,1.1.C.1937.,1.1.A.2085.,1.1.C.2086.,1.1.U.2087.,1.1.G.3305.,1.1.A.3307.,1.1.G.3308.,1.1.A.3309.,1.1.G.3326.,1.1.A.3327.,1.1.U.3328.,1.1.C.3329.
7PZY	1	1.422	14	artem	LR	2			1.A.G.1629.,1.A.U.1630.,1.A.C.1631.,1.A.G.1744.,1.A.U.1745.,1.A.C.1746.,1.1.A.2230.,1.1.G.2231.,1.1.U.2232.,1.1.A.2233.,1.1.U.2238.,1.1.A.2240.,1.1.C.2241.,1.1.U.2242.
7PZY	1	1.285	14	artem	LR	2			1.A.C.1639.,1.A.C.1640.,1.A.G.1641.,1.A.A.1642.,1.A.G.1732.,1.A.A.1733.,1.A.G.1734.,1.A.G.1735.,1.1.U.2267.,1.1.C.2268.,1.1.A.2269.,1.1.U.2279.,1.1.G.2280.,1.1.A.2281.
7PZY	1	1.644	14	artem	LR	2			1.1.A.2864.,1.1.C.2865.,1.1.C.2866.,1.1.G.2879.,1.1.G.2880.,1.1.U.2881.,1.1.U.3076.,1.1.A.3078.,1.1.U.3079.,1.1.G.3080.,1.1.C.3098.,1.1.A.3099.,1.1.G.3100.,1.1.A.3101.
7QCA	L50	1.582	14	artem	LR	2			1.L50.A.845.,1.L50.G.846.,1.L50.G.847.,1.L50.C.854.,1.L50.C.855.,1.L50.U.856.,1.L50.U.867.,1.L50.A.869.,1.L50.G.870.,1.L50.G.871.,1.L50.C.1019.,1.L50.C.1020.,1.L50.G.1021.,1.L50.A.1022.
7QCA	L50	1.646	14	artem	LR	2			1.S60.G.1245.,1.S60.U.1246.,1.S60.C.1247.,1.S60.G.1317.,1.S60.U.1318.,1.S60.C.1319.,1.L50.A.1688.,1.L50.G.1689.,1.L50.A.1691.,1.L50.U.1696.,1.L50.G.1697.,1.L50.A.1698.,1.L50.C.1699.,1.L50.U.1700.
7QCA	L50	1.406	13	artem	LR	2			1.L50.G.1546.,1.L50.G.1547.,1.L50.U.1548.,1.L50.C.1560.,1.L50.U.1561.,1.L50.A.2555.,1.L50.U.2556.,1.L50.G.2557.,1.L50.A.2558.,1.L50.G.2580.,1.L50.A.2581.,1.L50.G.2582.,1.L50.U.2583.
7QEP	1	1.614	14	artem	LR	2			1.1.A.820.,1.1.G.821.,1.1.G.822.,1.1.C.829.,1.1.C.830.,1.1.U.831.,1.1.U.842.,1.1.A.844.,1.1.G.845.,1.1.G.846.,1.1.C.990.,1.1.C.991.,1.1.G.992.,1.1.A.993.
7QEP	1	1.234	13	artem	LR	2			1.1.G.1474.,1.1.G.1475.,1.1.C.1476.,1.1.A.1491.,1.1.C.1492.,1.1.U.1493.,1.1.G.2559.,1.1.G.2560.,1.1.A.2561.,1.1.G.2572.,1.1.A.2573.,1.1.C.2574.,1.1.A.2575.
7QEP	1	1.43	14	artem	LR	2			1.3.G.1186.,1.3.U.1187.,1.3.C.1188.,1.3.G.1256.,1.3.U.1257.,1.3.C.1258.,1.1.A.1618.,1.1.G.1619.,1.1.U.1620.,1.1.A.1621.,1.1.U.1626.,1.1.A.1628.,1.1.C.1629.,1.1.U.1630.
7QGG	S2	1.402	13	artem	LR	2			1.S2.U.1710.,1.S2.C.1711.,1.S2.G.1829.,1.S2.U.1830.,1.S2.C.1831.,1.t.A.3491.,1.t.G.3492.,1.t.U.3493.,1.t.A.3494.,1.t.G.3500.,1.t.A.3501.,1.t.C.3502.,1.t.U.3503.
7QGG	S2	1.529	12	artem	LR	2			1.S2.G.1721.,1.S2.A.1722.,1.S2.U.1723.,1.S2.G.1725.,1.S2.A.1816.,1.S2.G.1817.,1.t.C.3529.,1.t.A.3530.,1.t.U.3531.,1.t.G.3539.,1.t.U.3540.,1.t.G.3541.
7QGG	t	1.214	13	artem	LR	2			1.t.A.1236.,1.t.G.1237.,1.t.G.1238.,1.t.A.1239.,1.t.C.1423.,1.t.C.1424.,1.t.C.1425.,1.t.U.1560.,1.t.G.1561.,1.t.G.1562.,1.t.C.2190.,1.t.A.2193.,1.t.U.2196.
7QGG	t	1.729	14	artem	LR	2			1.t.C.1786.,1.t.G.1787.,1.t.G.1788.,1.t.C.1795.,1.t.C.1796.,1.t.G.1797.,1.t.U.1808.,1.t.A.1810.,1.t.G.1811.,1.t.G.1812.,1.t.C.1967.,1.t.C.1968.,1.t.C.1969.,1.t.A.1970.
7QGG	t	1.683	12	artem	LR	2			1.t.C.1444.,1.t.C.1445.,1.t.G.1523.,1.t.U.1524.,1.t.U.2291.,1.t.A.2293.,1.t.G.2294.,1.t.A.2295.,1.t.U.2352.,1.t.C.2353.,1.t.G.2354.,1.t.A.2355.
7QGG	t	1.605	14	artem	LR	2			1.t.G.2732.,1.t.G.2733.,1.t.C.2734.,1.t.A.3346.,1.t.C.3347.,1.t.U.3348.,1.t.G.4741.,1.t.A.4743.,1.t.G.4744.,1.t.A.4745.,1.t.G.4762.,1.t.A.4763.,1.t.U.4764.,1.t.C.4765.
7QI4	A	1.449	14	artem	LR	2			1.AA.G.1489.,1.AA.U.1490.,1.AA.C.1491.,1.AA.G.1559.,1.AA.U.1560.,1.AA.C.1561.,1.A.G.2573.,1.A.G.2574.,1.A.U.2575.,1.A.A.2576.,1.A.A.2581.,1.A.A.2582.,1.A.C.2583.,1.A.C.2584.
7QI4	A	1.424	12	artem	LR	2			1.AA.U.1499.,1.AA.C.1500.,1.AA.A.1501.,1.AA.A.1502.,1.AA.U.1547.,1.AA.A.1548.,1.AA.G.1549.,1.AA.A.1550.,1.A.U.2610.,1.A.C.2611.,1.A.G.2622.,1.A.A.2623.
7R81	A2	1.644	14	artem	LR	2			1.A2.G.1638.,1.A2.U.1639.,1.A2.C.1640.,1.A2.G.1753.,1.A2.U.1754.,1.A2.C.1755.,1.A1.A.2216.,1.A1.G.2217.,1.A1.A.2219.,1.A1.U.2224.,1.A1.G.2225.,1.A1.A.2226.,1.A1.C.2227.,1.A1.U.2228.
7R81	A2	1.553	12	artem	LR	2			1.A2.G.1650.,1.A2.A.1651.,1.A2.U.1652.,1.A2.G.1654.,1.A2.G.1741.,1.A2.A.1742.,1.A1.C.2254.,1.A1.A.2255.,1.A1.U.2256.,1.A1.G.2264.,1.A1.U.2265.,1.A1.G.2266.
7R81	A2	1.29	14	artem	LR	2			1.A2.C.1648.,1.A2.C.1649.,1.A2.G.1650.,1.A2.A.1651.,1.A2.G.1741.,1.A2.A.1742.,1.A2.G.1743.,1.A2.G.1744.,1.A1.U.2253.,1.A1.C.2254.,1.A1.A.2255.,1.A1.U.2265.,1.A1.G.2266.,1.A1.A.2267.
7RQB	1A	1.546	14	artem	LR	2			1.1A.C.976.,1.1A.G.977.,1.1A.G.978.,1.1A.C.985.,1.1A.C.986.,1.1A.G.987.,1.1A.U.999.,1.1A.A.1001.,1.1A.G.1002.,1.1A.G.1003.,1.1A.C.1152.,1.1A.C.1153.,1.1A.G.1154.,1.1A.A.1155.
7RQB	1A	1.544	13	artem	LR	2			1.1A.C.692.,1.1A.C.693.,1.1A.G.769.,1.1A.G.770.,1.1A.G.771.,1.1A.U.1352.,1.1A.A.1354.,1.1A.G.1355.,1.1A.G.1356.,1.1A.C.1375.,1.1A.C.1376.,1.1A.G.1377.,1.1A.A.1378.
7RQB	1A	1.71	14	artem	LR	2			1.1a.G.1405.,1.1a.U.1406.,1.1a.5MC.1407.,1.1a.G.1494.,1.1a.U.1495.,1.1a.C.1496.,1.1A.C.1909.,1.1A.G.1910.,1.1A.A.1912.,1.1A.PSU.1917.,1.1A.A.1918.,1.1A.A.1919.,1.1A.OMC.1920.,1.1A.G.1921.
7RQB	1A	1.288	12	artem	LR	2			1.1a.G.1417.,1.1a.A.1418.,1.1a.G.1419.,1.1a.C.1420.,1.1a.G.1482.,1.1a.A.1483.,1.1A.C.1947.,1.1A.G.1948.,1.1A.G.1949.,1.1A.C.1957.,1.1A.C.1958.,1.1A.G.1959.
7RQB	1A	0.965	12	artem	LR	2			1.1a.G.1415.,1.1a.G.1416.,1.1a.G.1417.,1.1a.A.1418.,1.1a.G.1482.,1.1a.A.1483.,1.1a.C.1484.,1.1a.U.1485.,1.1A.C.1947.,1.1A.G.1948.,1.1A.G.1959.,1.1A.A.1960.
7SFR	A	1.777	12	artem	LR	2			1.A.C.239.,1.A.G.240.,1.A.C.241.,1.A.G.260.,1.A.C.261.,1.A.G.262.,1.A.U.709.,1.A.U.710.,1.A.A.712.,1.A.G.723.,1.A.A.725.,1.A.G.726.
7SFR	A	1.421	12	artem	LR	2			1.A.G.1105.,1.A.G.1106.,1.A.G.1107.,1.A.C.1115.,1.A.C.1116.,1.A.U.1128.,1.A.A.1130.,1.A.G.1131.,1.A.G.1132.,1.A.C.1283.,1.A.G.1284.,1.A.A.1285.
7SFR	A	1.618	13	artem	LR	2			1.A.C.821.,1.A.A.822.,1.A.U.898.,1.A.G.899.,1.A.G.900.,1.A.U.1483.,1.A.A.1485.,1.A.G.1486.,1.A.G.1487.,1.A.U.1506.,1.A.C.1507.,1.A.G.1508.,1.A.A.1509.
7SFR	A	1.416	13	artem	LR	2			1.a.U.1399.,1.a.C.1400.,1.a.G.1487.,1.a.U.1488.,1.a.C.1489.,1.A.G.2147.,1.A.G.2148.,1.A.U.2149.,1.A.A.2150.,1.A.U.2155.,1.A.A.2157.,1.A.C.2158.,1.A.C.2159.
7SFR	A	1.248	12	artem	LR	2			1.a.A.1410.,1.a.A.1411.,1.a.G.1412.,1.a.U.1413.,1.a.G.1475.,1.a.A.1476.,1.A.C.2185.,1.A.G.2186.,1.A.G.2187.,1.A.C.2195.,1.A.C.2196.,1.A.G.2197.
7UIN	B	1.683	14	artem	LR	3			1.B.U.22.,1.B.C.23.,1.B.U.24.,1.B.U.68.,1.B.A.69.,1.B.G.70.,1.B.C.71.,1.B.G.121.,1.B.C.122.,1.B.G.123.,1.B.A.124.,1.B.A.255.,1.B.G.256.,1.B.A.257.
7UNW	A	1.841	12	artem	LR	2			1.A.C.237.,1.A.C.238.,1.A.U.239.,1.A.G.259.,1.A.G.260.,1.A.U.596.,1.A.U.597.,1.A.A.599.,1.A.G.609.,1.A.A.611.,1.A.G.612.,1.A.G.613.
7UNW	A	1.457	14	artem	LR	2			1.A.G.966.,1.A.G.967.,1.A.G.968.,1.A.C.975.,1.A.C.976.,1.A.C.977.,1.A.U.989.,1.A.A.991.,1.A.G.992.,1.A.G.993.,1.A.C.1143.,1.A.C.1144.,1.A.G.1145.,1.A.A.1146.
7UNW	A	1.65	13	artem	LR	2			1.A.C.682.,1.A.A.683.,1.A.U.759.,1.A.G.760.,1.A.G.761.,1.A.U.1339.,1.A.A.1341.,1.A.G.1342.,1.A.G.1343.,1.A.U.1362.,1.A.C.1363.,1.A.G.1364.,1.A.A.1365.
7UNW	A	1.331	12	artem	LR	2			1.A.G.1422.,1.A.G.1423.,1.A.C.1424.,1.A.U.1463.,1.A.A.1464.,1.A.G.1501.,1.A.A.1502.,1.A.G.1503.,1.A.A.1504.,1.A.G.1545.,1.A.C.1546.,1.A.C.1547.
7UNW	A	1.292	12	artem	LR	2			1.a.G.1411.,1.a.A.1412.,1.a.G.1413.,1.a.U.1414.,1.a.G.1476.,1.a.A.1477.,1.A.C.1934.,1.A.G.1935.,1.A.G.1936.,1.A.C.1944.,1.A.C.1945.,1.A.G.1946.
7UVZ	A	1.705	12	artem	LR	2			1.A.C.244.,1.A.C.245.,1.A.U.246.,1.A.G.266.,1.A.G.267.,1.A.U.604.,1.A.U.605.,1.A.A.606.,1.A.G.617.,1.A.A.619.,1.A.G.620.,1.A.C.621.
7UVZ	A	1.435	14	artem	LR	2			1.A.G.973.,1.A.G.974.,1.A.A.975.,1.A.U.982.,1.A.C.983.,1.A.C.984.,1.A.U.996.,1.A.A.998.,1.A.G.999.,1.A.G.1000.,1.A.C.1150.,1.A.C.1151.,1.A.G.1152.,1.A.A.1153.
7UVZ	A	1.601	14	artem	LR	2			1.A.C.689.,1.A.C.690.,1.A.A.691.,1.A.U.767.,1.A.G.768.,1.A.G.769.,1.A.U.1347.,1.A.A.1349.,1.A.G.1350.,1.A.G.1351.,1.A.U.1370.,1.A.C.1371.,1.A.G.1372.,1.A.A.1373.
7UVZ	A	1.726	13	artem	LR	2			1.a.G.1402.,1.a.U.1403.,1.a.C.1404.,1.a.G.1491.,1.a.U.1492.,1.a.C.1493.,1.A.G.1906.,1.A.A.1908.,1.A.PSU.1913.,1.A.A.1914.,1.A.A.1915.,1.A.C.1916.,1.A.G.1917.
7UVZ	A	1.445	12	artem	LR	2			1.a.G.1414.,1.a.A.1415.,1.a.G.1416.,1.a.U.1417.,1.a.G.1479.,1.a.A.1480.,1.A.C.1943.,1.A.G.1944.,1.A.G.1945.,1.A.C.1953.,1.A.C.1954.,1.A.G.1955.
7UVZ	A	1.111	12	artem	LR	2			1.a.G.1412.,1.a.G.1413.,1.a.G.1414.,1.a.A.1415.,1.a.G.1479.,1.a.A.1480.,1.a.C.1481.,1.a.U.1482.,1.A.C.1943.,1.A.G.1944.,1.A.G.1955.,1.A.A.1956.
7UW1	a	1.126	12	artem	LR	2			1.a.G.1412.,1.a.G.1413.,1.a.G.1414.,1.a.A.1415.,1.a.G.1479.,1.a.A.1480.,1.a.C.1481.,1.a.U.1482.,1.A.C.1943.,1.A.G.1944.,1.A.G.1955.,1.A.A.1956.
7ZHG	2	1.767	12	artem	LR	2			1.2.G.75.,1.2.G.76.,1.2.G.77.,1.2.C.96.,1.2.A.97.,1.2.C.98.,1.2.U.147.,1.2.A.149.,1.2.C.150.,1.2.C.166.,1.2.U.167.,1.2.A.168.
8A22	A4	1.486	12	artem	LR	2			1.A4.G.38.,1.A4.G.39.,1.A4.A.40.,1.A4.C.48.,1.A4.C.49.,1.A4.U.61.,1.A4.A.63.,1.A4.G.64.,1.A4.G.65.,1.A5.C.113.,1.A5.G.114.,1.A5.A.115.
8A22	A7	1.436	14	artem	LR	2			1.A7.G.78.,1.A7.U.79.,1.A7.U.80.,1.A7.A.81.,1.A7.A.94.,1.A7.A.95.,1.A7.A.96.,1.A7.C.97.,1.B4.A.240.,1.B4.G.241.,1.B4.C.242.,1.B4.G.284.,1.B4.C.285.,1.B4.U.286.
8A22	A7	1.85	14	artem	LR	2			1.A7.U.202.,1.A7.G.203.,1.A7.A.205.,1.A7.U.210.,1.A7.A.211.,1.A7.A.212.,1.A7.C.213.,1.A7.G.214.,1.B4.G.218.,1.B4.U.219.,1.B4.C.220.,1.B4.G.306.,1.B4.U.307.,1.B4.C.308.
8A22	A7	1.138	12	artem	LR	2			1.B4.G.228.,1.B4.G.229.,1.B4.A.230.,1.B4.A.231.,1.A7.C.240.,1.A7.A.241.,1.A7.G.252.,1.A7.U.253.,1.B4.A.294.,1.B4.A.295.,1.B4.C.296.,1.B4.A.297.
8A22	A7	1.666	13	artem	LR	2			1.B4.A.230.,1.B4.A.231.,1.B4.A.232.,1.B4.A.233.,1.A7.C.240.,1.A7.A.241.,1.A7.U.242.,1.A7.A.250.,1.A7.U.251.,1.A7.G.252.,1.B4.U.293.,1.B4.A.294.,1.B4.A.295.
8A57	A	1.409	14	artem	LR	2			1.A.G.1022.,1.A.G.1023.,1.A.G.1024.,1.A.C.1031.,1.A.C.1032.,1.A.C.1033.,1.A.U.1045.,1.A.A.1047.,1.A.G.1048.,1.A.G.1049.,1.A.C.1198.,1.A.C.1199.,1.A.G.1200.,1.A.A.1201.
8A57	A	1.58	13	artem	LR	2			1.A.C.738.,1.A.A.739.,1.A.U.815.,1.A.G.816.,1.A.G.817.,1.A.U.1396.,1.A.A.1398.,1.A.G.1399.,1.A.C.1400.,1.A.G.1419.,1.A.C.1420.,1.A.G.1421.,1.A.A.1422.
8A57	A	1.284	12	artem	LR	2			1.A.G.1486.,1.A.A.1487.,1.A.G.1524.,1.A.U.1525.,1.A.G.1526.,1.A.A.1527.,1.A.G.1565.,1.A.A.1566.,1.A.G.1567.,1.A.C.1568.,1.A.U.1608.,1.A.C.1609.
8A98	1	1.952	13	artem	LR	2			1.1.C.1203.,1.1.G.1204.,1.1.G.1205.,1.1.C.1213.,1.1.G.1214.,1.1.U.1225.,1.1.U.1227.,1.1.G.1228.,1.1.G.1229.,1.1.C.1397.,1.1.C.1398.,1.1.C.1399.,1.1.A.1400.
8A98	4	1.78	14	artem	LR	2			1.4.U.132.,1.4.U.134.,1.4.C.135.,1.4.G.136.,1.4.C.154.,1.4.A.155.,1.4.G.156.,1.4.A.157.,1.2.A.1330.,1.2.G.1331.,1.2.C.1332.,1.2.G.1345.,1.2.C.1346.,1.2.U.1347.
8A98	5	1.736	14	artem	LR	2			1.5.G.48.,1.5.U.64.,1.5.G.65.,1.5.G.66.,1.5.G.90.,1.5.A.91.,1.5.G.92.,1.5.G.93.,1.2.G.123.,1.2.G.124.,1.2.C.125.,1.2.A.355.,1.2.C.356.,1.2.U.357.
8A98	S1	1.306	14	artem	LR	2			1.2.U.535.,1.2.C.536.,1.2.U.537.,1.2.A.547.,1.2.G.548.,1.2.A.549.,1.S1.C.2072.,1.S1.C.2073.,1.S1.G.2074.,1.S1.A.2075.,1.S1.G.2148.,1.S1.A.2149.,1.S1.G.2150.,1.S1.OMG.2151.
8AZW	A	1.775	14	artem	LR	2			1.A.C.1157.,1.A.G.1158.,1.A.G.1159.,1.A.C.1166.,1.A.C.1167.,1.A.G.1168.,1.A.U.1179.,1.A.C.1181.,1.A.G.1182.,1.A.G.1183.,1.A.C.1339.,1.A.C.1340.,1.A.U.1341.,1.A.A.1342.
8AZW	A	1.721	12	artem	LR	2			1.A.C.833.,1.A.C.834.,1.A.G.912.,1.A.U.913.,1.A.U.1544.,1.A.A.1546.,1.A.G.1547.,1.A.G.1548.,1.A.C.1589.,1.A.C.1590.,1.A.G.1591.,1.A.A.1592.
8AZW	A	1.114	13	artem	LR	2			1.A.G.1946.,1.A.C.1947.,1.A.A.2111.,1.A.C.2112.,1.A.U.2113.,1.A.G.3332.,1.A.A.3334.,1.A.G.3335.,1.A.A.3336.,1.A.G.3353.,1.A.A.3354.,1.A.U.3355.,1.A.C.3356.
8B2L	h1	1.556	12	artem	LR	2			1.h1.G.1660.,1.h1.A.1661.,1.h1.U.1662.,1.h1.G.1664.,1.h1.G.1753.,1.h1.A.1754.,1.A3.C.2293.,1.A3.A.2294.,1.A3.U.2295.,1.A3.G.2303.,1.A3.U.2304.,1.A3.G.2305.
8BUU	A	1.704	12	artem	LR	2			1.A.C.240.,1.A.C.241.,1.A.U.242.,1.A.G.262.,1.A.G.263.,1.A.G.649.,1.A.U.651.,1.A.A.652.,1.A.G.665.,1.A.A.667.,1.A.G.668.,1.A.C.669.
8BUU	A	1.416	14	artem	LR	2			1.A.G.1022.,1.A.G.1023.,1.A.G.1024.,1.A.C.1031.,1.A.C.1032.,1.A.C.1033.,1.A.U.1045.,1.A.A.1047.,1.A.G.1048.,1.A.G.1049.,1.A.C.1198.,1.A.C.1199.,1.A.G.1200.,1.A.A.1201.
8BUU	A	1.581	13	artem	LR	2			1.A.C.739.,1.A.A.740.,1.A.U.816.,1.A.G.817.,1.A.G.818.,1.A.U.1391.,1.A.A.1393.,1.A.G.1394.,1.A.C.1395.,1.A.G.1414.,1.A.C.1415.,1.A.G.1416.,1.A.A.1417.
8BUU	A	1.357	12	artem	LR	2			1.A.G.1482.,1.A.A.1483.,1.A.G.1521.,1.A.U.1522.,1.A.U.1523.,1.A.A.1524.,1.A.G.1561.,1.A.A.1562.,1.A.G.1563.,1.A.C.1564.,1.A.C.1604.,1.A.C.1605.
8BUU	A	2	12	artem	LR	2			1.A.U.1881.,1.A.A.1883.,1.A.G.1884.,1.A.A.1885.,1.A.U.1915.,1.A.U.1916.,1.A.G.1917.,1.A.A.1918.,1.A.U.2115.,1.A.G.2116.,1.A.A.2262.,1.A.G.2263.
8BUU	A	1.53	12	artem	LR	2			1.a.U.1415.,1.a.C.1416.,1.a.G.1504.,1.a.U.1505.,1.a.C.1506.,1.A.G.1939.,1.A.U.1940.,1.A.A.1941.,1.A.U.1946.,1.A.A.1948.,1.A.C.1949.,1.A.G.1950.
8BUU	A	0.992	12	artem	LR	2			1.a.G.1424.,1.a.A.1425.,1.a.G.1426.,1.a.A.1427.,1.a.G.1492.,1.a.A.1493.,1.a.U.1494.,1.a.U.1495.,1.A.C.1976.,1.A.G.1977.,1.A.G.1988.,1.A.A.1989.
8BUU	a	1.86	12	artem	LR	2			1.a.C.69.,1.a.G.70.,1.a.G.71.,1.a.U.98.,1.a.A.99.,1.a.G.100.,1.a.U.149.,1.a.A.151.,1.a.C.152.,1.a.C.168.,1.a.U.169.,1.a.A.170.
8CRX	A	1.396	13	artem	LR	2			1.A.G.1392.,1.A.U.1393.,1.A.5MC.1394.,1.A.G.1481.,1.A.U.1482.,1.A.C.1483.,1.a.G.2093.,1.a.PSU.2094.,1.a.A.2095.,1.a.PSU.2100.,1.a.A.2102.,1.a.C.2103.,1.a.C.2104.
8CVM	a	1.405	13	artem	LR	2			1.a.G.1059.,1.a.G.1060.,1.a.G.1061.,1.a.C.1068.,1.a.C.1069.,1.a.C.1070.,1.a.U.1082.,1.a.A.1084.,1.a.G.1085.,1.a.G.1086.,1.a.C.1237.,1.a.G.1238.,1.a.A.1239.
8CVM	a	1.545	14	artem	LR	2			1.a.C.776.,1.a.C.777.,1.a.A.778.,1.a.U.854.,1.a.G.855.,1.a.G.856.,1.a.U.1428.,1.a.A.1430.,1.a.G.1431.,1.a.G.1432.,1.a.U.1451.,1.a.C.1452.,1.a.G.1453.,1.a.A.1454.
8EUG	1	1.706	13	artem	LR	2			1.1.C.1177.,1.1.G.1178.,1.1.G.1179.,1.1.C.1187.,1.1.G.1188.,1.1.U.1199.,1.1.A.1201.,1.1.G.1202.,1.1.G.1203.,1.1.C.1358.,1.1.C.1359.,1.1.C.1360.,1.1.A.1361.
8EUG	1	1.715	12	artem	LR	2			1.1.C.855.,1.1.C.856.,1.1.G.934.,1.1.U.935.,1.1.U.1567.,1.1.A.1569.,1.1.G.1570.,1.1.A.1571.,1.1.U.1619.,1.1.C.1620.,1.1.G.1621.,1.1.A.1622.
8EUG	1	1.537	14	artem	LR	2			1.1.G.1994.,1.1.G.1995.,1.1.C.1996.,1.1.A.2195.,1.1.C.2196.,1.1.U.2197.,1.1.G.3441.,1.1.A.3443.,1.1.G.3444.,1.1.A.3445.,1.1.G.3462.,1.1.A.3463.,1.1.U.3464.,1.1.C.3465.
8FMW	A	1.743	12	artem	LR	2			1.A.C.69.,1.A.G.70.,1.A.G.71.,1.A.C.88.,1.A.A.89.,1.A.G.90.,1.A.U.139.,1.A.A.141.,1.A.C.142.,1.A.C.158.,1.A.U.159.,1.A.A.160.
8FMW	A	1.531	14	artem	LR	2			1.A.G.1399.,1.A.U.1400.,1.A.C.1401.,1.A.G.1490.,1.A.U.1491.,1.A.C.1492.,1.AA.C.1963.,1.AA.G.1964.,1.AA.U.1965.,1.AA.A.1966.,1.AA.U.1971.,1.AA.A.1973.,1.AA.C.1974.,1.AA.G.1975.
8FMW	A	1.381	12	artem	LR	2			1.A.G.1411.,1.A.A.1412.,1.A.G.1413.,1.A.U.1414.,1.A.G.1478.,1.A.A.1479.,1.AA.C.2001.,1.AA.G.2002.,1.AA.G.2003.,1.AA.C.2011.,1.AA.C.2012.,1.AA.G.2013.
8FMW	A	1.268	14	artem	LR	2			1.A.C.1409.,1.A.C.1410.,1.A.G.1411.,1.A.A.1412.,1.A.G.1478.,1.A.A.1479.,1.A.G.1480.,1.A.G.1481.,1.AA.U.2000.,1.AA.C.2001.,1.AA.G.2002.,1.AA.C.2012.,1.AA.G.2013.,1.AA.A.2014.
8FMW	A	1.942	13	artem	LR	2			1.A.U.314.,1.A.G.315.,1.A.G.316.,1.A.C.332.,1.A.A.333.,1.A.C.1424.,1.A.C.1425.,1.A.G.1426.,1.A.A.1427.,1.A.U.1463.,1.A.A.1464.,1.A.A.1465.,1.A.G.1466.
8FMW	A	1.897	13	artem	LR	2			1.A.G.315.,1.A.G.316.,1.A.A.317.,1.A.C.331.,1.A.C.332.,1.A.G.1426.,1.A.A.1428.,1.A.G.1429.,1.A.C.1430.,1.A.U.1461.,1.A.U.1462.,1.A.U.1463.,1.A.A.1464.
8FMW	AA	1.412	14	artem	LR	2			1.AA.G.1055.,1.AA.G.1056.,1.AA.G.1057.,1.AA.C.1064.,1.AA.C.1065.,1.AA.C.1066.,1.AA.U.1078.,1.AA.A.1080.,1.AA.G.1081.,1.AA.G.1082.,1.AA.C.1231.,1.AA.C.1232.,1.AA.G.1233.,1.AA.A.1234.
8FMW	AA	1.633	14	artem	LR	2			1.AA.U.773.,1.AA.U.774.,1.AA.A.775.,1.AA.U.851.,1.AA.G.852.,1.AA.A.853.,1.AA.U.1429.,1.AA.A.1431.,1.AA.G.1432.,1.AA.G.1433.,1.AA.U.1452.,1.AA.C.1453.,1.AA.G.1454.,1.AA.A.1455.
8FR8	A	1.379	14	artem	LR	2			1.A.G.1094.,1.A.G.1095.,1.A.G.1096.,1.A.C.1103.,1.A.C.1104.,1.A.C.1105.,1.A.U.1117.,1.A.A.1119.,1.A.G.1120.,1.A.G.1121.,1.A.C.1271.,1.A.C.1272.,1.A.G.1273.,1.A.A.1274.
8FR8	A	1.53	13	artem	LR	2			1.A.C.807.,1.A.A.808.,1.A.U.884.,1.A.G.885.,1.A.G.886.,1.A.U.1467.,1.A.A.1469.,1.A.G.1470.,1.A.G.1471.,1.A.U.1490.,1.A.C.1491.,1.A.G.1492.,1.A.A.1493.
8FR8	A	1.351	14	artem	LR	2			1.a.G.1388.,1.a.U.1389.,1.a.C.1390.,1.a.G.1478.,1.a.U.1479.,1.a.C.1480.,1.A.G.2133.,1.A.G.2134.,1.A.U.2135.,1.A.A.2136.,1.A.A.2142.,1.A.A.2143.,1.A.C.2144.,1.A.C.2145.
8FR8	A	1.153	12	artem	LR	2			1.a.A.1400.,1.a.A.1401.,1.a.G.1402.,1.a.U.1403.,1.a.G.1466.,1.a.A.1467.,1.A.C.2171.,1.A.G.2172.,1.A.G.2173.,1.A.C.2181.,1.A.C.2182.,1.A.G.2183.
8FR8	A	1.256	13	artem	LR	2			1.A.G.2747.,1.A.G.2748.,1.A.G.2749.,1.A.C.2763.,1.A.C.2764.,1.A.U.2963.,1.A.A.2965.,1.A.C.2966.,1.A.C.2967.,1.A.G.2985.,1.A.G.2986.,1.A.G.2987.,1.A.A.2988.
8GLP	L5	1.198	14	artem	LR	2			1.L5.A.1334.,1.L5.G.1335.,1.L5.G.1336.,1.L5.A.1337.,1.L5.C.1519.,1.L5.C.1520.,1.L5.C.1521.,1.L5.U.1656.,1.L5.G.1657.,1.L5.G.1658.,1.L5.C.2346.,1.L5.A.2349.,1.L5.OMC.2351.,1.L5.U.2352.
8GLP	L5	1.798	13	artem	LR	2			1.L5.C.1884.,1.L5.G.1885.,1.L5.G.1886.,1.L5.C.1894.,1.L5.G.1895.,1.L5.U.1906.,1.L5.A.1908.,1.L5.G.1909.,1.L5.G.1910.,1.L5.C.2066.,1.L5.C.2067.,1.L5.C.2068.,1.L5.A.2069.
8GLP	L5	1.261	14	artem	LR	2			1.L5.G.2888.,1.L5.G.2889.,1.L5.C.2890.,1.L5.A.3611.,1.L5.C.3612.,1.L5.U.3613.,1.L5.G.5012.,1.L5.A.5014.,1.L5.G.5015.,1.L5.A.5016.,1.L5.G.5033.,1.L5.A.5034.,1.L5.U.5035.,1.L5.C.5036.
8GLP	L5	1.939	13	artem	LR	2			1.L5.G.3714.,1.L5.PSU.3715.,1.L5.C.3716.,1.L5.A.3717.,1.L5.G.3735.,1.L5.A.3737.,1.L5.G.3738.,1.L5.C.3739.,1.L5.U.3932.,1.L5.G.3933.,1.L5.A.4178.,1.L5.G.4179.,1.L5.G.4180.
8HKU	A23S	1.496	14	artem	LR	2			1.A23S.G.1113.,1.A23S.G.1114.,1.A23S.G.1115.,1.A23S.C.1122.,1.A23S.C.1123.,1.A23S.C.1124.,1.A23S.U.1135.,1.A23S.A.1137.,1.A23S.G.1138.,1.A23S.G.1139.,1.A23S.C.1293.,1.A23S.C.1294.,1.A23S.G.1295.,1.A23S.A.1296.
8HKU	A23S	1.672	12	artem	LR	2			1.A23S.C.825.,1.A23S.C.826.,1.A23S.G.906.,1.A23S.A.907.,1.A23S.U.1495.,1.A23S.A.1497.,1.A23S.G.1498.,1.A23S.G.1499.,1.A23S.C.1520.,1.A23S.C.1521.,1.A23S.G.1522.,1.A23S.A.1523.
8HKU	A23S	1.222	14	artem	LR	2			1.A23S.G.1864.,1.A23S.C.1865.,1.A23S.C.1866.,1.A23S.G.1893.,1.A23S.G.1894.,1.A23S.U.1895.,1.A23S.C.2969.,1.A23S.C.2970.,1.A23S.A.2971.,1.A23S.A.2972.,1.A23S.G.2985.,1.A23S.A.2986.,1.A23S.G.2987.,1.A23S.G.2988.
8OVA	AA	1.318	13	artem	LR	2			1.BB.G.517.,1.BB.U.518.,1.BB.A.519.,1.BB.G.525.,1.BB.A.526.,1.BB.C.527.,1.BB.U.528.,1.AA.G.2137.,1.AA.U.2138.,1.AA.C.2139.,1.AA.G.2236.,1.AA.U.2237.,1.AA.C.2238.
8OVA	AA	1.094	14	artem	LR	2			1.BB.U.553.,1.BB.C.554.,1.BB.U.555.,1.BB.A.565.,1.BB.G.566.,1.BB.A.567.,1.AA.C.2147.,1.AA.C.2148.,1.AA.G.2149.,1.AA.A.2150.,1.AA.G.2224.,1.AA.A.2225.,1.AA.G.2226.,1.AA.OMG.2227.
8OVA	BB	1.636	14	artem	LR	2			1.BG.U.132.,1.BG.U.134.,1.BG.C.135.,1.BG.G.136.,1.BG.C.154.,1.BG.A.155.,1.BG.G.156.,1.BG.A.157.,1.BB.A.1346.,1.BB.G.1347.,1.BB.C.1348.,1.BB.G.1361.,1.BB.C.1362.,1.BB.U.1363.
8PV7	C1	1.814	13	artem	LR	2			1.C1.C.1129.,1.C1.G.1130.,1.C1.G.1131.,1.C1.C.1139.,1.C1.G.1140.,1.C1.U.1151.,1.C1.A.1153.,1.C1.G.1154.,1.C1.G.1155.,1.C1.C.1310.,1.C1.C.1311.,1.C1.C.1312.,1.C1.A.1313.
8PV7	C1	1.624	13	artem	LR	2			1.C1.C.805.,1.C1.U.806.,1.C1.A.883.,1.C1.G.884.,1.C1.C.885.,1.C1.U.1516.,1.C1.A.1518.,1.C1.G.1519.,1.C1.C.1520.,1.C1.G.1564.,1.C1.C.1565.,1.C1.G.1566.,1.C1.A.1567.
8PV7	C1	1.481	14	artem	LR	2			1.C1.G.1919.,1.C1.G.1920.,1.C1.C.1921.,1.C1.A.2070.,1.C1.C.2071.,1.C1.U.2072.,1.C1.G.3281.,1.C1.A.3283.,1.C1.G.3284.,1.C1.A.3285.,1.C1.G.3302.,1.C1.A.3303.,1.C1.U.3304.,1.C1.C.3305.
8PV7	C1	1.577	13	artem	LR	2			1.C1.A.2851.,1.C1.C.2852.,1.C1.C.2853.,1.C1.G.2867.,1.C1.U.2868.,1.C1.U.3062.,1.C1.A.3064.,1.C1.U.3065.,1.C1.G.3066.,1.C1.C.3084.,1.C1.A.3085.,1.C1.G.3086.,1.C1.A.3087.
8Q5I	A	1.912	13	artem	LR	2			1.A.G.1629.,1.A.U.1630.,1.A.C.1631.,1.A.G.1744.,1.A.U.1745.,1.A.C.1746.,1.1.A.2230.,1.1.G.2231.,1.1.U.2232.,1.1.A.2233.,1.1.G.2239.,1.1.A.2240.,1.1.C.2241.
8TJX	N	1.735	13	artem	LR	2			1.N.A.22.,1.N.U.23.,1.N.G.24.,1.N.C.25.,1.N.U.43.,1.N.C.44.,1.N.G.256.,1.N.U.257.,1.N.C.258.,1.N.C.373.,1.N.A.375.,1.N.G.376.,1.N.U.377.
6QKL	N	1.784	13	artem	LR,J10	2			1.N.G.1382.,1.N.U.1383.,1.N.G.1384.,1.N.C.1393.,1.N.A.1394.,1.N.A.1395.,1.N.A.1404.,1.N.U.1405.,1.N.A.1406.,1.N.G.1565.,1.N.A.1566.,1.N.G.1568.,1.N.C.1569.
7O7Y	B5	1.727	12	artem	LR,J3	2			1.B5.C.1495.,1.B5.C.1496.,1.B5.G.1574.,1.B5.U.1575.,1.B5.U.2290.,1.B5.A.2292.,1.B5.G.2293.,1.B5.A.2294.,1.B5.PSU.2351.,1.B5.C.2352.,1.B5.G.2353.,1.B5.A.2354.
7OYB	51	1.439	14	artem	LR,J3	2			1.51.U.3737.,1.51.G.3738.,1.51.U.3739.,1.51.A.3752.,1.51.C.3753.,1.51.C.3754.,1.51.U.3952.,1.51.A.3954.,1.51.U.3955.,1.51.G.3956.,1.51.C.3974.,1.51.A.3975.,1.51.G.3976.,1.51.A.3977.
7QGG	t	1.418	14	artem	LR,J3	2			1.t.U.4201.,1.t.G.4202.,1.t.U.4203.,1.t.A.4216.,1.t.C.4217.,1.t.C.4218.,1.t.U.4414.,1.t.A.4416.,1.t.U.4417.,1.t.G.4418.,1.t.C.4436.,1.t.A.4437.,1.t.G.4438.,1.t.A.4439.
7QI4	A	1.455	12	artem	LR,J3	2			1.A.A.2127.,1.A.G.2128.,1.A.G.2129.,1.A.C.2137.,1.A.U.2138.,1.A.U.2150.,1.A.A.2152.,1.A.A.2153.,1.A.C.2247.,1.A.U.2248.,1.A.G.2249.,1.A.A.2250.
8GLP	L5	1.707	12	artem	LR,J3	2			1.L5.C.1540.,1.L5.C.1541.,1.L5.G.1619.,1.L5.U.1620.,1.L5.U.2447.,1.L5.A.2449.,1.L5.G.2450.,1.L5.A.2451.,1.L5.PSU.2508.,1.L5.C.2509.,1.L5.G.2510.,1.L5.A.2511.
8OVA	BB	1.41	13	artem	LR,J3	2			1.BH.G.48.,1.BH.A.73.,1.BH.G.74.,1.BH.G.91.,1.BH.A.92.,1.BH.G.93.,1.BH.G.94.,1.BB.G.123.,1.BB.G.124.,1.BB.C.125.,1.BB.A.373.,1.BB.C.374.,1.BB.U.375.
7A0S	X	1.843	12	artem	LR,J3,5	2			1.X.U.1769.,1.X.U.1770.,1.X.A.1775.,1.X.A.1776.,1.X.U.1778.,1.X.C.1779.,1.X.A.2566.,1.X.G.2567.,1.X.A.2568.,1.X.U.2584.,1.X.C.2585.,1.X.G.2586.
6YDP	BA	1.559	13	artem	LR,J3,6	2			1.BA.A.459.,1.BA.G.461.,1.BA.G.462.,1.BA.C.469.,1.BA.C.470.,1.BA.U.471.,1.BA.U.483.,1.BA.A.485.,1.BA.A.486.,1.BA.A.581.,1.BA.C.582.,1.BA.A.583.,1.BA.A.584.
7NSH	BA	1.709	14	artem	LR,J3,6	2			1.BA.A.459.,1.BA.G.461.,1.BA.G.462.,1.BA.C.469.,1.BA.C.470.,1.BA.U.471.,1.BA.U.483.,1.BA.A.485.,1.BA.A.486.,1.BA.A.487.,1.BA.A.581.,1.BA.C.582.,1.BA.A.583.,1.BA.A.584.
5T5H	B	1.806	13	artem	LR,J4	2			1.B.U.481.,1.B.A2M.482.,1.B.U.483.,1.B.A.488.,1.B.A.489.,1.B.A.491.,1.B.C.492.,1.B.A.1526.,1.B.G.1527.,1.B.A.1528.,1.B.U.1544.,1.B.U.1545.,1.B.G.1546.
6UZ7	5	1.415	14	artem	LR,J4	2			1.2.C.1650.,1.2.C.1651.,1.2.G.1652.,1.2.A.1653.,1.2.G.1743.,1.2.A.1744.,1.2.G.1745.,1.2.G.1746.,1.5.U.2258.,1.5.C.2259.,1.5.A.2260.,1.5.U.2270.,1.5.G.2271.,1.5.A.2272.
6ZJ3	LH	1.383	14	artem	LR,J4	2			1.S1.G.2145.,1.S1.U.2146.,1.S1.C.2147.,1.S1.G.2263.,1.S1.U.2264.,1.S1.C.2265.,1.LH.A.2740.,1.LH.G.2741.,1.LH.PSU.2742.,1.LH.A.2743.,1.LH.G.2749.,1.LH.A.2750.,1.LH.C.2751.,1.LH.PSU.2752.
7O7Y	A2	1.403	14	artem	LR,J4	2			1.A2.G.1707.,1.A2.U.1708.,1.A2.C.1709.,1.A2.G.1827.,1.A2.U.1828.,1.A2.C.1829.,1.B5.A.3488.,1.B5.G.3489.,1.B5.PSU.3490.,1.B5.A.3491.,1.B5.PSU.3496.,1.B5.A.3498.,1.B5.C.3499.,1.B5.PSU.3500.
7P6Z	3	1.323	13	artem	LR,J4	2			1.5.G.1390.,1.5.A.1391.,1.5.A.1392.,1.5.A.1393.,1.5.G.1457.,1.5.A.1458.,1.5.U.1459.,1.5.U.1460.,1.3.C.1954.,1.3.G.1955.,1.3.C.1965.,1.3.G.1966.,1.3.U.1967.
8B2L	h1	1.351	14	artem	LR,J4	2			1.h1.G.1648.,1.h1.U.1649.,1.h1.C.1650.,1.h1.G.1765.,1.h1.U.1766.,1.h1.C.1767.,1.A3.A.2255.,1.A3.G.2256.,1.A3.PSU.2257.,1.A3.A.2258.,1.A3.G.2264.,1.A3.A.2265.,1.A3.C.2266.,1.A3.PSU.2267.
8GLP	L5	1.365	14	artem	LR,J4	2			1.S2.G.1706.,1.S2.U.1707.,1.S2.C.1708.,1.S2.G.1826.,1.S2.U.1827.,1.S2.C.1828.,1.L5.A.3756.,1.L5.G.3757.,1.L5.PSU.3758.,1.L5.A.3759.,1.L5.PSU.3764.,1.L5.A.3766.,1.L5.C.3767.,1.L5.PSU.3768.
4V9F	0	1.922	12	artem	LR,J5	2			1.0.C.1834.,1.0.U.1835.,1.0.A.1840.,1.0.C.1841.,1.0.A.1843.,1.0.C.1844.,1.0.A.2622.,1.0.G.2623.,1.0.A.2624.,1.0.U.2640.,1.0.C.2641.,1.0.G.2642.
4WF9	X	1.903	12	artem	LR,J5	2			1.X.U.1805.,1.X.U.1806.,1.X.A.1811.,1.X.A.1812.,1.X.A.1814.,1.X.C.1815.,1.X.A.2614.,1.X.G.2615.,1.X.A.2616.,1.X.U.2632.,1.X.C.2633.,1.X.G.2634.
5J7L	DA	1.922	13	artem	LR,J5	2			1.DA.U.1777.,1.DA.U.1778.,1.DA.U.1779.,1.DA.A.1784.,1.DA.A.1785.,1.DA.A.1787.,1.DA.C.1788.,1.DA.A.2587.,1.DA.G.2588.,1.DA.A.2589.,1.DA.PSU.2605.,1.DA.C.2606.,1.DA.G.2607.
5MRC	A	1.91	12	artem	LR,J5	2			1.A.U.1685.,1.A.U.1686.,1.A.A.1691.,1.A.A.1692.,1.A.A.1694.,1.A.C.1695.,1.A.A.2854.,1.A.A.2855.,1.A.U.2856.,1.A.A.2872.,1.A.U.2873.,1.A.G.2874.
6AZ3	2	1.853	13	artem	LR,J5	2			1.2.U.381.,1.2.A2M.382.,1.2.U.383.,1.2.A.388.,1.2.A.389.,1.2.A.391.,1.2.C.392.,1.2.A.1395.,1.2.G.1396.,1.2.A.1397.,1.2.U.1413.,1.2.U.1414.,1.2.G.1415.
6ERI	AA	1.917	12	artem	LR,J5	2			1.AA.U.1788.,1.AA.U.1789.,1.AA.A.1794.,1.AA.A.1795.,1.AA.A.1797.,1.AA.C.1798.,1.AA.A.2604.,1.AA.G.2605.,1.AA.A.2606.,1.AA.U.2622.,1.AA.C.2623.,1.AA.G.2624.
6QKL	N	1.8	12	artem	LR,J5	2			1.N.U.2403.,1.N.U.2404.,1.N.A.2409.,1.N.A.2410.,1.N.A.2412.,1.N.C.2413.,1.N.A.3289.,1.N.G.3290.,1.N.A.3291.,1.N.U.3307.,1.N.U.3308.,1.N.A.3309.
6TH6	BA	1.944	12	artem	LR,J5	2			1.BA.U.1906.,1.BA.U.1907.,1.BA.A.1912.,1.BA.A.1913.,1.BA.A.1915.,1.BA.C.1916.,1.BA.A.2691.,1.BA.G.2692.,1.BA.A.2693.,1.BA.U.2709.,1.BA.C.2710.,1.BA.G.2711.
6XYW	2	1.838	12	artem	LR,J5	2			1.2.U.336.,1.2.G.337.,1.2.G.338.,1.2.G.355.,1.2.C.1779.,1.2.C.1780.,1.2.G.1781.,1.2.A.1782.,1.2.C.1863.,1.2.A.1864.,1.2.C.1865.,1.2.G.1866.
6YWS	A	1.992	12	artem	LR,J5	2			1.A.U.2006.,1.A.U.2007.,1.A.U.2008.,1.A.A.2013.,1.A.A.2014.,1.A.A.2016.,1.A.C.2017.,1.A.A.3039.,1.A.A.3040.,1.A.U.3041.,1.A.U.3058.,1.A.G.3059.
7CPU	L5	1.845	13	artem	LR,J5	2			1.L5.U.3296.,1.L5.U.3297.,1.L5.U.3298.,1.L5.A.3303.,1.L5.A.3304.,1.L5.A.3306.,1.L5.C.3307.,1.L5.A.4186.,1.L5.G.4187.,1.L5.A.4188.,1.L5.U.4204.,1.L5.U.4205.,1.L5.A.4206.
7OYB	51	1.824	13	artem	LR,J5	2			1.51.U.2899.,1.51.U.2900.,1.51.U.2901.,1.51.A.2906.,1.51.A.2907.,1.51.A.2909.,1.51.C.2910.,1.51.A.3801.,1.51.G.3802.,1.51.A.3803.,1.51.U.3819.,1.51.U.3820.,1.51.A.3821.
7OYC	51	1.78	12	artem	LR,J5	2			1.51.U.2805.,1.51.U.2806.,1.51.A.2811.,1.51.A.2812.,1.51.A.2814.,1.51.C.2815.,1.51.A.3658.,1.51.G.3659.,1.51.A.3660.,1.51.U.3676.,1.51.U.3677.,1.51.A.3678.
7P7Q	A	1.876	13	artem	LR,J5	2			1.A.U.1790.,1.A.U.1791.,1.A.U.1792.,1.A.A.1797.,1.A.A.1798.,1.A.A.1800.,1.A.C.1801.,1.A.A.2600.,1.A.G.2601.,1.A.A.2602.,1.A.U.2618.,1.A.C.2619.,1.A.G.2620.
7RQB	1A	1.94	13	artem	LR,J5	2			1.1A.U.1777.,1.1A.U.1778.,1.1A.U.1779.,1.1A.A.1784.,1.1A.A.1785.,1.1A.A.1787.,1.1A.C.1788.,1.1A.A.2587.,1.1A.G.2588.,1.1A.A.2589.,1.1A.PSU.2605.,1.1A.C.2606.,1.1A.G.2607.
7SFR	A	1.865	12	artem	LR,J5	2			1.A.U.2012.,1.A.U.2013.,1.A.A.2018.,1.A.A.2019.,1.A.A.2021.,1.A.C.2022.,1.A.A.2825.,1.A.G.2826.,1.A.A.2827.,1.A.U.2843.,1.A.C.2844.,1.A.G.2845.
7UNW	A	1.97	13	artem	LR,J5	2			1.A.U.1764.,1.A.U.1765.,1.A.U.1766.,1.A.A.1771.,1.A.A.1772.,1.A.A.1774.,1.A.C.1775.,1.A.A.2574.,1.A.G.2575.,1.A.A.2576.,1.A.U.2592.,1.A.C.2593.,1.A.G.2594.
8A57	A	1.904	13	artem	LR,J5	2			1.A.U.1810.,1.A.U.1811.,1.A.U.1812.,1.A.A.1817.,1.A.A.1818.,1.A.A.1820.,1.A.C.1821.,1.A.A.2620.,1.A.G.2621.,1.A.A.2622.,1.A.U.2638.,1.A.C.2639.,1.A.G.2640.
8A98	S1	1.584	14	artem	LR,J5	2			1.2.G.499.,1.2.PSU.500.,1.2.A.501.,1.2.A.502.,1.2.G.507.,1.2.A.508.,1.2.C.509.,1.2.PSU.510.,1.S1.G.2062.,1.S1.U.2063.,1.S1.C.2064.,1.S1.G.2160.,1.S1.U.2161.,1.S1.C.2162.
8BUU	A	1.946	13	artem	LR,J5	2			1.A.U.1806.,1.A.U.1807.,1.A.U.1808.,1.A.A.1813.,1.A.A.1814.,1.A.A.1816.,1.A.C.1817.,1.A.A.2616.,1.A.G.2617.,1.A.A.2618.,1.A.U.2634.,1.A.C.2635.,1.A.G.2636.
8CVM	a	1.939	13	artem	LR,J5	2			1.a.U.1960.,1.a.U.1961.,1.a.U.1962.,1.a.A.1967.,1.a.A.1968.,1.a.A.1970.,1.a.C.1971.,1.a.A.2769.,1.a.G.2770.,1.a.A.2771.,1.a.PSU.2787.,1.a.C.2788.,1.a.G.2789.
8FR8	A	1.837	12	artem	LR,J5	2			1.A.U.1995.,1.A.U.1996.,1.A.A.2001.,1.A.A.2002.,1.A.A.2004.,1.A.C.2005.,1.A.A.2811.,1.A.G.2812.,1.A.A.2813.,1.A.U.2829.,1.A.C.2830.,1.A.G.2831.
3J7P	S2	1.226	12	artem	LR,J6	2			1.S2.C.1716.,1.S2.C.1717.,1.S2.G.1718.,1.S2.A.1719.,1.S2.G.1814.,1.S2.A.1815.,1.S2.G.1816.,1.S2.G.1817.,1.5.C.3794.,1.5.A.3795.,1.5.G.3806.,1.5.A.3807.
5T5H	A	1.999	12	artem	LR,J7	2			1.A.G.1328.,1.A.C.1329.,1.A.G.1330.,1.A.C.1339.,1.A.G.1340.,1.A.C.1341.,1.A.U.1351.,1.A.U.1353.,1.A.5MC.1525.,1.A.A.1526.,1.A.U.1528.,1.A.A.1529.
6XU8	A5	1.932	12	artem	LR,J7	2			1.A5.G.1359.,1.A5.U.1360.,1.A5.G.1361.,1.A5.C.1370.,1.A5.A.1371.,1.A5.A.1372.,1.A5.U.1382.,1.A5.A.1383.,1.A5.U.1544.,1.A5.A.1545.,1.A5.A.1547.,1.A5.C.1548.
6ZJ3	LF	1.802	12	artem	LR,J7	2			1.LF.G.1514.,1.LF.C.1515.,1.LF.G.1516.,1.LF.C.1525.,1.LF.G.1526.,1.LF.A.1527.,1.LF.U.1537.,1.LF.A.1538.,1.LF.U.1707.,1.LF.A.1708.,1.LF.A.1710.,1.LF.G.1711.
7PZY	1	1.719	12	artem	LR,J7	2			1.1.G.1141.,1.1.C.1142.,1.1.G.1143.,1.1.C.1152.,1.1.G.1153.,1.1.A.1154.,1.1.U.1164.,1.1.A.1165.,1.1.U.1325.,1.1.A.1326.,1.1.A.1328.,1.1.C.1329.
7RQB	1A	1.946	12	artem	LR,J7	2			1.1A.G.975.A,1.1A.C.976.,1.1A.G.977.,1.1A.C.986.,1.1A.G.987.,1.1A.A.988.,1.1A.U.999.,1.1A.A.1001.,1.1A.G.1154.,1.1A.A.1155.,1.1A.G.1157.,1.1A.C.1158.
8A98	1	1.882	12	artem	LR,J7	2			1.1.G.1202.,1.1.C.1203.,1.1.G.1204.,1.1.C.1213.,1.1.G.1214.,1.1.C.1215.,1.1.U.1225.,1.1.G.1226.,1.1.C.1399.,1.1.A.1400.,1.1.PSU.1402.,1.1.A.1403.
8AZW	A	1.867	12	artem	LR,J7	2			1.A.G.1156.,1.A.C.1157.,1.A.G.1158.,1.A.C.1167.,1.A.G.1168.,1.A.G.1169.,1.A.U.1179.,1.A.A.1180.,1.A.U.1341.,1.A.A.1342.,1.A.A.1344.,1.A.C.1345.
8OVA	BA	1.901	12	artem	LR,J7	2			1.BA.G.1279.,1.BA.C.1280.,1.BA.G.1281.,1.BA.C.1290.,1.BA.G.1291.,1.BA.C.1292.,1.BA.U.1302.,1.BA.G.1303.,1.BA.C.1478.,1.BA.A.1479.,1.BA.U.1481.,1.BA.A.1482.

## Sheet: README
Table S2. List of 780 kink-turn hits used for benchmarking ARTEM against DSSR and RNAMotifScanX.
COLUMN	DESCRIPTION	EXAMPLE
PDB	PDB entry ID	6ME0
CHAIN	Chain identifier	A
ARTEM_RMSD	RMSD of the kink-turn hit reported by ARTEM	1.836
ARTEM_SIZE	Size of the kink-turn hit in residues reported by ARTEM	13
IDENTIFIED_BY	Tools that identified this hit	artem,rmsx
TYPE	topology type (LR – long-range, LC – local; kink / no-kink, J – junction)	LC,kink
BENCHMARK_NO	How many tools processed this PDB (2 or 3)	3
TRUE_FALSE	TRUE for confirmed kink-turns, FALSE for rejected	TRUE
COMMENT	Comments from the manual inspection	no 3n
RESIDUES	List of residues of the motif intance in MODEL.CHAIN.BASE.RESNUM format	1.A.A.243.,1.A.U.244.,1.A.G.245.,1.A.G.249.,1.A.A.250.,1.A.A.251.,1.A.G.252.,1.A.G.362.,1.A.C.363.,1.A.A.364.,1.A.A.366.,1.A.G.367.,1.A.U.368.
